# Supplementary material for: Ancient polyploidization events influence the evolution of the ginseng family (Araliaceae)
Source: Front Plant Sci. 2025 Jun 13;16:1595321. doi: 10.3389/fpls.2025.1595321 (PMC12202383; doi:10.3389/fpls.2025.1595321)
Supplement: Supplementary file 3 [file DataSheet3.xlsx]

## Sheet: Sheets
Sheet Name	Content
StatsNu	Hyb-Piper statistics for nuclear loci
StatsCpEx	Hyb-Piper statistics for plastid coding sequences
StatsCpIn	Hyb-Piper statistics for plastid introns
StatsCpRNA	Hyb-Piper statistics for plastid RNAs
StatsCpSpa	Hyb-Piper statistics for plastid spacers
%CapturedNu	% Reference sequence length captured for nuclear loci
%CapturedCp	% Reference sequence length captured for plastid loci
Paralogy	Number of copies retrieved per nuclear loci. Loci in blue were included in phylogenetic analyses. Loci with more than 1 copy appear in yellow.
NuAlign	Alignment statistics for nuclear loci and concatenated loci matrix (NuTot)
CpAlign	Alignment statistics for plastid loci and concatenated loci matrix (CpTot)

## Sheet: StatsNu
Species	NumReads	ReadsMapped	PctOnTarget	GenesMapped	GenesWithContigs	GenesWithSeqs	GenesAt25pct	GenesAt50pct	GenesAt75pct	GenesAt150pct
Aralia armata	8731222	2368892	27.1	927	923	923	923	922	910	9
Aralia californica	11349330	4771377	42	930	922	918	918	912	900	8
Aralia chinensis	58906858	30587101	51.9	932	928	926	926	926	916	8
Aralia dasyphylla	10305736	4904080	47.6	933	926	926	923	922	908	8
Aralia delavayi	11397274	2873633	25.2	934	927	927	927	923	907	9
Aralia fargesii	39703946	19930827	50.2	930	925	924	922	918	907	7
Aralia foliolosa	7460270	1990269	26.7	927	923	922	922	921	909	7
Aralia gintungensis	44454508	15830915	35.6	932	929	927	927	926	920	10
Aralia hiepiana	10024326	4542716	45.3	932	926	923	923	921	906	7
Aralia hypoglauca	6598184	2535639	38.4	931	926	925	924	921	901	9
Aralia leschenaultii	18146972	9867664	54.4	928	923	923	922	917	904	8
Aralia nudicaulis	12703224	6857749	54	932	928	925	925	923	915	9
Aralia regeliana	19152784	10552952	55.1	933	929	929	929	927	916	8
Aralia soratensis	70322198	32131219	45.7	931	924	924	924	924	913	7
Aralia spinifolia	1550020	364708	23.5	926	907	906	905	881	811	6
Aralia spinosa	9895822	2312972	23.4	928	923	923	922	921	905	9
Aralia subcordata	50753634	21403344	42.2	928	927	927	927	923	904	9
Aralia thomsonii	22376180	7420324	33.2	931	925	925	925	925	915	8
Astropanax myrianthus	6053578	2947072	48.7	925	913	909	907	897	858	8
Brassaiopsis bodinieri	202522	35025	17.3	898	193	149	103	38	15	0
Brassaiopsis elegans	8951210	3109882	34.7	928	918	916	914	909	867	5
Brassaiopsis gigantea	4028010	1197801	29.7	927	913	910	908	900	859	9
Brassaiopsis glomerulata	4624540	1595922	34.5	925	917	914	912	906	865	5
Brassaiopsis gracilis	8534810	1712405	20.1	929	920	916	913	906	856	8
Brassaiopsis hispida	38692786	9826160	25.4	928	916	913	912	908	880	7
Brassaiopsis rufosetosa	4301342	977976	22.7	926	912	911	909	900	837	5
Brassaiopsis shweliensis	43381582	17758312	40.9	931	921	918	916	911	889	7
Brassaiopsis simplex	17420952	5535480	31.8	930	918	917	915	907	874	6
Brassaiopsis simplicifolia	31412812	7735748	24.6	932	917	915	914	907	875	8
Brassaiopsis sp. Nov. Wen9223	5860236	1112213	19	926	919	915	912	900	849	5
Brassaiopsis tripteris	11682106	2399932	20.5	929	922	917	915	909	865	5
Brassaiopsis variabilis	4347956	802229	18.5	925	907	905	903	886	818	7
Cephalaralia cephalobotrys	12905060	4865693	37.7	929	921	920	920	912	877	6
Cheirodendron bastardianum	22244074	7088994	31.9	930	922	920	920	915	897	5
Cheirodendron dominii	26249828	9064297	34.5	935	924	921	921	916	891	6
Cheirodendron fauriei	5890084	882790	15	885	729	671	561	273	110	1
Cheirodendron forbesii	45764056	20321798	44.4	929	924	919	919	913	890	6
Cheirodendron platyphyllum	26467106	9281941	35.1	934	921	917	917	913	888	5
Cheirodendron trygynum	37050470	15530559	41.9	928	923	920	921	918	896	6
Chengiopanax fargesii	5722846	1345993	23.5	925	909	906	905	892	852	6
Chengiopanax sciadophylloides	38831354	14069870	36.2	925	908	908	907	902	879	11
Crepinella spruceana	17794420	11035573	62	925	914	911	910	895	855	11
Crepinella umbellata	6406390	4037316	63	925	916	915	913	892	842	7
Cussonia bancoensis	26114322	15525471	59.5	933	923	921	918	910	887	5
Cussonia holstii	32570232	15288975	46.9	930	921	920	917	914	889	7
Cussonia ostinii	30911100	13200563	42.7	933	921	919	917	915	890	9
Cussonia paniculata	40774330	18498070	45.4	930	925	921	918	916	898	7
Cussonia spicata	27478514	11150683	40.6	928	922	920	918	916	892	7
Cussonia thyrsiflora	37845710	16343957	43.2	931	924	919	917	914	893	7
Dendropanax arboreus	6444264	1875578	29.1	923	913	911	909	900	863	6
Dendropanax australis	10625282	5587237	52.6	922	916	915	910	896	838	5
Dendropanax blakeanus	20460766	7353358	35.9	928	913	912	910	903	873	5
Dendropanax bolivianus	25797360	8722383	33.8	923	914	914	912	904	868	8
Dendropanax borneensis	42223922	14206441	33.6	926	915	914	911	907	871	6
Dendropanax burmanicus	37610416	18325725	48.7	929	917	914	911	906	873	7
Dendropanax caloneurus	2063144	611631	29.6	918	899	897	893	882	816	7
Dendropanax caucanus	12463554	7470343	59.9	929	917	917	915	906	872	5
Dendropanax chevalieri	5428808	1402325	25.8	930	911	909	908	897	855	6
Dendropanax cordifolius	78885680	49451402	62.7	932	920	915	914	906	874	8
Dendropanax cuneatus	31161834	13820110	44.3	928	918	917	916	908	874	9
Dendropanax cuneifolius	6430048	2051420	31.9	924	915	914	913	904	861	8
Dendropanax dentigerus	34468210	14685411	42.6	925	918	916	913	909	879	7
Dendropanax filipes	4511958	1387950	30.8	926	913	913	911	903	855	6
Dendropanax globosus	13845340	7922176	57.2	931	922	918	916	907	869	7
Dendropanax gonatopodus	6422156	3588540	55.9	923	915	915	913	902	861	6
Dendropanax hainanensis	5753650	1626386	28.3	921	908	908	905	893	858	7
Dendropanax lancifolius	14975068	5380824	35.9	927	913	912	909	899	862	10
Dendropanax latilobus	9086880	3283319	36.1	927	919	918	916	906	869	9
Dendropanax macropodus	20001904	6678438	33.4	922	916	915	914	906	876	8
Dendropanax maingayi	9155046	3509244	38.3	919	906	904	899	877	789	4
Dendropanax nebulosus	28652950	6237903	21.8	929	917	914	911	905	870	6
Dendropanax nutans	3564560	2027888	56.9	925	906	905	900	879	793	5
Dendropanax oliganthus	14347162	8587244	59.9	928	917	915	913	906	868	8
Dendropanax oligodontus	28556714	10558133	37	925	914	913	912	907	870	6
Dendropanax pallidus	36036630	13640197	37.9	929	915	915	913	906	877	6
Dendropanax palustris	9523196	3462823	36.4	924	917	916	914	905	863	7
Dendropanax pendulus	17817928	6423532	36.1	926	919	918	916	908	877	8
Dendropanax poilanei	40460318	11756632	29.1	931	917	916	915	908	873	6
Dendropanax praestans	24953126	12908308	51.7	930	921	919	917	911	877	6
Dendropanax proteus	20955580	6463369	30.8	925	917	915	912	906	869	7
Dendropanax resinosus	31712372	11672993	36.8	931	916	915	914	907	879	8
Dendropanax sessiliflorus	16036294	5194536	32.4	928	920	918	917	908	880	8
Dendropanax sp. nov. Wen53767	6128080	2682822	43.8	929	918	917	915	907	867	7
Dendropanax sp. nov. Wen6891	8110656	3729428	46	924	917	915	915	904	873	6
Dendropanax swartzii	11229226	6304348	56.1	928	918	915	913	905	869	8
Dendropanax trilobus	15657130	9059057	57.9	925	919	917	913	905	865	9
Dendropanax umbellatus	9622186	4268478	44.4	925	918	914	912	903	867	7
Dendropanax weberbaueri	13104524	7931749	60.5	923	916	915	913	902	857	6
Didymopanax angustissimus	22600178	11268290	49.9	929	919	913	911	897	865	6
Didymopanax morototoni	17165720	6688054	39	928	917	911	907	900	870	8
Didymopanax vinosus	29487430	7573057	25.7	935	916	912	909	899	861	7
Eleutherococcus lasiogyne	35592910	16539834	46.5	925	905	900	897	892	864	10
Eleutherococcus nodiflorus	27253156	9649333	35.4	929	918	917	916	911	890	12
Eleutherococcus sessiliflorus	50375922	18490167	36.7	930	911	907	905	897	865	9
Eleutherococcus simonii	7661606	2019847	26.4	918	903	901	901	891	851	6
Eleutherococcus spinosus	98660	21085	21.4	850	82	71	26	9	3	0
Eleutherococcus stenophyllus	92418930	52153490	56.4	930	920	907	908	901	872	10
Eleutherococcus trifoliatus	5828316	928668	15.9	918	891	890	890	875	824	7
Fatsia japonica	14931552	4632856	31	933	921	920	919	915	884	7
Fatsia oligocarpella	42278960	19146323	45.3	932	920	919	918	917	892	10
Fatsia polycarpa	6720480	2068696	30.8	928	918	915	914	910	874	7
Frodinia gleasonii	16796286	9156515	54.5	932	920	916	915	903	871	7
Gamblea ciliata	5570948	603897	10.8	921	896	894	892	873	801	6
Gamblea innovans	5321646	649062	12.2	925	899	898	895	872	806	5
Gamblea malayana	39876194	11798209	29.6	927	913	911	909	903	869	8
Gamblea pseudoevodiifolia	6856296	1199327	17.5	928	909	905	903	888	837	6
Harmsiopanax aculeatus	12923668	6704658	51.9	922	897	892	888	877	848	4
Harmsiopanax ingens	9331916	5103065	54.7	921	903	897	893	881	858	4
Hedera algeriensis	37151682	16382275	44.1	930	920	919	917	909	876	5
Hedera azorica	36700790	16563040	45.1	930	920	919	917	910	877	5
Hedera canariensis	14123456	5540197	39.2	924	918	917	915	906	866	7
Hedera colchica	57123306	22514196	39.4	931	920	920	918	909	881	5
Hedera helix	98165990	196632	0.2	934	807	788	772	713	565	3
Hedera hibernica	124911420	233790	0.2	932	869	860	845	789	660	6
Hedera iberica	113320196	182771	0.2	933	818	809	790	704	575	6
Hedera maderensis	9343062	2965396	31.7	923	917	916	914	900	854	6
Hedera maroccana	59899770	29919627	49.9	928	917	917	915	908	873	6
Hedera nepalensis subsp. nepalensis	20504570	7211807	35.2	929	917	917	915	906	873	8
Hedera nepalensis subsp. sinensis	13901542	3335273	24	929	916	915	912	903	858	7
Hedera pastuchovii subsp. cypria	34795072	14910514	42.9	923	918	918	917	909	881	6
Hedera rhombea	3365072	1238812	36.8	922	908	906	901	880	788	5
Heptapleurum altigenum	383146	5297	1.4	371	23	14	10	4	1	0
Heptapleurum aromaticum	122004	41964	34.4	902	247	231	183	109	65	1
Heptapleurum bougainvilleanum	494210	1058	0.2	271	2	2	0	0	0	0
Heptapleurum bractescens	785220	5542	0.7	167	31	28	19	9	2	0
Heptapleurum calyptratum	6382414	2902842	45.5	922	914	911	909	901	865	7
Heptapleurum delavayi	4590032	450384	9.8	924	896	893	891	866	780	7
Heptapleurum forbesii	4730346	357314	7.6	919	868	864	864	830	738	5
Heptapleurum heptaphyllum	4110446	499789	12.2	925	901	899	897	874	813	7
Heptapleurum heterophyllum	11979974	5306033	44.3	929	911	908	905	894	862	7
Heptapleurum ischnoacrum	3852714	413655	10.7	918	875	874	871	844	748	8
Heptapleurum kornasii	5251890	530274	10.1	926	896	895	894	863	783	7
Heptapleurum minutistellatum	974514	184885	19	915	816	813	807	713	560	4
Heptapleurum oligodon	1871698	16449	0.9	738	50	30	23	12	4	0
Heptapleurum pachyphlebium	21480402	6037889	28.1	922	914	914	911	906	875	5
Heptapleurum papuanum	426006	5791	1.4	415	23	16	10	5	1	0
Heptapleurum pilematophorum	848338	3474	0.4	354	26	23	18	5	2	0
Heptapleurum porphyrantherum	776068	11574	1.5	284	49	47	36	25	13	0
Heptapleurum rugosum	5804898	1103062	19	921	904	902	901	885	838	5
Heptapleurum scandens	10666058	3493376	32.8	919	904	904	901	891	854	6
Heptapleurum setulosum	250914	1689	0.7	275	3	1	1	0	0	0
Heptapleurum wardii	3179532	300599	9.5	926	872	867	861	804	691	9
Heptapleurun petelotii	8936322	2153231	24.1	923	905	904	900	892	851	4
Heteropanax brevipedicellatus	7229444	2298761	31.8	925	912	909	908	903	863	8
Heteropanax fragrans	4992606	1760710	35.3	928	918	916	916	906	875	6
Hydrocotyle cf. nepalensis	5740970	1295635	22.6	890	789	759	750	696	549	4
Hydrocotyle umbellata	31506360	304022	1	625	363	356	319	203	86	0
Kalopanax septemlobus	8218350	3724528	45.3	931	921	920	920	915	879	6
Mackinlaya schlechteri	3162430	132820	4.2	803	641	623	599	478	330	1
Macropanax chienii	2768414	964186	34.8	924	900	897	895	876	821	4
Macropanax dispermus	7826822	3147749	40.2	923	913	909	907	898	859	6
Macropanax maingayi	40900158	16114427	39.4	925	903	900	897	893	869	9
Macropanax rosthornii	59016908	26233382	44.5	929	911	906	905	897	869	11
Macropanax serratifolius	15641618	8847140	56.6	923	904	899	895	888	855	8
Macropanax undulatus	6164036	2202830	35.7	922	902	898	896	883	842	5
Merrilliopanax listeri	19422944	10465553	53.9	931	921	920	920	912	888	9
Merrilliopanax membranifolius	24826680	17152491	69.1	931	923	921	920	912	877	8
Meryta pastoralis	24709420	13007601	52.6	928	918	916	915	912	887	8
Metapanax davidii	28810676	15264598	53	920	905	902	898	886	838	5
Metapanax delavayi	8144942	3792799	46.6	925	903	898	895	886	847	7
Oplopanax elatus	3705212	1616665	43.6	927	914	912	910	902	868	9
Oplopanax horridus	27636548	10429760	37.7	926	918	917	913	901	862	8
Oreopanax anomalus	5695468	3046923	53.5	923	913	912	909	900	844	10
Oreopanax capitatus	7063712	3010477	42.6	925	915	915	915	904	873	6
Oreopanax cf. argentatus	6596220	1977913	30	922	918	918	915	907	870	8
Oreopanax cf. artocarpoides	7346348	2689127	36.6	922	916	916	916	908	872	9
Oreopanax cf. membranaceus	4775076	2342884	49.1	925	918	918	916	907	869	8
Oreopanax cf. trollii	7668932	2423709	31.6	923	915	915	915	908	874	7
Oreopanax cf. williamsii	23700066	3978128	16.8	929	919	917	916	907	869	9
Oreopanax divulsus	20750116	9834535	47.4	928	920	919	919	910	877	6
Oreopanax donnell-smithii	25250360	11760401	46.6	933	924	916	912	907	872	6
Oreopanax eriocephallus	11460652	4134996	36.1	929	921	916	916	909	867	8
Oreopanax guatemalensis	207894	54869	26.4	738	369	327	171	58	9	0
Oreopanax iodophyllus	4491544	2055890	45.8	924	918	915	913	902	859	7
Oreopanax kuntzei	5026726	1453212	28.9	928	914	914	913	902	868	7
Oreopanax macrocephalus	5727858	1691873	29.5	930	921	920	917	909	868	7
Oreopanax nicaraguensis	13590258	6031389	44.4	927	917	915	914	906	875	9
Oreopanax nubigenus	2237292	1095995	49	922	911	909	909	892	837	5
Oreopanax oerstedianus	2021740	447297	22.1	924	886	878	866	784	590	2
Oreopanax pavonii	5631078	1229955	21.8	927	915	915	913	902	859	7
Oreopanax peltatus	1767900	816279	46.2	927	917	916	916	903	858	5
Oreopanax platanifolius	2259360	329692	14.6	922	851	847	838	781	663	6
Oreopanax polycephalus	23232350	5468130	23.5	926	918	918	917	909	874	7
Oreopanax pycnocarpus	4090316	2232479	54.6	923	917	917	915	903	860	5
Oreopanax rusbyi	23898760	7241281	30.3	924	920	919	919	910	881	7
Oreopanax sanderianus	5727928	2292443	40	926	917	916	916	904	861	6
Oreopanax sp Wen12338	5843552	1958955	33.5	923	915	913	913	903	859	7
Oreopanax steinbachianus	851470	360203	42.3	916	826	820	783	649	462	5
Oreopanax thaumasiophyllus	13469132	1758387	13.1	925	913	912	912	896	836	8
Oreopanax vestitus	190042	85622	45.1	899	611	597	518	293	115	0
Oreopanax xalapensis	5274362	2135140	40.5	929	920	918	917	907	869	5
Osmoxylon boerlagei	13636958	6199596	45.5	922	901	899	899	888	859	6
Osmoxylon micranthum	4466004	1438795	32.2	920	898	895	894	882	846	7
Osmoxylon novoguineense	9277136	4931023	53.2	921	904	901	900	890	858	7
Panax assamicus	38088992	10990270	28.9	935	920	918	916	911	906	9
Panax bipinnatifidus	34645566	12092720	34.9	933	925	924	921	916	900	9
Panax elegantior	19079010	4628811	24.3	935	918	917	913	911	900	8
Panax ginseng	37855924	10120794	26.7	936	936	936	936	935	933	10
Panax omeiensis	32626704	15105089	46.3	935	930	927	927	922	913	8
Panax quinquefolius	34987310	10583031	30.2	936	934	934	934	934	930	10
Panax trifolius	13212670	4231929	32	927	888	883	879	869	845	6
Panax variabilis	24201010	10095211	41.7	934	921	917	916	913	903	8
Panax vietnamensis	10695044	1941382	18.2	933	921	919	918	915	895	8
Panax wangianus	11576586	1618022	14	934	923	921	920	916	898	9
Polyscias australiana	9986542	2646704	26.5	923	910	902	902	891	839	4
Polyscias baehniana	64232048	29544398	46	929	915	911	909	901	882	6
Polyscias boivinii	12644100	3374426	26.7	933	915	912	911	904	867	4
Polyscias diversifolia	17050746	8761382	51.4	929	916	913	910	901	869	6
Polyscias elliptica	9679656	4104297	42.4	927	913	906	905	895	853	5
Polyscias fruticosa	25576484	585416	2.3	841	565	548	540	525	503	1
Polyscias oahuensis	11413070	3682234	32.3	928	917	916	914	903	872	6
Polyscias samoensis	31936100	16691383	52.3	931	923	921	921	920	898	7
Polyscias sandwicensis	20675758	9365528	45.3	929	914	912	910	901	879	6
Polyscias schultzii	35343968	9516796	26.9	921	906	906	903	886	847	7
Pseudopanax colensoi	23180690	13609230	58.7	932	929	926	925	924	902	8
Pseudopanax crassifolius	25269910	10815821	42.8	932	928	926	926	924	908	10
Pseudopanax laetevirens	18074702	6311382	34.9	934	925	920	920	914	886	6
Pseudopanax lessonii	17425954	9493547	54.5	930	925	922	921	917	885	7
Pseudopanax valdiviensis	41179272	21148097	51.4	924	906	903	902	896	877	7
Raukaua anomalus	35853548	18329471	51.1	931	923	921	921	920	898	7
Raukaua simplex	17064014	8967975	52.6	933	925	922	921	917	891	8
Schefflera digitata	54968976	19730486	35.9	929	924	918	918	914	894	7
Sciodaphyllum acuminatum	34128700	15414119	45.2	928	914	913	913	904	871	11
Sciodaphyllum angulatum	8038006	2396575	29.8	926	916	915	914	908	865	7
Sciodaphyllum brownei	24241688	7595974	31.3	926	914	913	911	903	876	8
Sciodaphyllum chartaceum	39558442	7476455	18.9	934	921	911	911	901	871	11
Sciodaphyllum herzogii	34312982	10360500	30.2	924	912	912	912	906	876	6
Sciodaphyllum pedicellatum	33642400	23353065	69.4	930	922	916	916	910	873	7
Sciodaphyllum pentandrum	37709426	15189867	40.3	933	918	912	910	901	874	8
Sciodaphyllum robustum	47966122	15503940	32.3	932	915	912	908	899	869	8
Sciodaphyllum sodiroi	83188	22345	26.9	870	76	66	45	17	8	0
Sinopanax formosanus	9888280	4524969	45.8	924	917	916	914	909	876	5
Tetrapanax papyrifer	8875788	4429112	49.9	921	907	906	906	893	855	7
Trachymene glaucifolia	16656186	2609663	15.7	861	753	734	726	693	581	2
Trevesia burckii	15334036	1016193	6.6	927	900	899	899	888	851	6
Trevesia lateospina	8381652	2702559	32.2	925	912	907	904	893	833	8
Trevesia palmata	29743690	13562705	45.6	930	920	916	914	909	885	7
Trevesia sundaica	6641324	2449611	36.9	925	914	913	911	898	864	4
Trevesia valida	7535326	1423893	18.9	930	911	907	906	895	839	5

## Sheet: StatsCpEx
Species	NumReads	ReadsMapped	PctOnTarget	GenesMapped	GenesWithContigs	GenesWithSeqs	GenesAt25pct	GenesAt50pct	GenesAt75pct	GenesAt150pct
Aralia armata	8731222	99654	1.1	87	87	87	87	87	87	0
Aralia californica	11349330	273528	2.4	87	87	87	87	87	87	0
Aralia chinensis	58906858	231089	0.4	87	87	87	87	87	87	0
Aralia dasyphylla	10305736	45085	0.4	87	87	87	87	87	87	0
Aralia delavayi	11397274	164439	1.4	87	87	87	87	87	87	0
Aralia fargesii	39703946	85160	0.2	87	87	87	87	87	87	0
Aralia foliolosa	7460270	66953	0.9	87	87	87	87	87	87	0
Aralia gintungensis	44454508	924504	2.1	87	87	87	87	87	87	0
Aralia hiepiana	10024326	60636	0.6	87	87	87	87	87	87	0
Aralia hypoglauca	6598184	78651	1.2	87	87	87	87	87	87	0
Aralia leschenaultii	18146972	228172	1.3	87	87	87	87	87	87	0
Aralia nudicaulis	12703224	129894	1	87	87	87	87	87	87	0
Aralia regeliana	19152784	253552	1.3	87	87	87	87	87	87	0
Aralia soratensis	70322198	1138414	1.6	87	87	87	87	87	86	0
Aralia spinifolia	1550020	19602	1.3	87	87	87	87	87	86	0
Aralia spinosa	9895822	194855	2	87	87	87	87	87	87	0
Aralia subcordata	50753634	393984	0.8	87	87	87	87	87	87	0
Aralia thomsonii	22376180	149138	0.7	87	87	87	87	87	87	0
Astropanax myrianthus	6053578	58007	1	87	86	86	86	86	85	0
Brassaiopsis bodinieri	202522	1506	0.7	87	2	0	0	0	0	0
Brassaiopsis elegans	8951210	72115	0.8	87	87	87	87	87	87	0
Brassaiopsis gigantea	4028010	7140	0.2	87	48	46	44	41	32	0
Brassaiopsis glomerulata	4624540	9392	0.2	87	57	56	56	54	46	0
Brassaiopsis gracilis	8534810	16112	0.2	87	75	74	74	74	73	0
Brassaiopsis hispida	38692786	97047	0.3	87	87	87	87	87	87	0
Brassaiopsis rufosetosa	4301342	37332	0.9	87	87	87	87	87	86	0
Brassaiopsis shweliensis	43381582	122265	0.3	87	87	87	87	87	87	0
Brassaiopsis simplex	17420952	53708	0.3	87	87	87	87	87	87	0
Brassaiopsis simplicifolia	31412812	167638	0.5	87	87	87	87	87	87	0
Brassaiopsis sp. Nov. Wen9223	5860236	38871	0.7	87	87	87	87	87	86	0
Brassaiopsis tripteris	11682106	63459	0.5	87	87	87	87	87	87	0
Brassaiopsis variabilis	4347956	18825	0.4	87	78	77	77	76	73	0
Cephalaralia cephalobotrys	12905060	101918	0.8	87	87	87	87	87	87	0
Cheirodendron bastardianum	22244074	408674	1.8	87	87	87	87	87	87	0
Cheirodendron dominii	26249828	414573	1.6	87	87	87	87	87	87	0
Cheirodendron fauriei	5890084	159504	2.7	87	87	87	87	87	87	0
Cheirodendron forbesii	45764056	386704	0.8	87	87	87	87	87	87	0
Cheirodendron platyphyllum	26467106	607646	2.3	87	87	87	87	87	87	0
Cheirodendron trygynum	37050470	220223	0.6	87	87	87	87	87	87	0
Chengiopanax fargesii	5722846	103304	1.8	87	87	87	87	87	87	0
Chengiopanax sciadophylloides	38831354	1024017	2.6	87	87	87	87	87	87	0
Crepinella spruceana	17794420	70337	0.4	87	87	86	86	86	86	0
Crepinella umbellata	6406390	36936	0.6	87	87	87	87	87	87	0
Cussonia bancoensis	26114322	607576	2.3	87	87	87	87	87	87	0
Cussonia holstii	32570232	700613	2.2	87	87	87	87	87	87	0
Cussonia ostinii	30911100	476349	1.5	87	87	87	87	87	87	0
Cussonia paniculata	40774330	724110	1.8	87	87	87	87	87	87	0
Cussonia spicata	27478514	779045	2.8	87	87	87	87	87	87	0
Cussonia thyrsiflora	37845710	1246867	3.3	87	87	87	87	87	87	0
Dendropanax arboreus	6444264	52994	0.8	87	87	87	87	87	87	0
Dendropanax australis	10625282	154574	1.5	87	87	87	87	87	87	0
Dendropanax blakeanus	20460766	130519	0.6	87	87	87	87	87	87	0
Dendropanax bolivianus	25797360	498808	1.9	87	87	87	87	87	87	0
Dendropanax borneensis	42223922	459219	1.1	87	87	87	87	87	87	0
Dendropanax burmanicus	37610416	113453	0.3	87	87	87	87	87	87	0
Dendropanax caloneurus	2063144	13747	0.7	87	84	83	83	83	80	0
Dendropanax caucanus	12463554	59627	0.5	87	87	87	87	87	87	0
Dendropanax chevalieri	5428808	43769	0.8	87	87	87	87	87	87	0
Dendropanax cordifolius	78885680	496699	0.6	87	87	87	87	87	87	0
Dendropanax cuneatus	31161834	223080	0.7	87	87	87	87	87	87	0
Dendropanax cuneifolius	6430048	28372	0.4	87	86	86	86	86	86	0
Dendropanax dentigerus	34468210	171233	0.5	87	87	87	87	87	87	0
Dendropanax filipes	4511958	61438	1.4	87	87	87	87	87	87	0
Dendropanax globosus	13845340	50868	0.4	87	87	87	87	87	86	0
Dendropanax gonatopodus	6422156	22017	0.3	87	87	87	87	87	87	0
Dendropanax hainanensis	5753650	35421	0.6	87	87	87	87	87	87	0
Dendropanax lancifolius	14975068	84214	0.6	87	87	87	87	87	87	0
Dendropanax latilobus	9086880	76211	0.8	87	87	87	87	87	87	0
Dendropanax macropodus	20001904	199965	1	87	87	87	87	87	87	0
Dendropanax maingayi	9155046	52184	0.6	87	87	87	87	87	86	0
Dendropanax nebulosus	28652950	153085	0.5	87	87	87	87	87	87	0
Dendropanax nutans	3564560	24787	0.7	87	87	87	87	87	87	0
Dendropanax oliganthus	14347162	71575	0.5	87	87	87	87	87	87	0
Dendropanax oligodontus	28556714	155135	0.5	87	87	87	87	87	87	0
Dendropanax pallidus	36036630	247242	0.7	87	87	87	87	87	87	0
Dendropanax palustris	9523196	32362	0.3	87	86	86	86	86	86	0
Dendropanax pendulus	17817928	104522	0.6	87	87	87	87	87	87	0
Dendropanax poilanei	40460318	452290	1.1	87	87	87	87	87	87	0
Dendropanax praestans	24953126	151574	0.6	87	87	87	87	87	87	0
Dendropanax proteus	20955580	199565	1	87	87	87	87	87	87	0
Dendropanax resinosus	31712372	371000	1.2	87	87	87	87	87	87	0
Dendropanax sessiliflorus	16036294	167795	1	87	87	87	87	87	87	0
Dendropanax sp. nov. Wen53767	6128080	47678	0.8	87	87	87	87	87	87	0
Dendropanax sp. nov. Wen6891	8110656	29141	0.4	87	84	83	83	83	83	0
Dendropanax swartzii	11229226	95188	0.8	87	87	87	87	87	87	0
Dendropanax trilobus	15657130	82827	0.5	87	87	87	87	87	87	0
Dendropanax umbellatus	9622186	37580	0.4	87	87	87	87	87	87	0
Dendropanax weberbaueri	13104524	57476	0.4	87	87	87	87	87	87	0
Didymopanax angustissimus	22600178	293702	1.3	87	87	87	87	87	87	0
Didymopanax morototoni	17165720	145852	0.8	87	87	87	87	87	87	0
Didymopanax vinosus	29487430	338615	1.1	87	87	87	87	87	87	0
Eleutherococcus lasiogyne	35592910	152574	0.4	87	87	87	87	87	87	0
Eleutherococcus nodiflorus	27253156	357176	1.3	87	87	87	87	87	87	0
Eleutherococcus sessiliflorus	50375922	798025	1.6	87	87	87	87	87	87	0
Eleutherococcus simonii	7661606	114558	1.5	87	87	87	87	87	87	0
Eleutherococcus spinosus	98660	1562	1.6	85	4	1	0	0	0	0
Eleutherococcus stenophyllus	92418930	888714	1	87	87	87	87	87	87	0
Eleutherococcus trifoliatus	5828316	52488	0.9	87	87	87	87	87	87	0
Fatsia japonica	14931552	152888	1	87	87	87	87	87	87	0
Fatsia oligocarpella	42278960	354596	0.8	87	87	87	87	87	87	0
Fatsia polycarpa	6720480	59216	0.9	87	87	87	87	87	87	0
Frodinia gleasonii	16796286	218029	1.3	87	87	87	87	87	87	0
Gamblea ciliata	5570948	42771	0.8	87	87	87	87	87	87	0
Gamblea innovans	5321646	67884	1.3	87	87	87	87	87	87	0
Gamblea malayana	39876194	296919	0.7	87	87	87	87	87	87	0
Gamblea pseudoevodiifolia	6856296	73942	1.1	87	87	87	87	87	87	0
Harmsiopanax aculeatus	12923668	104766	0.8	87	87	87	87	87	87	0
Harmsiopanax ingens	9331916	99279	1.1	87	87	87	87	87	87	0
Hedera algeriensis	37151682	169706	0.5	87	87	87	87	87	87	0
Hedera azorica	36700790	366146	1	87	87	87	87	87	87	0
Hedera canariensis	14123456	140862	1	87	87	87	87	87	87	0
Hedera colchica	57123306	139234	0.2	87	87	87	87	87	87	0
Hedera helix	98165990	1747590	1.8	87	87	87	87	87	86	0
Hedera hibernica	124911420	1690680	1.4	87	87	87	87	87	87	0
Hedera iberica	113320196	1109159	1	87	87	87	87	86	86	0
Hedera maderensis	9343062	85797	0.9	87	87	87	87	87	87	0
Hedera maroccana	59899770	277575	0.5	87	87	87	87	87	87	0
Hedera nepalensis subsp. nepalensis	20504570	150089	0.7	87	87	87	87	87	87	0
Hedera nepalensis subsp. sinensis	13901542	80564	0.6	87	87	87	87	87	87	0
Hedera pastuchovii subsp. cypria	34795072	139934	0.4	87	87	87	87	87	87	0
Hedera rhombea	3365072	29835	0.9	87	85	84	84	84	84	0
Heptapleurum altigenum	383146	12609	3.3	87	86	86	86	86	84	0
Heptapleurum aromaticum	122004	836	0.7	73	3	0	0	0	0	0
Heptapleurum bougainvilleanum	494210	5092	1	87	33	27	18	14	7	0
Heptapleurum bractescens	785220	1846	0.2	79	5	5	1	0	0	0
Heptapleurum calyptratum	6382414	75565	1.2	87	87	87	87	87	87	0
Heptapleurum delavayi	4590032	33644	0.7	87	87	87	87	87	87	0
Heptapleurum forbesii	4730346	70927	1.5	87	87	87	87	87	87	0
Heptapleurum heptaphyllum	4110446	72532	1.8	87	87	87	87	87	87	0
Heptapleurum heterophyllum	11979974	46901	0.4	87	87	87	87	87	87	0
Heptapleurum ischnoacrum	3852714	61438	1.6	87	87	87	87	87	87	0
Heptapleurum kornasii	5251890	24712	0.5	87	85	85	85	85	84	0
Heptapleurum minutistellatum	974514	12539	1.3	87	75	74	74	73	69	0
Heptapleurum oligodon	1871698	33028	1.8	87	87	87	87	87	85	0
Heptapleurum pachyphlebium	21480402	91811	0.4	87	87	87	87	87	87	0
Heptapleurum papuanum	426006	9049	2.1	87	63	62	61	58	52	0
Heptapleurum pilematophorum	848338	15348	1.8	87	82	82	82	82	79	0
Heptapleurum porphyrantherum	776068	11192	1.4	87	82	81	81	81	80	0
Heptapleurum rugosum	5804898	47067	0.8	87	87	87	87	87	87	0
Heptapleurum scandens	10666058	92444	0.9	87	87	87	87	87	87	0
Heptapleurum setulosum	250914	5289	2.1	87	38	38	36	30	26	0
Heptapleurum wardii	3179532	17487	0.5	87	82	82	82	82	78	0
Heptapleurun petelotii	8936322	59274	0.7	87	87	87	87	87	87	0
Heteropanax brevipedicellatus	7229444	77583	1.1	87	87	87	87	87	87	0
Heteropanax fragrans	4992606	44729	0.9	87	87	87	87	87	87	0
Hydrocotyle cf. nepalensis	5740970	43780	0.8	87	87	87	87	87	87	0
Hydrocotyle umbellata	31506360	890306	2.8	87	86	86	86	86	82	0
Kalopanax septemlobus	8218350	177069	2.2	87	87	87	87	87	87	0
Mackinlaya schlechteri	3162430	15295	0.5	87	79	79	79	79	77	0
Macropanax chienii	2768414	34307	1.2	87	87	87	87	87	87	0
Macropanax dispermus	7826822	95961	1.2	87	87	87	87	87	87	0
Macropanax maingayi	40900158	407164	1	87	87	87	87	87	87	0
Macropanax rosthornii	59016908	401761	0.7	87	87	87	87	87	87	0
Macropanax serratifolius	15641618	113746	0.7	87	87	87	87	87	87	0
Macropanax undulatus	6164036	42452	0.7	87	87	87	87	87	87	0
Merrilliopanax listeri	19422944	73793	0.4	87	87	87	87	87	87	0
Merrilliopanax membranifolius	24826680	63403	0.3	87	87	87	87	87	87	0
Meryta pastoralis	24709420	225022	0.9	87	87	87	87	87	87	0
Metapanax davidii	28810676	273730	1	87	87	87	87	87	87	0
Metapanax delavayi	8144942	58958	0.7	87	87	87	87	87	87	0
Oplopanax elatus	3705212	81564	2.2	87	87	87	87	87	87	0
Oplopanax horridus	27636548	186256	0.7	87	87	87	87	87	87	0
Oreopanax anomalus	5695468	19308	0.3	87	83	82	82	81	80	0
Oreopanax capitatus	7063712	80173	1.1	87	87	87	87	87	87	0
Oreopanax cf. argentatus	6596220	18369	0.3	87	84	84	84	84	83	0
Oreopanax cf. artocarpoides	7346348	48331	0.7	87	87	87	87	87	87	0
Oreopanax cf. membranaceus	4775076	19246	0.4	87	87	86	86	86	86	0
Oreopanax cf. trollii	7668932	51797	0.7	87	87	87	87	87	87	0
Oreopanax cf. williamsii	23700066	45225	0.2	87	87	87	87	87	87	0
Oreopanax divulsus	20750116	70404	0.3	87	87	87	87	87	87	0
Oreopanax donnell-smithii	25250360	83326	0.3	87	87	87	87	87	87	0
Oreopanax eriocephallus	11460652	53993	0.5	87	87	87	87	87	87	0
Oreopanax guatemalensis	207894	655	0.3	63	27	4	2	0	0	0
Oreopanax iodophyllus	4491544	10062	0.2	87	74	70	70	68	62	0
Oreopanax kuntzei	5026726	26749	0.5	87	85	85	85	85	85	0
Oreopanax macrocephalus	5727858	41228	0.7	87	87	87	87	87	87	0
Oreopanax nicaraguensis	13590258	43444	0.3	87	87	87	87	87	87	0
Oreopanax nubigenus	2237292	15176	0.7	87	87	86	86	86	85	0
Oreopanax oerstedianus	2021740	11037	0.5	87	79	55	53	36	32	0
Oreopanax pavonii	5631078	11845	0.2	87	63	59	58	57	54	0
Oreopanax peltatus	1767900	9375	0.5	87	66	62	62	59	54	0
Oreopanax platanifolius	2259360	7136	0.3	87	43	30	24	22	15	0
Oreopanax polycephalus	23232350	115394	0.5	87	87	87	87	87	87	0
Oreopanax pycnocarpus	4090316	9082	0.2	87	70	61	61	54	48	0
Oreopanax rusbyi	23898760	122364	0.5	87	87	87	87	87	87	0
Oreopanax sanderianus	5727928	28924	0.5	87	86	86	86	86	86	0
Oreopanax sp Wen12338	5843552	48224	0.8	87	87	87	87	87	87	0
Oreopanax steinbachianus	851470	3176	0.4	86	37	16	7	3	2	0
Oreopanax thaumasiophyllus	13469132	102604	0.8	87	87	87	87	87	87	0
Oreopanax vestitus	190042	616	0.3	77	1	0	0	0	0	0
Oreopanax xalapensis	5274362	8035	0.2	87	47	45	45	44	39	0
Osmoxylon boerlagei	13636958	191006	1.4	87	87	87	87	87	87	0
Osmoxylon micranthum	4466004	142723	3.2	87	87	87	87	87	87	0
Osmoxylon novoguineense	9277136	60845	0.7	87	87	87	87	87	87	0
Panax assamicus	38088992	1106453	2.9	87	87	87	87	87	87	0
Panax bipinnatifidus	34645566	117060	0.3	87	87	87	87	87	87	0
Panax elegantior	19079010	314306	1.6	87	87	87	87	87	87	0
Panax ginseng	37855924	285789	0.8	87	87	87	87	87	87	0
Panax omeiensis	32626704	229377	0.7	87	87	87	87	87	87	0
Panax quinquefolius	34987310	318092	0.9	87	87	87	87	87	87	0
Panax trifolius	13212670	215378	1.6	87	87	87	87	87	87	0
Panax variabilis	24201010	110068	0.5	87	87	87	87	87	87	0
Panax vietnamensis	10695044	193507	1.8	87	87	87	87	87	87	0
Panax wangianus	11576586	98811	0.9	87	87	87	87	87	87	0
Polyscias australiana	9986542	288439	2.9	87	87	87	87	87	87	0
Polyscias baehniana	64232048	292450	0.5	87	87	87	87	87	87	0
Polyscias boivinii	12644100	113501	0.9	87	87	87	87	87	87	0
Polyscias diversifolia	17050746	205259	1.2	87	87	87	87	87	87	0
Polyscias elliptica	9679656	44462	0.5	87	87	87	87	87	87	0
Polyscias fruticosa	25576484	27045	0.1	87	47	46	45	45	44	0
Polyscias oahuensis	11413070	16392	0.1	23	23	23	11	8	8	3
Polyscias sandwicensis	20675758	187371	0.9	87	87	87	87	87	87	0
Polyscias schultzii	35343968	393752	1.1	87	87	87	87	87	87	0
Pseudopanax colensoi	23180690	159210	0.7	87	87	87	87	87	87	0
Pseudopanax crassifolius	25269910	504830	2	87	87	87	87	87	87	0
Pseudopanax laetevirens	18074702	222302	1.2	87	87	87	87	87	87	0
Pseudopanax lessonii	17425954	93941	0.5	87	87	87	87	87	87	0
Pseudopanax valdiviensis	41179272	105545	0.3	87	87	87	87	87	87	0
Raukaua anomalus	35853548	289024	0.8	87	87	87	87	87	87	0
Raukaua simplex	17064014	98212	0.6	87	87	87	87	87	86	0
Schefflera digitata	54968976	386098	0.7	87	87	87	87	87	87	0
Sciodaphyllum acuminatum	34128700	254861	0.7	87	87	87	87	87	87	0
Sciodaphyllum angulatum	8038006	83614	1	87	87	87	87	87	87	0
Sciodaphyllum brownei	24241688	296279	1.2	87	87	87	87	87	87	0
Sciodaphyllum chartaceum	39558442	259048	0.7	87	87	87	87	87	87	0
Sciodaphyllum herzogii	34312982	408816	1.2	87	87	87	87	87	87	0
Sciodaphyllum pedicellatum	33642400	194436	0.6	87	87	87	87	87	87	0
Sciodaphyllum pentandrum	37709426	231443	0.6	87	87	87	87	87	87	0
Sciodaphyllum robustum	47966122	373761	0.8	87	87	87	87	87	87	0
Sciodaphyllum sodiroi	83188	962	1.2	82	2	0	0	0	0	0
Sinopanax formosanus	9888280	74803	0.8	87	87	87	87	87	87	0
Tetrapanax papyrifer	8875788	138660	1.6	87	87	87	87	87	87	0
Trachymene glaucifolia	16656186	1545568	9.3	87	87	87	87	87	86	0
Trevesia burckii	15334036	113296	0.7	87	87	85	85	85	85	0
Trevesia lateospina	8381652	33867	0.4	87	87	87	87	87	87	0
Trevesia palmata	29743690	146244	0.5	87	87	87	87	87	87	0
Trevesia sundaica	6641324	18054	0.3	87	81	81	81	81	79	0
Trevesia valida	7535326	38092	0.5	87	87	87	87	87	87	0

## Sheet: StatsCpIn
Name	NumReads	ReadsMapped	PctOnTarget	GenesMapped	GenesWithContigs	GenesWithSeqs	GenesAt25pct	GenesAt50pct	GenesAt75pct	GenesAt150pct
Aralia armata	8731222	25338	0.3	23	23	23	23	23	23	0
Aralia californica	11349330	71481	0.6	23	23	23	23	23	23	0
Aralia chinensis	58906858	57852	0.1	23	23	23	23	23	23	0
Aralia dasyphylla	10305736	12123	0.1	23	23	23	23	23	23	0
Aralia delavayi	11397274	43265	0.4	23	23	23	23	23	23	0
Aralia fargesii	39703946	18846	0	23	23	23	23	23	23	0
Aralia foliolosa	7460270	16628	0.2	23	23	23	23	23	23	0
Aralia gintungensis	44454508	230031	0.5	23	23	23	23	23	23	0
Aralia hiepiana	10024326	16540	0.2	23	23	23	23	23	23	0
Aralia hypoglauca	6598184	20574	0.3	23	23	23	23	23	23	0
Aralia leschenaultii	18146972	55482	0.3	23	23	23	23	23	23	0
Aralia nudicaulis	12703224	31313	0.2	23	23	23	23	23	23	0
Aralia regeliana	19152784	67200	0.4	23	23	23	23	23	23	0
Aralia soratensis	70322198	283360	0.4	23	23	23	23	23	23	0
Aralia spinifolia	1550020	4945	0.3	23	23	23	23	23	23	0
Aralia spinosa	9895822	49565	0.5	23	23	23	23	23	23	0
Aralia subcordata	50753634	97060	0.2	23	23	23	23	23	23	0
Aralia thomsonii	22376180	37339	0.2	23	23	23	23	23	23	0
Astropanax myrianthus	6053578	18754	0.3	23	23	23	23	23	22	0
Brassaiopsis bodinieri	202522	377	0.2	23	2	0	0	0	0	0
Brassaiopsis elegans	8951210	20839	0.2	23	23	23	23	23	23	0
Brassaiopsis gigantea	4028010	2143	0.1	23	13	13	11	10	10	0
Brassaiopsis glomerulata	4624540	2936	0.1	23	17	16	16	14	14	0
Brassaiopsis gracilis	8534810	4695	0.1	23	23	23	22	21	21	0
Brassaiopsis hispida	38692786	27012	0.1	23	23	23	23	23	23	0
Brassaiopsis rufosetosa	4301342	10324	0.2	23	23	23	23	23	23	0
Brassaiopsis shweliensis	43381582	29793	0.1	23	23	23	23	23	23	0
Brassaiopsis simplex	17420952	13720	0.1	23	23	23	23	23	23	0
Brassaiopsis simplicifolia	31412812	43944	0.1	23	23	23	23	23	23	0
Brassaiopsis sp. Nov. Wen9223	5860236	10293	0.2	23	23	23	23	23	23	0
Brassaiopsis tripteris	11682106	17039	0.1	23	23	23	23	23	23	0
Brassaiopsis variabilis	4347956	5281	0.1	23	23	23	23	23	23	0
Cephalaralia cephalobotrys	12905060	27643	0.2	23	23	23	23	23	23	0
Cheirodendron bastardianum	22244074	102549	0.5	23	23	23	23	23	23	0
Cheirodendron dominii	26249828	114421	0.4	23	23	23	23	23	23	0
Cheirodendron fauriei	5890084	42966	0.7	23	23	23	23	23	23	0
Cheirodendron forbesii	45764056	96971	0.2	23	23	23	23	23	23	0
Cheirodendron platyphyllum	26467106	157020	0.6	23	23	23	23	23	23	0
Cheirodendron trygynum	37050470	57060	0.2	23	23	23	23	23	23	0
Chengiopanax fargesii	5722846	28077	0.5	23	23	23	23	23	23	0
Chengiopanax sciadophylloides	38831354	250186	0.6	23	23	23	23	23	23	0
Crepinella spruceana	17794420	19521	0.1	23	23	23	23	23	23	0
Crepinella umbellata	6406390	10759	0.2	23	23	23	23	23	23	0
Cussonia bancoensis	26114322	164433	0.6	23	23	23	23	23	23	0
Cussonia holstii	32570232	187918	0.6	23	23	23	23	23	23	0
Cussonia ostinii	30911100	123938	0.4	23	23	23	23	23	23	0
Cussonia paniculata	40774330	191677	0.5	23	23	23	23	23	23	0
Cussonia spicata	27478514	204509	0.7	23	23	23	23	23	23	0
Cussonia thyrsiflora	37845710	324471	0.9	23	23	23	23	23	23	0
Dendropanax arboreus	6444264	14338	0.2	23	23	23	23	23	23	0
Dendropanax australis	10625282	40751	0.4	23	23	23	23	23	23	0
Dendropanax blakeanus	20460766	32726	0.2	23	23	23	23	23	23	0
Dendropanax bolivianus	25797360	129177	0.5	23	23	23	23	23	23	0
Dendropanax borneensis	42223922	123438	0.3	23	23	23	23	23	23	0
Dendropanax burmanicus	37610416	31027	0.1	23	23	23	23	23	23	0
Dendropanax caloneurus	2063144	3892	0.2	23	23	23	23	23	23	0
Dendropanax caucanus	12463554	17475	0.1	23	23	23	23	23	23	0
Dendropanax chevalieri	5428808	12203	0.2	23	23	23	23	23	23	0
Dendropanax cordifolius	78885680	124369	0.2	23	23	23	23	23	23	0
Dendropanax cuneatus	31161834	58011	0.2	23	23	23	23	23	23	0
Dendropanax cuneifolius	6430048	7526	0.1	23	23	23	23	23	23	0
Dendropanax dentigerus	34468210	42061	0.1	23	23	23	23	23	23	0
Dendropanax filipes	4511958	16592	0.4	23	23	23	23	23	23	0
Dendropanax globosus	13845340	14389	0.1	23	23	23	23	23	23	0
Dendropanax gonatopodus	6422156	5903	0.1	23	23	23	23	23	23	0
Dendropanax hainanensis	5753650	9000	0.2	23	23	23	23	23	23	0
Dendropanax lancifolius	14975068	23413	0.2	23	23	23	23	23	23	0
Dendropanax latilobus	9086880	19128	0.2	23	23	23	23	23	23	0
Dendropanax macropodus	20001904	51114	0.3	23	23	23	23	23	23	0
Dendropanax maingayi	9155046	12068	0.1	23	23	23	23	23	23	0
Dendropanax nebulosus	28652950	39986	0.1	23	23	23	23	23	23	0
Dendropanax nutans	3564560	6343	0.2	23	23	23	23	23	23	0
Dendropanax oliganthus	14347162	19798	0.1	23	23	23	23	23	23	0
Dendropanax oligodontus	28556714	41503	0.1	23	23	23	23	23	23	0
Dendropanax pallidus	36036630	61922	0.2	23	23	23	23	23	23	0
Dendropanax palustris	9523196	8460	0.1	23	23	23	23	23	23	0
Dendropanax pendulus	17817928	27793	0.2	23	23	23	23	23	23	0
Dendropanax poilanei	40460318	115399	0.3	23	23	23	23	23	23	0
Dendropanax praestans	24953126	40463	0.2	23	23	23	23	23	23	0
Dendropanax proteus	20955580	50303	0.2	23	23	23	23	23	23	0
Dendropanax resinosus	31712372	93343	0.3	23	23	23	23	23	23	0
Dendropanax sessiliflorus	16036294	42830	0.3	23	23	23	23	23	23	0
Dendropanax sp. nov. Wen53767	6128080	12809	0.2	23	23	23	23	23	23	0
Dendropanax sp. nov. Wen6891	8110656	7552	0.1	23	23	23	23	23	23	0
Dendropanax swartzii	11229226	27846	0.2	23	23	23	23	23	23	0
Dendropanax trilobus	15657130	21986	0.1	23	23	23	23	23	23	0
Dendropanax umbellatus	9622186	10631	0.1	23	23	23	23	23	23	0
Dendropanax weberbaueri	13104524	16569	0.1	23	23	23	23	23	22	0
Didymopanax angustissimus	22600178	76241	0.3	23	23	23	23	23	23	0
Didymopanax morototoni	17165720	39500	0.2	23	23	23	23	23	23	0
Didymopanax vinosus	29487430	90869	0.3	23	23	23	23	23	23	0
Eleutherococcus lasiogyne	35592910	36482	0.1	23	23	23	23	23	23	0
Eleutherococcus nodiflorus	27253156	90607	0.3	23	23	23	23	23	23	0
Eleutherococcus sessiliflorus	50375922	191390	0.4	23	23	23	23	23	23	0
Eleutherococcus simonii	7661606	30145	0.4	23	23	23	23	23	23	0
Eleutherococcus spinosus	98660	417	0.4	23	2	0	0	0	0	0
Eleutherococcus stenophyllus	92418930	216625	0.2	23	23	23	23	23	23	0
Eleutherococcus trifoliatus	5828316	14598	0.3	23	23	23	23	23	23	0
Fatsia japonica	14931552	44041	0.3	23	23	23	23	23	23	0
Fatsia oligocarpella	42278960	85640	0.2	23	23	23	23	23	23	0
Fatsia polycarpa	6720480	17203	0.3	23	23	23	23	23	23	0
Frodinia gleasonii	16796286	58105	0.3	23	23	23	23	23	23	0
Gamblea ciliata	5570948	11614	0.2	23	23	23	23	23	23	0
Gamblea innovans	5321646	18542	0.3	23	23	23	23	23	23	0
Gamblea malayana	39876194	73115	0.2	23	23	23	23	23	23	0
Gamblea pseudoevodiifolia	6856296	20670	0.3	23	23	23	23	23	23	0
Harmsiopanax aculeatus	12923668	28034	0.2	23	23	23	23	23	23	0
Harmsiopanax ingens	9331916	28188	0.3	23	23	23	23	23	23	0
Hedera algeriensis	37151682	42487	0.1	23	23	23	23	23	23	0
Hedera azorica	36700790	89595	0.2	23	23	23	23	23	23	0
Hedera canariensis	14123456	34668	0.2	23	23	23	23	23	23	0
Hedera colchica	57123306	34103	0.1	23	23	23	23	23	23	0
Hedera helix	98165990	436640	0.4	23	23	23	23	23	23	0
Hedera hibernica	124911420	422325	0.3	23	23	23	23	23	23	0
Hedera iberica	113320196	285640	0.3	23	23	23	23	23	23	0
Hedera maderensis	9343062	20812	0.2	23	23	23	23	23	23	0
Hedera maroccana	59899770	68697	0.1	23	23	23	23	23	23	0
Hedera nepalensis subsp. nepalensis	20504570	38083	0.2	23	23	23	23	23	23	0
Hedera nepalensis subsp. sinensis	13901542	20301	0.1	23	23	23	23	23	23	0
Hedera pastuchovii subsp. cypria	34795072	35665	0.1	23	23	23	23	23	23	0
Hedera rhombea	3365072	7103	0.2	23	23	23	23	23	23	0
Heptapleurum altigenum	383146	3554	0.9	23	23	23	23	23	23	0
Heptapleurum aromaticum	122004	208	0.2	23	1	0	0	0	0	0
Heptapleurum bougainvilleanum	494210	1346	0.3	23	12	11	10	8	7	0
Heptapleurum bractescens	785220	448	0.1	23	1	0	0	0	0	0
Heptapleurum calyptratum	6382414	20811	0.3	23	23	23	23	23	23	0
Heptapleurum delavayi	4590032	9925	0.2	23	23	23	23	23	23	0
Heptapleurum forbesii	4730346	19448	0.4	23	23	23	23	23	23	0
Heptapleurum heptaphyllum	4110446	18229	0.4	23	23	23	23	23	23	0
Heptapleurum heterophyllum	11979974	12648	0.1	23	23	23	23	23	23	0
Heptapleurum ischnoacrum	3852714	17598	0.5	23	23	23	23	23	23	0
Heptapleurum kornasii	5251890	7330	0.1	23	23	23	23	23	23	0
Heptapleurum minutistellatum	974514	3316	0.3	23	20	19	19	19	19	0
Heptapleurum oligodon	1871698	8815	0.5	23	23	23	23	23	23	0
Heptapleurum pachyphlebium	21480402	23184	0.1	23	23	23	23	23	23	0
Heptapleurum papuanum	426006	2374	0.6	23	21	21	21	21	20	0
Heptapleurum pilematophorum	848338	3694	0.4	23	23	23	23	22	21	0
Heptapleurum porphyrantherum	776068	2698	0.3	23	23	23	23	23	23	0
Heptapleurum rugosum	5804898	13257	0.2	23	23	23	23	23	23	0
Heptapleurum scandens	10666058	25786	0.2	23	23	23	23	23	23	0
Heptapleurum setulosum	250914	1449	0.6	23	13	13	13	13	11	0
Heptapleurum wardii	3179532	4913	0.2	23	23	23	23	22	22	0
Heptapleurun petelotii	8936322	17155	0.2	23	23	23	23	23	23	0
Heteropanax brevipedicellatus	7229444	22502	0.3	23	23	23	23	23	23	0
Heteropanax fragrans	4992606	12231	0.2	23	23	23	23	23	23	0
Hydrocotyle cf. nepalensis	5740970	12289	0.2	23	23	23	23	23	23	0
Hydrocotyle umbellata	31506360	238566	0.8	23	23	23	23	23	22	0
Kalopanax septemlobus	8218350	51345	0.6	23	23	23	23	23	23	0
Mackinlaya schlechteri	3162430	4206	0.1	23	22	22	22	22	20	0
Macropanax chienii	2768414	8606	0.3	23	23	23	23	23	23	0
Macropanax dispermus	7826822	25702	0.3	23	23	23	23	23	23	0
Macropanax maingayi	40900158	98409	0.2	23	23	23	23	23	23	0
Macropanax rosthornii	59016908	97409	0.2	23	23	23	23	23	23	0
Macropanax serratifolius	15641618	28944	0.2	23	23	23	23	23	23	0
Macropanax undulatus	6164036	11698	0.2	23	23	23	23	23	23	0
Merrilliopanax listeri	19422944	18643	0.1	23	23	23	23	23	23	0
Merrilliopanax membranifolius	24826680	17796	0.1	23	23	23	23	23	23	0
Meryta pastoralis	24709420	60506	0.2	23	23	23	23	23	23	0
Metapanax davidii	28810676	66378	0.2	23	23	23	23	23	23	0
Metapanax delavayi	8144942	15598	0.2	23	23	23	23	23	23	0
Oplopanax elatus	3705212	20361	0.5	23	23	23	23	23	23	0
Oplopanax horridus	27636548	45842	0.2	23	23	23	23	23	23	0
Oreopanax anomalus	5695468	6186	0.1	23	23	23	23	23	23	0
Oreopanax capitatus	7063712	22461	0.3	23	23	23	23	23	23	0
Oreopanax cf. argentatus	6596220	4717	0.1	23	23	23	23	23	23	0
Oreopanax cf. artocarpoides	7346348	12632	0.2	23	23	23	23	23	23	0
Oreopanax cf. membranaceus	4775076	5689	0.1	23	23	23	23	23	23	0
Oreopanax cf. trollii	7668932	14256	0.2	23	23	23	23	23	23	0
Oreopanax cf. williamsii	23700066	12571	0.1	23	23	23	23	23	23	0
Oreopanax divulsus	20750116	21327	0.1	23	23	23	23	23	23	0
Oreopanax donnell-smithii	25250360	24110	0.1	23	23	23	23	23	23	0
Oreopanax eriocephallus	11460652	15157	0.1	23	23	23	23	23	23	0
Oreopanax guatemalensis	207894	179	0.1	21	9	0	0	0	0	0
Oreopanax iodophyllus	4491544	3533	0.1	23	23	23	23	23	23	0
Oreopanax kuntzei	5026726	7723	0.2	23	23	23	23	23	23	0
Oreopanax macrocephalus	5727858	11056	0.2	23	23	23	23	23	23	0
Oreopanax nicaraguensis	13590258	11633	0.1	23	23	23	23	23	23	0
Oreopanax nubigenus	2237292	4309	0.2	23	23	23	23	23	23	0
Oreopanax oerstedianus	2021740	3086	0.2	23	21	14	13	12	9	0
Oreopanax pavonii	5631078	3344	0.1	23	23	20	20	20	19	0
Oreopanax peltatus	1767900	2495	0.1	23	23	21	21	20	18	0
Oreopanax platanifolius	2259360	1887	0.1	23	12	6	5	2	1	0
Oreopanax polycephalus	23232350	28819	0.1	23	23	23	23	23	23	0
Oreopanax pycnocarpus	4090316	2812	0.1	23	21	17	16	13	11	0
Oreopanax rusbyi	23898760	31144	0.1	23	23	23	23	23	23	0
Oreopanax sanderianus	5727928	8238	0.1	23	23	23	23	23	23	0
Oreopanax sp Wen12338	5843552	13622	0.2	23	23	23	23	23	23	0
Oreopanax steinbachianus	851470	1330	0.2	23	13	8	8	4	2	0
Oreopanax thaumasiophyllus	13469132	25099	0.2	23	23	23	23	23	23	0
Oreopanax vestitus	190042	252	0.1	23	2	0	0	0	0	0
Oreopanax xalapensis	5274362	2549	0	23	16	16	15	14	11	0
Osmoxylon boerlagei	13636958	37792	0.3	23	23	23	23	23	23	0
Osmoxylon micranthum	4466004	8914	0.2	23	23	23	23	23	23	0
Osmoxylon novoguineense	9277136	14598	0.2	23	23	23	23	23	23	0
Panax assamicus	38088992	269843	0.7	23	23	23	23	23	23	0
Panax bipinnatifidus	34645566	28702	0.1	23	23	23	23	23	23	0
Panax elegantior	19079010	72691	0.4	23	23	23	23	23	23	0
Panax ginseng	37855924	70810	0.2	23	23	23	23	23	23	0
Panax omeiensis	32626704	58120	0.2	23	23	23	23	23	23	0
Panax quinquefolius	34987310	77021	0.2	23	23	23	23	23	23	0
Panax trifolius	13212670	54647	0.4	23	23	23	23	23	23	0
Panax variabilis	24201010	28498	0.1	23	23	23	23	23	23	0
Panax vietnamensis	10695044	51181	0.5	23	23	23	23	23	23	0
Panax wangianus	11576586	27724	0.2	23	23	23	23	23	23	0
Polyscias australiana	9986542	83399	0.8	23	23	23	23	23	23	0
Polyscias baehniana	64232048	66786	0.1	23	23	23	23	23	23	0
Polyscias boivinii	12644100	31404	0.2	23	23	23	23	23	23	0
Polyscias diversifolia	17050746	53595	0.3	23	23	23	23	23	23	0
Polyscias elliptica	9679656	12350	0.1	23	23	23	23	23	23	0
Polyscias fruticosa	25576484	4312	0	23	20	17	17	16	16	0
Polyscias oahuensis	11413070	16392	0.1	23	23	23	23	23	23	0
Polyscias sandwicensis	20675758	47930	0.2	23	23	23	23	23	23	0
Polyscias schultzii	35343968	97264	0.3	23	23	23	23	23	23	0
Pseudopanax colensoi	23180690	48653	0.2	23	23	23	23	23	23	0
Pseudopanax crassifolius	25269910	135921	0.5	23	23	23	23	23	23	0
Pseudopanax laetevirens	18074702	61397	0.3	23	23	23	23	23	23	0
Pseudopanax lessonii	17425954	29341	0.2	23	23	23	23	23	23	0
Pseudopanax valdiviensis	41179272	24854	0.1	23	23	23	23	23	23	0
Raukaua anomalus	35853548	74316	0.2	23	23	23	23	23	23	0
Raukaua simplex	17064014	30278	0.2	23	23	23	23	23	23	0
Schefflera digitata	54968976	94659	0.2	23	23	23	23	23	23	0
Sciodaphyllum acuminatum	34128700	64732	0.2	23	23	23	23	23	23	0
Sciodaphyllum angulatum	8038006	23802	0.3	23	23	23	23	23	23	0
Sciodaphyllum brownei	24241688	74104	0.3	23	23	23	23	23	23	0
Sciodaphyllum chartaceum	39558442	67574	0.2	23	23	23	23	23	23	0
Sciodaphyllum herzogii	34312982	103512	0.3	23	23	23	23	23	23	0
Sciodaphyllum pedicellatum	33642400	55094	0.2	23	23	23	23	23	23	0
Sciodaphyllum pentandrum	37709426	62669	0.2	23	23	23	23	23	23	0
Sciodaphyllum robustum	47966122	97498	0.2	23	23	23	23	23	23	0
Sciodaphyllum sodiroi	83188	208	0.3	23	1	0	0	0	0	0
Sinopanax formosanus	9888280	20470	0.2	23	23	23	23	23	23	0
Tetrapanax papyrifer	8875788	37918	0.4	23	23	23	23	23	23	0
Trachymene glaucifolia	16656186	379038	2.3	23	23	22	22	22	22	0
Trevesia burckii	15334036	29066	0.2	23	23	23	23	23	23	0
Trevesia lateospina	8381652	8854	0.1	23	23	23	23	23	23	0
Trevesia palmata	29743690	39628	0.1	23	23	23	23	23	23	0
Trevesia sundaica	6641324	5498	0.1	23	22	22	22	22	21	0
Trevesia valida	7535326	9376	0.1	23	23	23	23	23	23	0

## Sheet: StatsCpRNA
Name	NumReads	ReadsMapped	PctOnTarget	GenesMapped	GenesWithContigs	GenesWithSeqs	GenesAt25pct	GenesAt50pct	GenesAt75pct	GenesAt150pct
Aralia armata	8731222	13796	0.2	52	52	37	37	37	37	0
Aralia californica	11349330	40054	0.4	52	52	37	37	37	37	0
Aralia chinensis	58906858	39741	0.1	52	52	37	37	37	37	0
Aralia dasyphylla	10305736	11573	0.1	53	53	37	37	37	37	0
Aralia delavayi	11397274	46365	0.4	53	53	37	37	37	37	0
Aralia fargesii	39703946	12456	0	52	52	37	37	37	37	0
Aralia foliolosa	7460270	8174	0.1	53	52	37	37	37	37	0
Aralia gintungensis	44454508	119604	0.3	53	52	37	37	37	37	0
Aralia hiepiana	10024326	23365	0.2	53	53	37	37	37	37	0
Aralia hypoglauca	6598184	21511	0.3	53	53	37	37	37	37	0
Aralia leschenaultii	18146972	33940	0.2	52	52	37	37	37	37	0
Aralia nudicaulis	12703224	23718	0.2	52	52	37	37	37	37	0
Aralia regeliana	19152784	25955	0.1	53	53	37	37	37	37	0
Aralia soratensis	70322198	169121	0.2	53	53	37	37	37	37	0
Aralia spinifolia	1550020	2352	0.2	53	39	30	30	30	30	0
Aralia spinosa	9895822	29864	0.3	52	52	37	37	37	37	0
Aralia subcordata	50753634	58170	0.1	52	52	37	37	37	37	0
Aralia thomsonii	22376180	20335	0.1	53	52	37	37	37	37	0
Astropanax myrianthus	6053578	45371	0.7	53	52	37	37	37	37	0
Brassaiopsis bodinieri	202522	262	0.1	44	1	0	0	0	0	0
Brassaiopsis elegans	8951210	25023	0.3	53	53	37	37	37	37	0
Brassaiopsis gigantea	4028010	3034	0.1	53	20	16	16	16	16	0
Brassaiopsis glomerulata	4624540	4346	0.1	53	26	18	18	18	18	0
Brassaiopsis gracilis	8534810	4651	0.1	53	34	23	23	23	23	0
Brassaiopsis hispida	38692786	13845	0	53	52	37	37	37	37	0
Brassaiopsis rufosetosa	4301342	16305	0.4	53	53	37	37	37	37	0
Brassaiopsis shweliensis	43381582	19262	0	52	52	37	37	37	37	0
Brassaiopsis simplex	17420952	7757	0	52	52	37	37	37	37	0
Brassaiopsis simplicifolia	31412812	26070	0.1	53	52	37	37	37	37	0
Brassaiopsis sp. Nov. Wen9223	5860236	14046	0.2	53	52	37	37	37	37	0
Brassaiopsis tripteris	11682106	20357	0.2	53	52	37	37	37	37	0
Brassaiopsis variabilis	4347956	9268	0.2	53	44	34	34	34	34	0
Cephalaralia cephalobotrys	12905060	35922	0.3	53	53	37	37	37	37	0
Cheirodendron bastardianum	22244074	68936	0.3	53	52	37	37	37	37	0
Cheirodendron dominii	26249828	46314	0.2	53	53	37	37	37	37	0
Cheirodendron fauriei	5890084	31711	0.5	53	53	37	37	37	37	0
Cheirodendron forbesii	45764056	120808	0.3	52	52	37	37	37	37	0
Cheirodendron platyphyllum	26467106	79530	0.3	53	53	37	37	37	37	0
Cheirodendron trygynum	37050470	53052	0.1	52	52	37	37	37	37	0
Chengiopanax fargesii	5722846	31874	0.6	53	53	37	37	37	37	0
Chengiopanax sciadophylloides	38831354	226362	0.6	53	52	37	37	37	37	0
Crepinella spruceana	17794420	16617	0.1	53	53	37	37	37	37	0
Crepinella umbellata	6406390	7018	0.1	53	51	37	37	37	37	0
Cussonia bancoensis	26114322	68515	0.3	53	53	37	37	37	37	0
Cussonia holstii	32570232	112455	0.3	53	53	37	37	37	37	0
Cussonia ostinii	30911100	68397	0.2	53	53	37	37	37	37	0
Cussonia paniculata	40774330	79404	0.2	53	53	37	37	37	37	0
Cussonia spicata	27478514	117237	0.4	53	53	37	37	37	37	0
Cussonia thyrsiflora	37845710	208929	0.6	53	53	37	37	37	37	0
Dendropanax arboreus	6444264	17216	0.3	53	53	37	37	37	37	0
Dendropanax australis	10625282	24562	0.2	53	52	37	37	37	37	0
Dendropanax blakeanus	20460766	15640	0.1	52	52	37	37	37	37	0
Dendropanax bolivianus	25797360	81073	0.3	53	53	37	37	37	37	0
Dendropanax borneensis	42223922	98312	0.2	53	52	37	37	37	37	0
Dendropanax burmanicus	37610416	23526	0.1	53	52	37	37	37	37	0
Dendropanax caloneurus	2063144	1777	0.1	53	27	21	21	21	21	0
Dendropanax caucanus	12463554	9098	0.1	53	53	37	37	37	37	0
Dendropanax chevalieri	5428808	16195	0.3	53	52	37	37	37	37	0
Dendropanax cordifolius	78885680	112297	0.1	53	52	37	37	37	37	0
Dendropanax cuneatus	31161834	34604	0.1	53	53	37	37	37	37	0
Dendropanax cuneifolius	6430048	6181	0.1	52	51	36	36	36	36	0
Dendropanax dentigerus	34468210	26762	0.1	53	52	37	37	37	37	0
Dendropanax filipes	4511958	9896	0.2	53	53	37	37	37	37	0
Dendropanax globosus	13845340	10724	0.1	53	53	37	37	37	37	0
Dendropanax gonatopodus	6422156	4073	0.1	52	49	36	36	36	36	0
Dendropanax hainanensis	5753650	3711	0.1	53	46	36	36	36	36	0
Dendropanax lancifolius	14975068	12425	0.1	53	52	37	37	37	37	0
Dendropanax latilobus	9086880	12650	0.1	53	52	37	37	37	37	0
Dendropanax macropodus	20001904	30932	0.2	53	53	37	37	37	37	0
Dendropanax maingayi	9155046	5482	0.1	52	51	37	37	37	37	0
Dendropanax nebulosus	28652950	33620	0.1	52	52	37	37	37	37	0
Dendropanax nutans	3564560	4451	0.1	52	51	37	37	37	37	0
Dendropanax oliganthus	14347162	10102	0.1	53	53	37	37	37	37	0
Dendropanax oligodontus	28556714	21330	0.1	53	53	37	37	37	37	0
Dendropanax pallidus	36036630	39822	0.1	53	52	37	37	37	37	0
Dendropanax palustris	9523196	9696	0.1	52	51	36	36	36	36	0
Dendropanax pendulus	17817928	15403	0.1	53	52	37	37	37	37	0
Dendropanax poilanei	40460318	60363	0.1	53	52	37	37	37	37	0
Dendropanax praestans	24953126	26584	0.1	52	52	37	37	37	37	0
Dendropanax proteus	20955580	25424	0.1	53	52	37	37	37	37	0
Dendropanax resinosus	31712372	52618	0.2	53	52	37	37	37	37	0
Dendropanax sessiliflorus	16036294	23960	0.1	52	52	37	37	37	37	0
Dendropanax sp. nov. Wen53767	6128080	8384	0.1	53	53	37	37	37	37	0
Dendropanax sp. nov. Wen6891	8110656	6134	0.1	52	50	36	36	36	36	0
Dendropanax swartzii	11229226	21214	0.2	53	53	37	37	37	37	0
Dendropanax trilobus	15657130	17723	0.1	53	53	37	37	37	37	0
Dendropanax umbellatus	9622186	6211	0.1	53	52	37	37	37	37	0
Dendropanax weberbaueri	13104524	10933	0.1	53	52	37	37	37	37	0
Didymopanax angustissimus	22600178	65699	0.3	52	52	37	37	37	37	0
Didymopanax morototoni	17165720	27698	0.2	53	53	37	37	37	37	0
Didymopanax vinosus	29487430	36823	0.1	53	53	37	37	37	37	0
Eleutherococcus lasiogyne	35592910	23725	0.1	52	52	37	37	37	37	0
Eleutherococcus nodiflorus	27253156	52803	0.2	53	53	37	37	37	37	0
Eleutherococcus sessiliflorus	50375922	131634	0.3	53	53	36	36	36	36	0
Eleutherococcus simonii	7661606	20868	0.3	53	53	37	37	37	37	0
Eleutherococcus spinosus	98660	120	0.1	41	1	0	0	0	0	0
Eleutherococcus stenophyllus	92418930	195299	0.2	53	52	37	37	37	37	0
Eleutherococcus trifoliatus	5828316	24638	0.4	53	53	37	37	37	37	0
Fatsia japonica	14931552	80723	0.5	53	53	37	37	37	37	0
Fatsia oligocarpella	42278960	60738	0.1	53	52	37	37	37	37	0
Fatsia polycarpa	6720480	29611	0.4	53	53	37	37	37	37	0
Frodinia gleasonii	16796286	26622	0.2	53	53	37	37	37	37	0
Gamblea ciliata	5570948	16822	0.3	53	53	37	37	37	37	0
Gamblea innovans	5321646	29773	0.6	53	53	37	37	37	37	0
Gamblea malayana	39876194	50029	0.1	53	52	37	37	37	37	0
Gamblea pseudoevodiifolia	6856296	39772	0.6	53	53	37	37	37	37	0
Harmsiopanax aculeatus	12923668	39047	0.3	53	53	37	37	37	37	0
Harmsiopanax ingens	9331916	49748	0.5	53	53	37	37	37	37	0
Hedera algeriensis	37151682	23521	0.1	53	52	37	37	37	37	0
Hedera azorica	36700790	51823	0.1	53	53	37	37	37	37	0
Hedera canariensis	14123456	18289	0.1	52	52	37	37	37	37	0
Hedera colchica	57123306	20204	0	52	52	37	37	37	37	0
Hedera helix	98165990	342503	0.3	52	52	37	37	37	37	0
Hedera hibernica	124911420	541326	0.4	53	52	37	37	37	37	0
Hedera iberica	113320196	206694	0.2	53	52	37	37	37	37	0
Hedera maderensis	9343062	19465	0.2	52	52	37	37	37	37	0
Hedera maroccana	59899770	44733	0.1	53	52	37	37	37	37	0
Hedera nepalensis subsp. nepalensis	20504570	18104	0.1	52	52	37	37	37	37	0
Hedera nepalensis subsp. sinensis	13901542	10179	0.1	53	52	37	37	37	37	0
Hedera pastuchovii subsp. cypria	34795072	18356	0.1	53	52	37	37	37	37	0
Hedera rhombea	3365072	3406	0.1	52	51	37	37	37	37	0
Heptapleurum altigenum	383146	2694	0.7	53	43	32	32	32	32	0
Heptapleurum aromaticum	122004	132	0.1	34	1	0	0	0	0	0
Heptapleurum bougainvilleanum	494210	940	0.2	51	9	9	9	8	7	0
Heptapleurum bractescens	785220	470	0.1	42	3	3	2	0	0	0
Heptapleurum calyptratum	6382414	29978	0.5	52	52	37	37	37	37	0
Heptapleurum delavayi	4590032	18161	0.4	53	51	36	36	36	36	0
Heptapleurum forbesii	4730346	33771	0.7	53	52	37	37	37	37	0
Heptapleurum heptaphyllum	4110446	18682	0.5	53	52	37	37	37	37	0
Heptapleurum heterophyllum	11979974	7810	0.1	53	52	37	37	37	37	0
Heptapleurum ischnoacrum	3852714	33729	0.9	53	53	36	36	36	36	0
Heptapleurum kornasii	5251890	15014	0.3	53	43	32	32	32	32	0
Heptapleurum minutistellatum	974514	4779	0.5	53	32	21	21	21	21	0
Heptapleurum oligodon	1871698	6046	0.3	53	53	37	37	37	37	0
Heptapleurum pachyphlebium	21480402	10463	0	52	52	37	37	37	37	0
Heptapleurum papuanum	426006	1972	0.5	53	21	17	17	17	17	0
Heptapleurum pilematophorum	848338	1580	0.2	52	32	23	23	23	23	0
Heptapleurum porphyrantherum	776068	1534	0.2	52	26	23	23	23	23	0
Heptapleurum rugosum	5804898	23341	0.4	53	53	36	36	36	36	0
Heptapleurum scandens	10666058	45121	0.4	53	53	37	37	37	37	0
Heptapleurum setulosum	250914	504	0.2	49	7	7	7	7	7	0
Heptapleurum wardii	3179532	8888	0.3	53	41	29	29	29	29	0
Heptapleurun petelotii	8936322	31150	0.3	53	52	37	37	37	37	0
Heteropanax brevipedicellatus	7229444	44508	0.6	53	53	37	37	37	37	0
Heteropanax fragrans	4992606	14723	0.3	53	53	37	37	37	37	0
Hydrocotyle cf. nepalensis	5740970	17423	0.3	53	53	36	36	36	36	0
Hydrocotyle umbellata	31506360	539036	1.7	52	22	17	17	17	17	0
Kalopanax septemlobus	8218350	93360	1.1	52	52	36	36	36	36	0
Mackinlaya schlechteri	3162430	6033	0.2	52	42	31	31	31	31	0
Macropanax chienii	2768414	4740	0.2	53	52	37	37	37	37	0
Macropanax dispermus	7826822	37106	0.5	53	53	37	37	37	37	0
Macropanax maingayi	40900158	66363	0.2	52	52	37	37	37	37	0
Macropanax rosthornii	59016908	58211	0.1	52	52	37	37	37	37	0
Macropanax serratifolius	15641618	20836	0.1	53	52	37	37	37	37	0
Macropanax undulatus	6164036	17979	0.3	53	53	37	37	37	37	0
Merrilliopanax listeri	19422944	11519	0.1	53	53	37	37	37	37	0
Merrilliopanax membranifolius	24826680	15265	0.1	53	52	37	37	37	37	0
Meryta pastoralis	24709420	35643	0.1	53	52	37	37	37	37	0
Metapanax davidii	28810676	46736	0.2	52	52	37	37	37	37	0
Metapanax delavayi	8144942	21093	0.3	53	53	37	37	37	37	0
Oplopanax elatus	3705212	11900	0.3	53	53	37	37	37	37	0
Oplopanax horridus	27636548	33430	0.1	52	52	37	37	37	37	0
Oreopanax anomalus	5695468	4722	0.1	53	49	36	36	36	36	0
Oreopanax capitatus	7063712	12704	0.2	53	53	37	37	37	37	0
Oreopanax cf. argentatus	6596220	2621	0	52	43	33	33	33	33	0
Oreopanax cf. artocarpoides	7346348	9161	0.1	53	52	37	37	37	37	0
Oreopanax cf. membranaceus	4775076	4232	0.1	53	46	34	34	34	34	0
Oreopanax cf. trollii	7668932	7321	0.1	53	52	37	37	37	37	0
Oreopanax cf. williamsii	23700066	10847	0	52	52	37	37	37	37	0
Oreopanax divulsus	20750116	15439	0.1	53	52	37	37	37	37	0
Oreopanax donnell-smithii	25250360	15719	0.1	53	53	37	37	37	37	0
Oreopanax eriocephallus	11460652	9749	0.1	53	53	37	37	37	37	0
Oreopanax guatemalensis	207894	30	0	10	1	0	0	0	0	0
Oreopanax iodophyllus	4491544	2150	0	53	34	21	21	21	21	0
Oreopanax kuntzei	5026726	11986	0.2	53	52	36	36	36	36	0
Oreopanax macrocephalus	5727858	16815	0.3	53	53	37	37	37	37	0
Oreopanax nicaraguensis	13590258	7412	0.1	53	52	37	37	37	37	0
Oreopanax nubigenus	2237292	2796	0.1	53	46	32	32	32	32	0
Oreopanax oerstedianus	2021740	3301	0.2	52	27	15	15	15	15	0
Oreopanax pavonii	5631078	4021	0.1	52	28	19	19	19	19	0
Oreopanax peltatus	1767900	1564	0.1	52	29	21	21	21	21	0
Oreopanax platanifolius	2259360	859	0	51	5	3	3	3	2	0
Oreopanax polycephalus	23232350	23450	0.1	52	52	37	37	37	37	0
Oreopanax pycnocarpus	4090316	4316	0.1	51	35	24	24	24	24	0
Oreopanax rusbyi	23898760	24640	0.1	52	52	37	37	37	37	0
Oreopanax sanderianus	5727928	11088	0.2	53	50	36	36	36	36	0
Oreopanax sp Wen12338	5843552	20252	0.3	52	52	37	37	37	37	0
Oreopanax steinbachianus	851470	4064	0.5	51	15	9	9	9	9	0
Oreopanax thaumasiophyllus	13469132	22185	0.2	52	52	37	37	37	37	0
Oreopanax vestitus	190042	122	0.1	37	1	0	0	0	0	0
Oreopanax xalapensis	5274362	3369	0.1	52	22	14	14	14	14	0
Osmoxylon boerlagei	13636958	20475	0.2	52	52	36	36	36	36	0
Osmoxylon micranthum	4466004	11751	0.3	53	52	37	37	37	37	0
Osmoxylon novoguineense	9277136	20340	0.2	53	51	37	37	37	37	0
Panax assamicus	38088992	173355	0.5	53	52	37	37	37	37	0
Panax bipinnatifidus	34645566	16894	0	52	52	37	37	37	37	0
Panax elegantior	19079010	30502	0.2	53	53	37	37	37	37	0
Panax ginseng	37855924	34565	0.1	53	52	37	37	37	37	0
Panax omeiensis	32626704	44910	0.1	53	52	37	37	37	37	0
Panax quinquefolius	34987310	35966	0.1	53	52	37	37	37	37	0
Panax trifolius	13212670	22559	0.2	52	52	37	37	37	37	0
Panax variabilis	24201010	18318	0.1	53	52	37	37	37	37	0
Panax vietnamensis	10695044	68875	0.6	53	53	37	37	37	37	0
Panax wangianus	11576586	55145	0.5	53	53	37	37	37	37	0
Polyscias australiana	9986542	183475	1.8	53	53	37	37	37	37	0
Polyscias baehniana	64232048	46584	0.1	53	52	37	37	37	37	0
Polyscias boivinii	12644100	46759	0.4	53	53	37	37	37	37	0
Polyscias diversifolia	17050746	44607	0.3	53	53	37	37	37	37	0
Polyscias elliptica	9679656	19665	0.2	53	51	37	37	37	37	0
Polyscias fruticosa	25576484	90425	0.4	42	10	8	8	8	8	0
Polyscias oahuensis	11413070	8563	0.1	53	52	37	37	37	37	0
Polyscias sandwicensis	20675758	25400	0.1	52	52	37	37	37	37	0
Polyscias schultzii	35343968	57830	0.2	52	52	37	37	37	37	0
Pseudopanax colensoi	23180690	16794	0.1	53	53	37	37	37	37	0
Pseudopanax crassifolius	25269910	83609	0.3	53	53	37	37	37	37	0
Pseudopanax laetevirens	18074702	90201	0.5	53	53	37	37	37	37	0
Pseudopanax lessonii	17425954	8574	0	53	53	37	37	37	37	0
Pseudopanax valdiviensis	41179272	18528	0	52	52	37	37	37	37	0
Raukaua anomalus	35853548	34890	0.1	53	53	37	37	37	37	0
Raukaua simplex	17064014	8832	0.1	53	53	37	37	37	37	0
Schefflera digitata	54968976	68015	0.1	53	52	36	36	36	36	0
Sciodaphyllum acuminatum	34128700	51131	0.1	53	52	37	37	37	37	0
Sciodaphyllum angulatum	8038006	45041	0.6	53	53	37	37	37	37	0
Sciodaphyllum brownei	24241688	39194	0.2	53	52	37	37	37	37	0
Sciodaphyllum chartaceum	39558442	47571	0.1	53	53	37	37	37	37	0
Sciodaphyllum herzogii	34312982	65663	0.2	53	52	37	37	37	37	0
Sciodaphyllum pedicellatum	33642400	42777	0.1	53	53	37	37	37	37	0
Sciodaphyllum pentandrum	37709426	42770	0.1	53	53	37	37	37	37	0
Sciodaphyllum robustum	47966122	47593	0.1	53	53	37	37	37	37	0
Sciodaphyllum sodiroi	83188	166	0.2	35	1	0	0	0	0	0
Sinopanax formosanus	9888280	33361	0.3	53	52	37	37	37	37	0
Tetrapanax papyrifer	8875788	61529	0.7	53	53	36	36	36	36	0
Trachymene glaucifolia	16656186	258489	1.6	52	52	36	36	36	36	0
Trevesia burckii	15334036	15301	0.1	53	52	37	37	37	37	0
Trevesia lateospina	8381652	5322	0.1	52	51	37	37	37	37	0
Trevesia palmata	29743690	31365	0.1	53	53	37	37	37	37	0
Trevesia sundaica	6641324	8834	0.1	53	40	29	29	29	29	0
Trevesia valida	7535326	4714	0.1	53	50	36	36	36	36	0

## Sheet: StatsCpSpa
Name	NumReads	ReadsMapped	PctOnTarget	GenesMapped	GenesWithContigs	GenesWithSeqs	GenesAt25pct	GenesAt50pct	GenesAt75pct	GenesAt150pct
Aralia armata	8731222	64349	0.7	122	122	113	113	113	110	0
Aralia californica	11349330	182592	1.6	124	122	111	111	111	110	0
Aralia chinensis	58906858	142418	0.2	122	122	113	113	113	111	0
Aralia dasyphylla	10305736	25732	0.2	122	122	111	111	111	109	0
Aralia delavayi	11397274	89560	0.8	124	123	114	114	114	112	0
Aralia fargesii	39703946	57869	0.1	122	122	114	114	114	113	0
Aralia foliolosa	7460270	43386	0.6	122	122	113	113	113	111	0
Aralia gintungensis	44454508	576466	1.3	123	122	113	113	113	111	0
Aralia hiepiana	10024326	31843	0.3	123	122	113	113	113	111	0
Aralia hypoglauca	6598184	42329	0.6	124	123	115	115	115	114	0
Aralia leschenaultii	18146972	135228	0.7	122	122	113	113	113	111	0
Aralia nudicaulis	12703224	76991	0.6	123	122	114	114	114	112	0
Aralia regeliana	19152784	179193	0.9	123	122	114	114	114	113	0
Aralia soratensis	70322198	702270	1	124	122	112	112	112	112	0
Aralia spinifolia	1550020	12918	0.8	122	114	104	104	104	102	0
Aralia spinosa	9895822	121382	1.2	123	122	113	113	113	110	0
Aralia subcordata	50753634	235192	0.5	122	122	113	113	113	111	0
Aralia thomsonii	22376180	93365	0.4	122	122	113	113	113	111	0
Astropanax myrianthus	6053578	26923	0.4	124	113	103	101	99	93	0
Brassaiopsis bodinieri	202522	847	0.4	115	1	0	0	0	0	0
Brassaiopsis elegans	8951210	40145	0.4	125	123	113	113	113	113	0
Brassaiopsis gigantea	4028010	4275	0.1	123	39	35	35	30	30	0
Brassaiopsis glomerulata	4624540	5320	0.1	122	56	53	52	50	47	0
Brassaiopsis gracilis	8534810	9107	0.1	122	82	75	75	68	64	0
Brassaiopsis hispida	38692786	64807	0.2	123	122	113	113	113	113	0
Brassaiopsis rufosetosa	4301342	19780	0.5	124	121	113	113	113	113	0
Brassaiopsis shweliensis	43381582	76235	0.2	124	122	113	113	113	113	0
Brassaiopsis simplex	17420952	35152	0.2	123	122	113	113	113	113	0
Brassaiopsis simplicifolia	31412812	107664	0.3	124	122	113	113	113	113	0
Brassaiopsis sp. Nov. Wen9223	5860236	19404	0.3	124	121	113	113	113	112	0
Brassaiopsis tripteris	11682106	33429	0.3	124	123	114	114	114	114	0
Brassaiopsis variabilis	4347956	9532	0.2	123	92	86	85	81	79	0
Cephalaralia cephalobotrys	12905060	52474	0.4	124	122	112	112	112	110	0
Cheirodendron bastardianum	22244074	237194	1.1	124	122	112	112	112	111	0
Cheirodendron dominii	26249828	290917	1.1	124	123	112	112	112	111	0
Cheirodendron fauriei	5890084	95334	1.6	123	123	112	112	112	111	0
Cheirodendron forbesii	45764056	254932	0.6	122	122	112	112	112	111	0
Cheirodendron platyphyllum	26467106	363390	1.4	124	123	112	112	112	111	0
Cheirodendron trygynum	37050470	144866	0.4	123	122	112	112	112	111	0
Chengiopanax fargesii	5722846	54447	1	124	123	112	112	112	112	0
Chengiopanax sciadophylloides	38831354	601938	1.6	124	123	114	114	114	114	0
Crepinella spruceana	17794420	45374	0.3	124	122	115	115	115	115	0
Crepinella umbellata	6406390	23840	0.4	123	123	115	115	115	115	0
Cussonia bancoensis	26114322	425505	1.6	124	123	114	114	114	114	0
Cussonia holstii	32570232	464976	1.4	123	123	114	114	114	114	0
Cussonia ostinii	30911100	307238	1	124	122	114	114	114	114	0
Cussonia paniculata	40774330	487453	1.2	123	122	114	114	114	114	0
Cussonia spicata	27478514	493747	1.8	123	123	114	114	114	114	0
Cussonia thyrsiflora	37845710	794108	2.1	123	123	114	114	114	114	0
Dendropanax arboreus	6444264	29556	0.5	124	122	113	113	113	113	0
Dendropanax australis	10625282	97752	0.9	123	123	114	114	114	114	0
Dendropanax blakeanus	20460766	84367	0.4	123	122	113	113	113	113	0
Dendropanax bolivianus	25797360	314990	1.2	125	123	112	112	112	112	0
Dendropanax borneensis	42223922	264279	0.6	125	122	114	114	114	114	0
Dendropanax burmanicus	37610416	78556	0.2	125	123	113	113	113	113	0
Dendropanax caloneurus	2063144	11033	0.5	123	102	94	94	94	92	0
Dendropanax caucanus	12463554	49126	0.4	124	123	113	113	113	113	0
Dendropanax chevalieri	5428808	24973	0.5	124	123	114	114	114	114	0
Dendropanax cordifolius	78885680	318865	0.4	125	123	113	113	113	113	0
Dendropanax cuneatus	31161834	160643	0.5	124	123	113	113	113	113	0
Dendropanax cuneifolius	6430048	18291	0.3	124	122	112	112	112	112	0
Dendropanax dentigerus	34468210	110478	0.3	123	122	114	114	114	114	0
Dendropanax filipes	4511958	47023	1	124	123	113	113	113	113	0
Dendropanax globosus	13845340	38405	0.3	124	123	113	113	113	112	0
Dendropanax gonatopodus	6422156	16829	0.3	123	122	112	112	112	112	0
Dendropanax hainanensis	5753650	25155	0.4	123	123	112	112	112	112	0
Dendropanax lancifolius	14975068	66597	0.4	124	123	114	114	114	114	0
Dendropanax latilobus	9086880	47208	0.5	123	123	113	113	113	113	0
Dendropanax macropodus	20001904	132247	0.7	125	123	112	112	112	112	0
Dendropanax maingayi	9155046	29522	0.3	122	122	113	113	113	113	0
Dendropanax nebulosus	28652950	100317	0.4	125	123	113	113	113	113	0
Dendropanax nutans	3564560	17177	0.5	124	123	113	113	113	113	0
Dendropanax oliganthus	14347162	53595	0.4	123	123	113	113	113	113	0
Dendropanax oligodontus	28556714	104905	0.4	124	122	113	113	113	113	0
Dendropanax pallidus	36036630	160335	0.4	123	123	114	114	114	114	0
Dendropanax palustris	9523196	21125	0.2	123	123	112	112	112	112	0
Dendropanax pendulus	17817928	76900	0.4	124	123	113	113	113	113	0
Dendropanax poilanei	40460318	295182	0.7	125	123	113	113	113	113	0
Dendropanax praestans	24953126	103401	0.4	124	123	114	114	114	114	0
Dendropanax proteus	20955580	128132	0.6	123	123	114	114	114	114	0
Dendropanax resinosus	31712372	244350	0.8	123	123	113	113	113	113	0
Dendropanax sessiliflorus	16036294	114719	0.7	124	123	113	113	113	113	0
Dendropanax sp. nov. Wen53767	6128080	35174	0.6	124	123	114	114	114	114	0
Dendropanax sp. nov. Wen6891	8110656	15524	0.2	122	121	108	107	107	103	0
Dendropanax swartzii	11229226	74564	0.7	124	123	113	113	113	113	0
Dendropanax trilobus	15657130	56017	0.4	123	123	113	113	113	113	0
Dendropanax umbellatus	9622186	31556	0.3	123	123	112	112	112	112	0
Dendropanax weberbaueri	13104524	43567	0.3	124	123	113	113	113	113	0
Didymopanax angustissimus	22600178	159737	0.7	124	123	113	113	113	113	0
Didymopanax morototoni	17165720	109492	0.6	123	122	112	112	112	112	0
Didymopanax vinosus	29487430	245713	0.8	124	123	113	113	113	113	0
Eleutherococcus lasiogyne	35592910	92560	0.3	123	123	115	115	115	115	0
Eleutherococcus nodiflorus	27253156	230537	0.8	124	123	114	114	114	114	0
Eleutherococcus sessiliflorus	50375922	479007	1	124	123	113	113	113	113	0
Eleutherococcus simonii	7661606	74368	1	123	123	114	114	114	114	0
Eleutherococcus spinosus	98660	1136	1.2	107	2	0	0	0	0	0
Eleutherococcus stenophyllus	92418930	573600	0.6	125	124	113	113	113	113	0
Eleutherococcus trifoliatus	5828316	27651	0.5	124	123	113	113	113	113	0
Fatsia japonica	14931552	80970	0.5	125	124	114	114	112	110	0
Fatsia oligocarpella	42278960	213164	0.5	125	123	114	114	112	111	0
Fatsia polycarpa	6720480	30658	0.5	124	123	114	114	112	110	0
Frodinia gleasonii	16796286	154321	0.9	125	122	115	115	115	115	0
Gamblea ciliata	5570948	21613	0.4	125	121	113	113	112	111	0
Gamblea innovans	5321646	33948	0.6	124	122	114	114	114	113	0
Gamblea malayana	39876194	181742	0.5	124	122	115	115	115	115	0
Gamblea pseudoevodiifolia	6856296	37292	0.5	124	121	113	113	113	112	0
Harmsiopanax aculeatus	12923668	57453	0.4	124	123	110	110	110	110	0
Harmsiopanax ingens	9331916	51903	0.6	123	122	110	110	110	110	0
Hedera algeriensis	37151682	103061	0.3	124	123	111	111	111	110	0
Hedera azorica	36700790	211982	0.6	124	123	111	111	111	110	0
Hedera canariensis	14123456	83638	0.6	124	123	111	111	111	110	0
Hedera colchica	57123306	87136	0.2	123	122	111	111	111	110	0
Hedera helix	98165990	1053625	1.1	125	124	111	111	111	110	1
Hedera hibernica	124911420	867754	0.7	125	124	111	111	111	110	0
Hedera iberica	113320196	672829	0.6	125	123	111	111	111	110	1
Hedera maderensis	9343062	50312	0.5	123	122	111	111	111	110	0
Hedera maroccana	59899770	174116	0.3	124	123	111	111	111	110	0
Hedera nepalensis subsp. nepalensis	20504570	97928	0.5	123	123	111	111	111	110	0
Hedera nepalensis subsp. sinensis	13901542	54476	0.4	123	122	111	111	111	110	0
Hedera pastuchovii subsp. cypria	34795072	91842	0.3	124	123	111	111	111	110	0
Hedera rhombea	3365072	18029	0.5	123	122	110	110	109	108	0
Heptapleurum altigenum	383146	7095	1.9	123	106	97	97	97	97	0
Heptapleurum aromaticum	122004	485	0.4	102	1	0	0	0	0	0
Heptapleurum bougainvilleanum	494210	2538	0.5	121	21	16	15	13	13	0
Heptapleurum bractescens	785220	954	0.1	112	2	2	2	1	0	0
Heptapleurum calyptratum	6382414	39543	0.6	123	122	111	110	110	110	0
Heptapleurum delavayi	4590032	17386	0.4	124	120	113	113	111	110	0
Heptapleurum forbesii	4730346	36821	0.8	124	122	112	112	112	112	0
Heptapleurum heptaphyllum	4110446	33821	0.8	123	122	114	114	114	112	0
Heptapleurum heterophyllum	11979974	33335	0.3	123	122	111	111	111	111	0
Heptapleurum ischnoacrum	3852714	30450	0.8	123	122	112	112	112	111	0
Heptapleurum kornasii	5251890	12799	0.2	124	111	104	104	104	101	0
Heptapleurum minutistellatum	974514	6176	0.6	122	69	64	64	62	54	0
Heptapleurum oligodon	1871698	18420	1	124	122	111	111	111	111	0
Heptapleurum pachyphlebium	21480402	60564	0.3	122	122	112	112	112	111	0
Heptapleurum papuanum	426006	4977	1.2	122	59	57	57	57	56	0
Heptapleurum pilematophorum	848338	7914	0.9	122	99	92	92	90	85	0
Heptapleurum porphyrantherum	776068	5666	0.7	122	94	89	89	87	82	0
Heptapleurum rugosum	5804898	24106	0.4	124	120	109	109	109	109	0
Heptapleurum scandens	10666058	48848	0.5	123	123	111	111	111	111	0
Heptapleurum setulosum	250914	3277	1.3	121	40	38	38	37	34	0
Heptapleurum wardii	3179532	8440	0.3	123	90	84	83	82	78	0
Heptapleurun petelotii	8936322	32275	0.4	122	122	111	111	111	111	0
Heteropanax brevipedicellatus	7229444	39121	0.5	123	122	114	114	114	114	0
Heteropanax fragrans	4992606	23768	0.5	123	122	114	114	114	114	0
Hydrocotyle cf. nepalensis	5740970	22284	0.4	121	117	103	102	99	92	0
Hydrocotyle umbellata	31506360	444364	1.4	118	91	83	80	67	49	0
Kalopanax septemlobus	8218350	91132	1.1	124	123	112	112	110	110	0
Mackinlaya schlechteri	3162430	7635	0.2	121	88	80	80	79	77	0
Macropanax chienii	2768414	21880	0.8	124	123	115	115	115	115	0
Macropanax dispermus	7826822	50885	0.7	123	123	115	115	115	114	0
Macropanax maingayi	40900158	241899	0.6	124	122	114	114	114	114	0
Macropanax rosthornii	59016908	239251	0.4	124	123	115	115	115	115	0
Macropanax serratifolius	15641618	73364	0.5	124	123	114	114	114	114	0
Macropanax undulatus	6164036	22260	0.4	125	123	115	115	115	115	0
Merrilliopanax listeri	19422944	51369	0.3	125	123	114	114	114	114	0
Merrilliopanax membranifolius	24826680	42697	0.2	125	123	112	112	112	112	0
Meryta pastoralis	24709420	149586	0.6	123	122	111	111	111	111	0
Metapanax davidii	28810676	170042	0.6	122	122	114	114	114	114	0
Metapanax delavayi	8144942	30817	0.4	125	122	113	113	113	113	0
Oplopanax elatus	3705212	50945	1.4	122	122	114	114	114	114	0
Oplopanax horridus	27636548	112824	0.4	122	122	114	114	114	114	0
Oreopanax anomalus	5695468	13195	0.2	123	115	107	107	107	104	0
Oreopanax capitatus	7063712	56899	0.8	124	122	113	113	113	112	0
Oreopanax cf. argentatus	6596220	13000	0.2	123	115	109	109	108	107	0
Oreopanax cf. artocarpoides	7346348	28583	0.4	123	123	111	111	111	110	0
Oreopanax cf. membranaceus	4775076	14572	0.3	123	121	110	110	110	109	0
Oreopanax cf. trollii	7668932	36301	0.5	123	123	112	112	111	110	0
Oreopanax cf. williamsii	23700066	30957	0.1	123	123	114	114	114	111	0
Oreopanax divulsus	20750116	54621	0.3	124	123	113	113	112	111	0
Oreopanax donnell-smithii	25250360	69791	0.3	124	123	112	112	112	112	0
Oreopanax eriocephallus	11460652	42411	0.4	124	123	113	113	112	110	0
Oreopanax guatemalensis	207894	291	0.1	62	25	0	0	0	0	0
Oreopanax iodophyllus	4491544	8843	0.2	123	93	81	81	80	78	0
Oreopanax kuntzei	5026726	14384	0.3	124	118	108	108	108	107	0
Oreopanax macrocephalus	5727858	22579	0.4	125	122	112	112	112	111	0
Oreopanax nicaraguensis	13590258	26749	0.2	122	122	113	113	113	112	0
Oreopanax nubigenus	2237292	10490	0.5	123	115	108	108	108	107	0
Oreopanax oerstedianus	2021740	8861	0.4	122	96	66	65	59	51	0
Oreopanax pavonii	5631078	7613	0.1	123	81	66	66	64	63	0
Oreopanax peltatus	1767900	5826	0.3	123	82	67	66	60	50	0
Oreopanax platanifolius	2259360	4539	0.2	122	34	17	16	13	10	0
Oreopanax polycephalus	23232350	63888	0.3	124	123	113	113	112	111	0
Oreopanax pycnocarpus	4090316	6218	0.2	122	86	55	51	47	42	0
Oreopanax rusbyi	23898760	72756	0.3	123	123	112	112	111	110	0
Oreopanax sanderianus	5727928	15465	0.3	123	117	109	109	109	107	0
Oreopanax sp Wen12338	5843552	25964	0.4	125	123	112	112	112	111	0
Oreopanax steinbachianus	851470	2753	0.3	119	40	24	20	15	13	0
Oreopanax thaumasiophyllus	13469132	58958	0.4	123	123	112	112	112	111	0
Oreopanax vestitus	190042	426	0.2	98	1	0	0	0	0	0
Oreopanax xalapensis	5274362	4367	0.1	123	31	29	27	23	22	0
Osmoxylon boerlagei	13636958	95883	0.7	123	122	112	112	112	112	0
Osmoxylon micranthum	4466004	16752	0.4	124	121	111	111	110	110	0
Osmoxylon novoguineense	9277136	27246	0.3	124	122	112	112	112	112	0
Panax assamicus	38088992	654152	1.7	124	121	112	112	111	109	0
Panax bipinnatifidus	34645566	70646	0.2	121	121	113	113	112	111	0
Panax elegantior	19079010	184761	1	124	121	113	113	112	111	0
Panax ginseng	37855924	180858	0.5	124	121	112	112	111	110	0
Panax omeiensis	32626704	145378	0.4	124	121	114	114	113	112	0
Panax quinquefolius	34987310	201017	0.6	123	121	112	112	111	110	0
Panax trifolius	13212670	146373	1.1	123	122	109	109	109	106	0
Panax variabilis	24201010	75753	0.3	123	121	112	112	111	110	0
Panax vietnamensis	10695044	100199	0.9	124	122	112	112	111	110	0
Panax wangianus	11576586	50644	0.4	124	122	112	112	112	110	0
Polyscias australiana	9986542	133460	1.3	124	123	113	113	113	112	0
Polyscias baehniana	64232048	170591	0.3	123	122	110	110	110	110	0
Polyscias boivinii	12644100	57877	0.5	124	123	111	111	111	110	0
Polyscias diversifolia	17050746	131816	0.8	124	122	112	112	112	110	0
Polyscias elliptica	9679656	23375	0.2	123	122	113	113	113	111	0
Polyscias fruticosa	25576484	21955	0.1	120	55	51	49	42	37	0
Polyscias oahuensis	11413070	47334	0.4	123	122	111	111	111	111	0
Polyscias sandwicensis	20675758	126994	0.6	122	122	110	110	110	109	0
Polyscias schultzii	35343968	239098	0.7	122	122	111	111	111	108	0
Pseudopanax colensoi	23180690	131499	0.6	124	123	112	112	112	112	0
Pseudopanax crassifolius	25269910	321609	1.3	124	123	112	112	112	112	0
Pseudopanax laetevirens	18074702	118798	0.7	123	123	112	112	112	111	0
Pseudopanax lessonii	17425954	89853	0.5	124	122	110	110	110	106	0
Pseudopanax valdiviensis	41179272	68170	0.2	122	122	111	111	111	108	0
Raukaua anomalus	35853548	202608	0.6	124	122	110	110	110	107	0
Raukaua simplex	17064014	95570	0.6	123	122	111	111	111	108	0
Schefflera digitata	54968976	222998	0.4	123	122	112	112	112	110	0
Sciodaphyllum acuminatum	34128700	146617	0.4	124	123	114	114	114	114	0
Sciodaphyllum angulatum	8038006	41729	0.5	124	123	115	115	115	113	0
Sciodaphyllum brownei	24241688	188220	0.8	124	122	115	115	115	114	0
Sciodaphyllum chartaceum	39558442	161688	0.4	125	124	115	115	115	115	0
Sciodaphyllum herzogii	34312982	260827	0.8	125	123	115	115	115	115	0
Sciodaphyllum pedicellatum	33642400	127424	0.4	125	123	114	114	114	114	0
Sciodaphyllum pentandrum	37709426	147671	0.4	125	123	113	113	113	112	0
Sciodaphyllum robustum	47966122	251259	0.5	125	123	114	114	114	114	0
Sciodaphyllum sodiroi	83188	543	0.7	111	1	0	0	0	0	0
Sinopanax formosanus	9888280	40897	0.4	124	123	115	115	115	113	0
Tetrapanax papyrifer	8875788	72639	0.8	123	123	109	109	109	106	0
Trachymene glaucifolia	16656186	793527	4.8	124	118	92	89	85	77	0
Trevesia burckii	15334036	72289	0.5	123	122	112	112	112	112	0
Trevesia lateospina	8381652	22359	0.3	123	121	112	112	112	112	0
Trevesia palmata	29743690	86493	0.3	125	122	112	112	112	112	0
Trevesia sundaica	6641324	9921	0.1	123	97	90	90	88	86	0
Trevesia valida	7535326	24677	0.3	122	122	110	110	110	110	0

## Sheet: %CapturedNu
Species	2210480	S8333.4	S2773.20	S1660.2	S5279.4	2046500	S1893.1	2035416	S5243.3	2046503	S1581.6	2046838	S3353.6	S2015.10	S3631.4	2046930	2023522	2008968	S3386.20	S0625.3	S2157.1	S3325.15	S7701.1	S2029.4	2042763	S3070.7	S2490.7	2022194	S5849.2	2046144	2208139	2018167	2016435	2039080	S7686.1	2045674	S2920.13	S4672.5	2037717	S5953.12	S4310.9	S0760.27	17848	S4926.2	S2833.1	S0564.16	S0318.31	S0748.4	S3855.11
Aralia armata	1	1	1	1	1	1	0.999484	1	0.836066	0.994012	1	1	0.989418	1	1	1	1	0.987342	0.990909	1	1	1	1	1	0.983425	1	0.990338	0.961538	1	0.944223	1	1	1	1	1	0.836	1	0.744186	0.983333	1	0.954023	0.963964	0.992248	1	1	1	0.97619	1	1
Aralia californica	0.932692	1	1	0.985816	1	1	1	1	1	0.994012	1	1	0	1	1	1	1	0.987342	0.954545	1	1	1	1	1	0.983425	1	1	0.973077	1	0.916335	1	1	1	1	0.993691	0.996	1	0.744186	0.975	0.975871	0.925287	0.963964	0.992248	1	1	1	0.996032	1	1
Aralia chinensis	1	1	1	0.971631	1	1	0.999484	1	0.836066	0.994012	1	1	0.989418	1	1	1	1	0.987342	0.990909	1	1	1	1	1	0.983425	1	0.990338	0.961538	1	0.956175	0.994845	0.612766	1	1	1	0.996	1	0.984496	0.983333	1	0.977011	0.963964	0.976744	1	1	1	0.996032	1	0.997988
Aralia dasyphylla	1	1	1	1	0.995902	1	0.999484	1	0.836066	0.994012	1	0.989655	0.984127	1	1	1	1	1	0.990909	1	1	1	1	1	0.983425	1	0.990338	0.961538	1	0.944223	1	1	1	1	1	0.936	1	0.744186	0.983333	1	0.91954	0.954955	0.984496	1	0.994269	1	0.996032	1	1
Aralia delavayi	0.945513	1	1	1	0.983607	1	1	0.890071	0.972678	0.994012	1	1	0.989418	1	1	1	1	1	1	0.928571	1	1	1	1	0.486188	1	1	0.961538	0.993355	0.828685	1	0.931915	1	1	1	0.836	1	0.744186	0.983333	1	1	0.963964	0.984496	1	1	1	1	1	1
Aralia fargesii	0.995192	1	1	1	1	1	0.999484	1	1	0.994012	1	1	0.984127	1	1	1	1	1	0.990909	1	1	1	1	1	0.983425	1	0.942029	0.961538	1	0.916335	1	1	1	1	1	0.836	1	0.744186	0.975	1	0.856322	0.954955	0.992248	1	1	1	0.996032	1	1
Aralia foliolosa	1	1	1	1	0.983607	0.996914	1	1	0.830601	0.994012	1	1	0.989418	1	1	1	1	1	0.990909	1	1	1	1	1	0.983425	1	0.985507	0.961538	1	0.944223	1	1	1	1	1	0.996	1	0.744186	0.983333	1	0.971264	0.954955	0.992248	1	1	1	1	1	1
Aralia gintungensis	0.998397	1	1	1	1	1	1	1	0.825137	0.994012	1	1	0.989418	1	1	1	1	0.987342	0.990909	1	1	1	1	1	0.983425	1	0.990338	0.961538	1	0.916335	1	1	1	1	1	0.996	1	0.744186	0.983333	1	0.982759	0.972973	0.992248	1	0.991404	1	0.984127	1	1
Aralia hiepiana	1	1	1	1	1	1	0.99639	1	0.836066	0.994012	1	1	0.994709	1	1	1	1	0.987342	0.990909	1	1	1	1	1	0.983425	1	0.990338	0.961538	1	0.916335	1	0.612766	0.996296	1	1	0.968	1	0.744186	0.983333	1	0.954023	0.954955	0.992248	1	0.988539	0.995283	0.996032	1	0.993964
Aralia hypoglauca	1	1	1	1	0.983607	1	1	0.890071	0.972678	0.994012	1	1	0.989418	1	1	1	1	0.987342	1	0.991071	1	1	1	1	0.883978	1	0.985507	0.961538	0.993355	0.828685	0.989691	1	1	1	1	0.996	1	0.744186	0.733333	1	1	0.963964	0.992248	1	0	1	1	1	1
Aralia leschenaultii	0.93109	1	1	1	0.983607	1	1	0.964539	0.967213	0.994012	1	0.958621	0.989418	1	1	1	1	0.898734	1	1	1	1	1	1	0.883978	1	0.985507	0.961538	1	0.776892	0.979381	0.961702	0.977778	1	0.993691	0.996	1	0.744186	0.983333	1	0.942529	0.945946	0.992248	1	0.994269	0.995283	1	1	1
Aralia nudicaulis	1	1	1	1	1	1	0.999484	0.93617	1	0.994012	1	1	0.989418	1	1	1	1	0.987342	1	1	1	1	1	1	0.983425	1	0.990338	0.961538	1	0.828685	0.994845	1	1	0.987421	1	0.996	1	0.744186	0.983333	1	0.994253	0.963964	0.992248	1	1	1	0.996032	1	1
Aralia regeliana	1	1	1	1	1	1	0.999484	1	0.989071	0.994012	1	0.996552	0.989418	1	1	1	1	0.987342	0.990909	1	1	1	1	1	0.983425	1	0.990338	0.961538	0.986711	0.828685	1	0.995745	1	1	1	0.996	1	0.744186	0.983333	1	1	0.972973	0.992248	1	1	1	0.996032	1	1
Aralia soratensis	1	1	1	0.971631	1	1	0.999484	1	0.989071	0.994012	1	1	0.989418	1	1	1	1	0.987342	1	1	1	1	1	1	0.983425	1	0.990338	0.961538	1	0.916335	1	1	1	0.990566	0.936909	0.996	1	0.736434	0.983333	1	0.913793	0.954955	0	1	1	1	0.996032	1	1
Aralia spinifolia	0.907051	1	0.728477	0	1	0.996914	0.990201	0.914894	0.836066	0.98503	1	0.806897	0.989418	1	1	0.992647	1	0.987342	0	1	1	1	1	1	0.828729	1	0.990338	0.961538	1	0.856574	1	1	0.9	1	0.993691	0.716	1	0.744186	0.433333	1	0.931034	0.585586	0.410853	1	1	1	0.996032	1	0.82495
Aralia spinosa	0.942308	1	0.728477	1	1	1	0.999484	1	0.945355	0.994012	1	1	0.984127	1	1	1	1	0.987342	0.990909	1	1	1	1	1	0.983425	1	0.990338	0.961538	1	0.828685	0.994845	1	1	1	1	0.836	1	0.744186	0.983333	1	0.925287	0.963964	0.992248	1	0.991404	1	0.996032	1	0.997988
Aralia subcordata	0.998397	1	1	1	1	1	1	0.960993	0.885246	0.988024	1	0.993103	0.984127	0.997664	1	1	1	0.898734	0.809091	0.964286	1	1	1	1	0.883978	1	0.990338	0.961538	1	0.776892	1	0.957447	0.992593	1	0.993691	0.996	1	0.744186	0.983333	1	1	0.963964	0.883721	1	0.997135	0.995283	1	1	1
Aralia thomsonii	1	1	1	0.992908	1	1	0.999484	0.964539	0.836066	0.994012	1	1	0.984127	1	1	1	1	0.987342	0.990909	1	1	1	1	1	0.983425	1	0.990338	0.961538	1	0.912351	1	1	1	1	0.974763	0.996	1	0.744186	0.983333	1	0.91954	0.963964	0.992248	1	0.994269	1	0.996032	1	0.993964
Astropanax myrianthus	0.998397	1	0.986755	0.985816	1	0.996914	0.922125	0.964539	0.961749	1	1	1	0.994709	0.985981	0.689076	1	1	0.987342	0.981818	1	1	1	0.839858	0	0.883978	1	0.971014	0.961538	1	0.856574	1	1	0.977778	0.877358	0.974763	0.996	0.991228	0.744186	0.983333	1	1	0.954955	0	0.725361	0.893983	1	0.992063	0.945115	1
Brassaiopsis bodinieri	0.870192	0	0	0	0	0	0	0.237589	0	0.248503	0	0.210345	0	0	0	0	0	0	0	0	1	0	0	0	0	0	0	0	0	0	0	0	0	0	0	0.212	0.438596	0	0	0.369973	0	0	0	0	0	0	0	0	0
Brassaiopsis elegans	0.991987	1	0.986755	1	0.987705	1	0.922125	1	0.961749	1	1	0.993103	0.994709	0.226636	0.689076	1	1	0.987342	0.981818	0.991071	1	0.747405	0.996441	1	0.983425	0.945392	0.971014	0.961538	1	0.840637	1	1	0.996296	1	0.946372	0.996	1	0.705426	0.983333	1	0.902299	0.945946	0	1	0.991404	1	0.988095	0.945115	0.981891
Brassaiopsis gigantea	0.967949	1	0.993377	0.985816	0.987705	1	0.922125	0.964539	0.961749	1	1	0.993103	0.994709	0.226636	0.689076	1	1	0.924051	1	0.991071	1	1	0.846975	1	0.983425	0.972696	0.985507	0.961538	1	0.721116	1	1	1	1	0.946372	0.996	1	0.922481	0.983333	1	0.896552	0.945946	0	1	0.988539	0.985849	0.992063	0.945115	1
Brassaiopsis glomerulata	0.983974	1	0.993377	1	0.97541	0.996914	0.922125	0.964539	0.961749	1	1	0.996552	0.994709	0.224299	0.689076	1	1	0.924051	0.963636	0.991071	1	1	0.996441	1	0.977901	0.962457	0.990338	0.961538	1	0.824701	1	1	1	1	0.946372	0.996	1	0.744186	0.983333	1	0.902299	0.945946	0	0.725361	0.991404	1	0.992063	0.945115	1
Brassaiopsis gracilis	0.939103	0.992308	0.993377	1	0.991803	0.996914	0.922125	0.865248	0.961749	1	1	1	0.994709	0.226636	0.689076	1	1	0.924051	0.781818	0.991071	1	0.747405	0.996441	1	0.878453	0.559727	0.985507	0.961538	1	0.824701	1	1	0.992593	1	0.946372	0.996	1	0.744186	0.983333	1	0.896552	0.612613	0	1	0.991404	0.95283	0.992063	0.945115	1
Brassaiopsis hispida	0.99359	1	1	0.985816	0.991803	1	0.922125	1	0.961749	0.997006	1	0.993103	0.994709	0.808411	0.689076	1	1	0.987342	1	1	1	0.747405	0.846975	0.993056	0.983425	0.96587	0.990338	0.961538	1	0.912351	1	1	1	1	0.946372	0.996	1	0	0.983333	1	0.896552	0.936937	0	1	0.991404	1	0.992063	0.945115	1
Brassaiopsis rufosetosa	0.991987	1	0.993377	1	0.987705	1	0.854048	0.900709	0.961749	1	1	1	0.994709	0.226636	0.689076	1	1	0.924051	0.645455	0.991071	1	1	0.996441	1	0.723757	0.972696	0.971014	0.961538	1	0.844622	1	1	1	1	0.946372	0.996	1	0.705426	0.733333	1	0.896552	0.945946	0	1	0.991404	1	0.960317	0.945115	1
Brassaiopsis shweliensis	1	1	0.993377	1	0.97541	1	0.922125	1	0.961749	1	1	0.989655	0.994709	0.226636	0.761905	1	1	0.987342	1	0.991071	1	0.747405	0.996441	1	0.977901	0.972696	0.990338	0.961538	1	0.912351	1	1	1	1	0.946372	0.996	1	0.899225	0.983333	1	0.896552	0.945946	0.914729	1	0.991404	1	0.992063	0.945115	1
Brassaiopsis simplex	0.991987	1	0.993377	0.971631	0.987705	1	0.922125	1	0.961749	1	1	0.986207	0.994709	0.226636	0.689076	1	1	0.974684	1	0.991071	1	0.747405	0.846975	1	0.983425	0.972696	0.975845	0.961538	1	0.924303	1	1	0.892593	1	0.936909	0.996	1	0.705426	0.983333	1	0.902299	0	0	1	0.991404	1	0.988095	0.945115	1
Brassaiopsis simplicifolia	0.998397	1	0.980132	1	0.987705	0.996914	0.922125	0.996454	0.961749	0.997006	1	0.993103	0.994709	0.794393	0.689076	1	1	0.987342	1	1	1	0.747405	0.996441	0.993056	0.983425	0.96587	0.990338	0.961538	1	0.996016	1	1	1	1	0.946372	0.996	1	0	0.983333	1	0.913793	0.603604	0	1	0.991404	1	0.968254	0.945115	1
Brassaiopsis sp. nov. Wen9223	0.939103	1	0.993377	1	0.97541	0.996914	0.922125	1	0.961749	1	1	1	0.994709	0.226636	0.689076	1	1	0.835443	0.809091	0.991071	1	1	0.846975	1	0.723757	0.883959	0.990338	0.957692	1	0.7251	1	1	1	0.877358	0.946372	0.996	1	0.751938	0.733333	1	0.954023	0.954955	0.496124	1	0.991404	0.985849	0.992063	0.945115	0.913481
Brassaiopsis tripteris	0.979167	1	0.993377	1	0.97541	0.996914	0.922125	0.964539	0.961749	1	1	1	0.994709	0.224299	0.689076	1	1	0.924051	0.963636	0.991071	1	1	0.996441	1	0.883978	0.948805	0.990338	0.957692	1	0.824701	1	1	1	1	0.946372	0.996	1	0.922481	0.983333	1	0.896552	0.954955	0.573643	0.725361	0.988539	0.985849	0.992063	0.945115	1
Brassaiopsis variabilis	0.939103	1	0.993377	1	0.967213	1	0.922125	0.783688	0.961749	1	1	0.993103	1	0.203271	0.689076	1	1	0.835443	1	0.955357	1	0.747405	0.846975	1	0.486188	0	0.980676	0.957692	1	0.737052	1	1	1	0.877358	0.946372	0.996	1	0.736434	0.733333	1	0.655172	0.954955	0	1	0.991404	0.985849	0.992063	0.945115	0.94165
Cephalaralia cephalobotrys	0.99359	1	0.97351	1	0.971311	1	0.99639	1	0.967213	1	1	1	0.994709	1	1	0.970588	1	0.987342	0.954545	1	1	1	0.996441	1	0.889503	1	0.990338	0.934615	1	0.916335	1	1	1	1	0.946372	0.996	1	0.705426	0.983333	1	0.982759	0.972973	0	1	0.991404	0.976415	0.992063	0.945115	1
Cheirodendron bastardianum	0.996795	1	0.993377	0.992908	0.971311	1	0.922125	1	0.967213	0.994012	1	1	0.994709	0.96028	1	1	1	1	1	1	1	1	0.996441	0.993056	0.994475	0.993174	0.990338	0.961538	1	0.916335	1	1	1	1	0.946372	0.992	1	0.643411	0.983333	1	1	0.954955	0	1	0.991404	1	0.992063	0.941822	1
Cheirodendron dominii	0.990385	1	0.993377	0.992908	0.971311	1	0.922125	1	0.967213	0.994012	1	1	0.984127	0.96028	1	1	1	1	1	1	1	0.747405	0.996441	0.993056	0.994475	0.993174	0.990338	0.961538	1	0.916335	1	1	1	1	0.946372	0.992	1	0.697674	0.983333	1	1	0.954955	0	1	0.991404	1	0.992063	0.945115	1
Cheirodendron fauriei	0.407051	0	0	0.588652	0.327869	0.132716	0.597215	0.159574	0	0.446108	1	0.513793	0.396825	0.156542	0.588235	0.621324	0.863118	0.506329	0.463636	0	0.923817	0	0	0.472222	0	0.532423	0.618357	0.507692	0.186047	0.354582	0.360825	0	0.314815	0.13522	0.236593	0.168	0.973684	0.697674	0.691667	0.621984	0	0.585586	0	1	0.26361	0.221698	0.309524	0.329308	0.261569
Cheirodendron forbesii	1	1	0.993377	0.992908	0.971311	1	0.922125	1	0.967213	0.994012	1	1	0.994709	0.957944	1	1	1	1	1	1	1	1	0.996441	0.993056	0.994475	0.993174	0.990338	0.961538	1	0.916335	1	1	1	1	0.946372	0.992	1	0.697674	0.983333	1	1	0.963964	0	1	0.991404	1	0.992063	0.938529	1
Cheirodendron platyphyllum	0.990385	1	0.993377	0.992908	0.971311	1	0.922125	1	0.967213	0.994012	1	1	0.994709	0.96028	1	1	1	1	1	1	1	0.747405	0.996441	0.993056	0.994475	0.993174	0.990338	0.957692	1	0.916335	1	1	1	1	0.946372	0.992	1	0.697674	0.983333	1	1	0.954955	0	1	0.991404	1	0.992063	0.941822	1
Cheirodendron trygynum	0.990385	1	0.993377	0.992908	0.971311	1	0.922125	1	0.967213	0.994012	1	1	0.994709	0.957944	1	1	1	1	1	1	1	1	0.996441	0.993056	0.994475	0.993174	0.990338	0.961538	1	0.824701	1	1	1	1	0.946372	0.992	1	0.736434	0.983333	1	1	0.963964	0	1	0.991404	1	0.980159	0.945115	1
Chengiopanax fargesii	0.998397	0	0.986755	0.985816	0.987705	1	0.922125	1	0.961749	0.991018	1	1	0.978836	0	0.689076	1	1	0.987342	0.981818	0.946429	1	1	1	1	0.983425	0.986348	0.990338	0.961538	0.990033	0.76494	1	0.965957	0.996296	1	0.946372	0.996	1	0.744186	0.983333	1	0.948276	0.954955	0	0.725361	0	1	0.992063	0.945115	0.937626
Chengiopanax sciadophylloides	0.998397	0	0.993377	1	0.987705	1	0.922125	1	0.961749	0.991018	1	0.993103	0.962963	0	0.761905	1	1	0.987342	0.981818	0.973214	1	1	0.989324	1	0.983425	1	0.985507	0.961538	1	0.916335	1	1	0.996296	1	0.946372	0.996	1	0.744186	0.983333	1	0.942529	0.927928	0	0.725361	0	0.990566	0.992063	0.945115	1
Crepinella spruceana	0.998397	1	0.993377	1	0.97541	1	0.922125	1	0.961749	1	1	1	0.878307	0.92757	0.689076	1	1	0.987342	1	0.928571	1	0.747405	0.846975	1	0.983425	0.945392	0.985507	0.957692	0.996678	0.828685	1	1	1	1	0.946372	1	1	0.744186	0.983333	1	0.954023	0.387387	0.992248	1	0.991404	1	0.948413	0.945115	0.977867
Crepinella umbellata	0.971154	1	0.993377	1	0.97541	1	0.922125	0.964539	0.961749	1	1	1	0.417989	0.983645	1	1	1	0.987342	0.727273	1	1	1	0.846975	1	0.883978	0.993174	0.985507	0.961538	1	0.828685	1	1	1	0.767296	0.946372	1	1	0.744186	0.733333	1	0.954023	0.468468	0.992248	1	0.991404	1	0.988095	0.945115	0.853119
Cussonia bancoensis	1	1	0.97351	0.992908	0.97541	1	0.922125	0.882979	0.972678	1	1	0.996552	0.978836	0.978972	0.722689	1	1	0.987342	1	0.955357	1	0.754325	0.846975	0.986111	0.983425	0.996587	0.990338	0.946154	1	0.828685	1	1	1	1	0.936909	0.996	1	0.837209	0.983333	0.991957	1	0.954955	0	1	0.991404	1	0.996032	0.948408	1
Cussonia holstii	1	1	0.97351	1	0.987705	1	0.940691	1	0.972678	1	1	1	0.984127	0.962617	1	1	1	0.987342	0.981818	0.946429	1	1	0.846975	0.986111	0.983425	0.996587	0.990338	0.961538	1	0.828685	1	1	1	1	1	0.996	1	0.744186	0.983333	0.991957	1	0.954955	0	1	0.991404	1	0.996032	0.948408	1
Cussonia ostinii	1	1	0.97351	0.992908	0.963115	0.996914	0.922125	1	0.972678	1	1	0.996552	0.994709	0.981308	1	1	1	1	1	0.946429	1	1	0.846975	0.986111	0.983425	0.996587	0.990338	0.961538	1	0.828685	1	1	1	1	1	0.996	1	0.744186	0.983333	0.991957	1	0.954955	0	1	0.991404	1	0.996032	0.948408	1
Cussonia paniculata	1	1	0.97351	0.950355	0.987705	1	0.922125	1	0.972678	1	1	1	0.968254	0.974299	1	1	1	0.987342	0.927273	0.964286	1	1	0.846975	1	0.983425	0.996587	0.990338	0.961538	1	0.828685	1	1	1	1	1	0.996	1	0.744186	0.983333	0.991957	1	0.954955	0	1	0.991404	1	0.992063	0.948408	1
Cussonia spicata	1	1	0.97351	0.992908	0.95082	0.990741	0.922125	1	0.972678	1	1	1	0.968254	0.985981	1	1	1	1	0.981818	1	1	1	0.996441	1	0.983425	0.996587	0.990338	0.961538	1	0.828685	1	1	1	1	1	0.996	1	0.744186	0.983333	0.991957	1	0.954955	0	1	0.991404	1	0.992063	0.948408	1
Cussonia thyrsiflora	0.998397	1	0.97351	0.992908	0.987705	0.984568	0.922125	1	0.972678	1	1	0.996552	0.994709	0.985981	1	1	1	0.987342	0.927273	1	1	1	0.846975	1	0.983425	0.996587	0.990338	0.961538	1	0.828685	1	1	1	1	0.993691	0.996	1	0.744186	0.983333	0.991957	1	0.954955	0	1	0.991404	1	0.992063	0.948408	1
Dendropanax arboreus	0.987179	1	0.993377	1	0.987705	0.990741	0.922125	1	0.961749	1	1	1	0.989418	0.154206	0.705882	1	1	0.835443	0.936364	1	1	1	0.996441	1	0.983425	1	0.990338	0.961538	1	0.737052	1	1	1	1	0.946372	1	1	0.744186	0.983333	0.991957	0.994253	0.936937	0	0.725361	0	1	0.992063	0.951701	0.977867
Dendropanax australis	0.966346	0.992308	0.993377	0.992908	0.967213	1	0.922125	0.964539	0.961749	1	1	1	0.968254	0.156542	0.694678	0.981618	1	0.835443	0.981818	0.982143	1	0.747405	0.996441	1	0.983425	1	0.990338	0.961538	1	0.804781	1	0.961702	0.97037	1	0.899054	0.996	1	0.744186	0.983333	1	0.994253	0.387387	0	1	0	1	0.992063	0.945115	0.973843
Dendropanax blakeanus	0.988782	1	0.993377	1	0.987705	1	0.922125	1	0.961749	1	1	1	1	0.154206	0.705882	1	1	0.987342	0.936364	1	1	0.747405	0.996441	1	0.983425	1	0.990338	0.961538	1	0.912351	1	1	1	1	0.946372	0.996	1	0.744186	0.983333	0.991957	0.994253	0.936937	0	0.725361	0	1	0.992063	0.945115	1
Dendropanax bolivianus	0.985577	1	0.993377	1	0.987705	0.987654	0.922125	1	0.961749	0.991018	1	1	1	0.156542	0.689076	1	1	0.987342	0.981818	0.982143	1	0.747405	0.996441	1	0.983425	1	0.990338	0.961538	1	0.828685	1	0.970213	1	1	0.946372	0.996	1	0.744186	0.983333	1	0.994253	0	0	1	0	1	0.992063	0.948408	1
Dendropanax borneensis	0.964744	1	0.993377	1	0.987705	1	0.91903	1	0.961749	0.991018	1	1	1	0.121495	0.689076	1	1	1	0.981818	0.964286	1	0.747405	0.996441	1	0.983425	1	0.990338	0.961538	1	0.904382	1	1	0.996296	1	0.946372	0.996	1	0.744186	0.983333	1	0.936782	0.936937	0	1	0.991404	0.990566	0.988095	0.945115	0.977867
Dendropanax burmanicus	0.985577	1	0.993377	1	0.987705	1	0.931408	1	0.961749	0.991018	1	1	0.857143	0.100467	0.689076	1	1	1	0.981818	0.973214	1	0.747405	0.846975	1	0.983425	1	0.990338	0.961538	1	0.924303	1	1	1	1	0.936909	0.996	1	0.744186	0.983333	1	0.936782	0.936937	0	0.725361	0.991404	1	0.988095	0.945115	0.977867
Dendropanax caloneurus	0.923077	1	0.993377	0.914894	0.987705	1	0.931408	0.882979	0.961749	0.991018	1	1	0.968254	0.121495	0.689076	0.996324	1	0.835443	0.572727	0.973214	1	0.740484	0.996441	1	0.872928	0.890785	0.990338	0.961538	1	0.749004	1	1	1	1	0.955836	0.996	1	0	0.983333	1	0.994253	0	0	1	0.991404	1	0.988095	0.945115	0.917505
Dendropanax caucanus	0.988782	1	0.986755	0.964539	0.987705	1	0.922125	1	0.961749	1	1	1	0.989418	0.154206	0.689076	1	1	0.987342	0.981818	0.991071	1	0.726644	0.996441	1	0.983425	1	0.990338	0.961538	1	0.912351	1	1	1	1	0.946372	0.996	1	0.744186	0.983333	0.991957	0.994253	0.603604	0	1	0	1	0.992063	0.941822	0.977867
Dendropanax chevalieri	0.923077	1	0.966887	1	0.901639	0.993827	0.922125	1	0.961749	0.991018	1	1	0.994709	0.121495	0.689076	1	1	0.835443	0.981818	0.964286	1	1	0.996441	1	0.828729	1	0.990338	0.961538	1	0.749004	0.989691	1	1	1	0.946372	0.996	1	0.744186	0.983333	1	0.994253	0.927928	0	1	0.991404	1	0.980159	0.948408	0.977867
Dendropanax cordifolius	0	1	0.986755	1	0.987705	0.987654	0.922125	1	0.961749	1	1	1	1	0.156542	0.689076	1	1	0.987342	0.981818	1	1	1	0.996441	1	0.983425	1	0.990338	0.961538	1	0.912351	1	1	1	1	0.946372	0.996	1	0.744186	0.983333	0.991957	0.994253	0.936937	0	0.725361	0	1	0.992063	0.945115	0.977867
Dendropanax cuneatus	0.988782	1	0.986755	1	0.987705	0.990741	0.922125	1	0.961749	1	1	1	1	0.135514	0.689076	1	1	0.987342	0.936364	1	1	1	0.996441	1	0.983425	1	0.990338	0.961538	1	0.916335	1	1	1	1	0.946372	0.996	1	0.744186	0.983333	0.991957	0.936782	0.936937	0	1	0	1	0.992063	0.938529	0.977867
Dendropanax cuneifolius	0.988782	1	0.993377	1	0.987705	0.993827	0.922125	1	0.961749	1	1	0.996552	0.936508	0.156542	0.689076	1	1	0.987342	0.981818	0.982143	1	0.747405	0.996441	1	0.983425	1	0.990338	0.961538	1	0.741036	1	1	1	1	0.946372	0.996	1	0.744186	0.983333	0.991957	0.994253	0.918919	0	1	0	1	0.992063	0.945115	1
Dendropanax dentigerus	0.985577	1	0.993377	1	0.987705	0.990741	0.922125	1	0.961749	0.991018	1	1	1	0.121495	0.689076	1	1	0.987342	0.981818	0.964286	1	0.747405	0.996441	1	0.983425	1	0.990338	0.961538	1	0.924303	0.989691	1	0.97037	1	0.946372	0.992	1	0.744186	0.983333	1	0.988506	0.927928	0	1	0.991404	0.990566	0.988095	0.945115	0.977867
Dendropanax filipes	0.982372	1	0.986755	0.964539	0.967213	1	0.922125	1	0.961749	0.991018	1	1	0.962963	0.156542	1	1	1	0.987342	0.981818	1	1	1	0.996441	1	0.983425	1	0.990338	0.957692	1	0.912351	1	1	1	1	0.946372	0.996	1	0.744186	0.983333	0.991957	0.994253	0.387387	0	0.725361	0	1	0.992063	0.945115	0.977867
Dendropanax globosus	0.990385	1	0.993377	0.929078	0.987705	0.996914	0.922125	1	0.961749	0.991018	1	1	1	0.13785	0.689076	1	1	0.987342	1	0.991071	1	1	0.996441	1	0.983425	1	0.971014	0.961538	1	0.916335	1	1	1	1	0.946372	0.996	1	0.744186	0.983333	0.991957	0.994253	0.387387	0.372093	1	0	1	0.992063	0.945115	1
Dendropanax gonatopodus	0.988782	1	0.97351	0.957447	0.987705	0.996914	0.922125	0.992908	0.961749	0.991018	1	1	0.989418	0.179907	0.689076	1	1	0.987342	0.936364	0.991071	1	0.747405	0.989324	1	0.983425	1	0.990338	0.961538	1	0.912351	1	1	1	1	0.946372	0.996	1	0.744186	0.983333	1	0.994253	0.603604	0	1	0	1	0.992063	0.945115	1
Dendropanax hainanensis	0.985577	1	0.993377	0.950355	0.987705	0.996914	0.922125	1	0.961749	1	1	1	0.994709	0.172897	0.694678	1	1	0.848101	0.972727	1	1	1	0.996441	1	0.983425	0.986348	0.975845	0.961538	1	0.940239	1	1	1	0.993711	0.946372	0.996	1	0.744186	0.983333	1	0.948276	0.342342	0	1	0	1	0.988095	0.941822	1
Dendropanax lancifolius	0.998397	1	0.993377	1	0.987705	0.996914	0.922125	1	0.961749	0.991018	1	1	0.994709	0.172897	0.689076	1	1	0.987342	0.981818	1	1	0.747405	0.996441	1	0.983425	1	0.990338	0.961538	1	0.944223	1	1	1	1	0.946372	0.996	1	0.922481	0.983333	1	0.936782	0.576577	0	1	0.991404	0.995283	0.988095	0.948408	1
Dendropanax latilobus	0.988782	1	0.97351	1	0.987705	0.996914	0.922125	1	0.961749	1	1	1	0.994709	0.17757	0.689076	1	1	0.987342	0.981818	1	1	0.747405	0.989324	0.993056	0.983425	1	0.990338	0.961538	1	0.828685	1	1	1	1	0.946372	0.996	1	0.744186	0.983333	0.991957	0.994253	0.603604	0	0.725361	0	1	0.992063	0.945115	0.977867
Dendropanax macropodus	0.985577	1	0.993377	1	0.987705	0.993827	0.922125	1	0.961749	1	1	1	1	0.156542	0.689076	1	1	0.987342	0.981818	0.982143	1	0.747405	0.996441	1	0.983425	1	0.990338	0.961538	1	0.828685	1	1	1	1	0.946372	0.992	1	0.744186	0.983333	0.991957	0.994253	0.369369	0	1	0	1	0.992063	0.945115	1
Dendropanax maingayi	0.915064	0.592308	0.980132	1	0.831967	1	0.922125	0.964539	0.961749	0.994012	1	1	0.21164	0.100467	0.689076	1	1	0.835443	0.772727	0.964286	1	0.740484	0.996441	0.652778	0.723757	0.996587	0.985507	0.961538	0.963455	0.776892	1	0.961702	0.818519	0.893082	0.946372	0.956	1	0.744186	0.575	1	0.821839	0.855856	0	1	0.968481	0.995283	0.984127	0.945115	0.917505
Dendropanax nebulosus	0.987179	1	0.993377	1	0.987705	0.996914	0.922125	1	0.961749	1	1	1	1	0.156542	0.694678	1	1	0.987342	0.981818	1	1	0.747405	0.996441	1	0.983425	0.989761	0.990338	0.957692	1	0.828685	1	1	1	1	0.946372	0.996	1	0.744186	0.983333	1	0.994253	0.936937	0	1	0	1	0.992063	0.945115	0.973843
Dendropanax nutans	0.982372	0.976923	0.927152	0	0.967213	0.941358	0.922125	0.996454	0.934426	0.991018	1	1	0.433862	0.156542	0.845938	1	1	0.987342	0.927273	0.839286	1	0.747405	0.846975	0.895833	0.983425	1	0.990338	0.961538	1	0.768924	1	1	1	0.685535	0.936909	0.992	1	0.736434	0.975	0.991957	0.896552	0	0	0.725361	0	1	0.992063	0.945115	0.94165
Dendropanax oliganthus	0.990385	1	0.986755	0.943262	0.987705	0.996914	0.922125	1	0.961749	1	1	1	0.878307	0.156542	0.689076	1	1	0.987342	0.981818	0.955357	1	0.747405	0.996441	1	0.983425	1	0.985507	0.961538	1	0.916335	0.989691	1	1	1	0.946372	0.996	1	0.744186	0.983333	0.991957	0.994253	0.936937	0	1	0	1	0.992063	0.941822	0.977867
Dendropanax oligodontus	0.923077	1	0.993377	1	0.987705	1	0.922125	1	0.961749	0.991018	1	1	1	0.121495	0.689076	1	1	0.987342	0.972727	0.964286	1	0.747405	0.996441	1	0.983425	1	0.990338	0.953846	1	0.924303	1	1	0.996296	1	0.946372	0.996	1	0.744186	0.983333	1	0.994253	0.936937	0	1	0.991404	1	0.988095	0.945115	0.977867
Dendropanax pallidus	0.987179	1	0.986755	0.971631	0.987705	0.996914	0.922125	1	0.961749	1	1	1	1	0.179907	0.689076	1	1	0.987342	0.936364	0.982143	1	0.747405	0.996441	1	1	1	0.990338	0.961538	1	0.996016	1	1	1	1	0.946372	0.996	1	0.744186	0.983333	0.991957	0.994253	0.936937	0	1	0	1	0.992063	0.945115	1
Dendropanax palustris	0.985577	1	0.993377	1	0.987705	0.996914	0.922125	1	0.961749	1	1	1	1	0.156542	0.689076	0.996324	1	0.848101	0.981818	0.982143	1	0.719723	0.996441	1	0.983425	1	0.990338	0.961538	1	0.741036	1	1	1	1	0.946372	0.996	1	0.744186	0.983333	1	0.994253	0.351351	0	1	0	1	0.992063	0.945115	0.973843
Dendropanax pendulus	0.988782	1	0.986755	1	0.967213	0.990741	0.922125	1	0.961749	1	1	0.996552	0.962963	0.156542	0.689076	1	1	1	0.981818	1	1	1	0.996441	1	0.983425	1	0.990338	0.961538	1	0.912351	1	1	1	1	0.946372	0.996	1	0.744186	0.983333	0.991957	0.994253	0.387387	0	1	0	1	0.992063	0.945115	0.977867
Dendropanax poilanei	0.979167	1	0.993377	0.957447	0.987705	1	0.922125	1	0.961749	0.994012	1	1	1	0.939252	0.689076	1	1	0.987342	0.972727	0.964286	1	0.747405	0.996441	1	1	1	0.990338	0.961538	1	0.924303	0.994845	1	1	1	0.946372	0.996	1	0.744186	0.983333	1	0.994253	0.576577	0	0.725361	0.991404	0.990566	0.988095	0.945115	0.977867
Dendropanax praestans	0.982372	1	0.993377	0.950355	0.987705	0.996914	0.922125	1	0.961749	1	1	1	1	0.13785	0.689076	1	1	1	0.981818	0.991071	1	1	0.996441	1	0.983425	1	0.971014	0.961538	1	0.916335	0.994845	1	1	1	0.946372	0.988	1	0.744186	0.983333	0.991957	0.994253	0.936937	0.565891	1	0	1	0.992063	0.945115	1
Dendropanax proteus	0.985577	1	0.993377	1	0.987705	1	0.922125	1	0.961749	0.991018	1	1	0.994709	0.11215	0.689076	1	1	0.981013	0.936364	0.964286	1	0.747405	0.996441	1	0.983425	1	0.990338	0.961538	1	0.924303	0.989691	1	1	1	0.936909	0.992	1	0.744186	0.983333	1	0.994253	0.927928	0	1	0.991404	0.990566	0.988095	0.945115	0.977867
Dendropanax resinosus	0.987179	1	0.993377	1	0.987705	0.996914	0.922125	1	0.961749	1	1	1	1	0.156542	0.689076	1	1	0.987342	0.981818	0.982143	1	0.747405	0.996441	1	0.983425	1	0.990338	0.961538	1	0.928287	1	1	1	1	0.946372	0.996	1	0.744186	0.983333	1	0.994253	0.387387	0	1	0	1	0.996032	0.945115	1
Dendropanax sessiliflorus	0.988782	1	0.97351	0.985816	0.987705	0.996914	0.922125	1	0.961749	1	1	1	1	0.17757	0.689076	1	1	0.987342	0.981818	1	1	1	0.996441	1	0.983425	0.996587	0.990338	0.961538	1	0.912351	1	1	1	1	0.946372	0.996	1	0.744186	0.983333	0.991957	0.994253	0.936937	0.782946	0.725361	0	1	0.992063	0.945115	0.977867
Dendropanax sp. nov. Wen53767	0.974359	0.815385	0.993377	0.978723	0.987705	0.996914	0.922125	1	0.961749	1	1	1	0.989418	0.13785	0.689076	1	1	0.987342	0.981818	0.991071	1	1	0.996441	1	0.983425	1	0.971014	0.961538	1	0.916335	0.994845	1	1	1	0.946372	0.988	1	0.744186	0.983333	0.991957	0.994253	0.936937	0	1	0	0.962264	0.992063	0.945115	1
Dendropanax sp. nov. Wen6891	1	1	1	1	0.963115	1	0.922125	1	0.961749	0.994012	1	0.996552	0.968254	0.976636	0.722689	1	1	0.924051	0.981818	0.9375	1	0.754325	0.996441	0.986111	0.994475	1	0.990338	0.961538	1	0.828685	1	1	1	1	0.946372	0.996	1	0.705426	0.983333	1	0.954023	0.954955	0	1	0.979943	0.990566	0.992063	0.945115	1
Dendropanax swartzii	0.982372	1	0.986755	0.971631	0.967213	0.990741	0.922125	1	0.961749	1	1	1	1	0.156542	0.689076	1	1	0.987342	0.981818	1	1	1	0.996441	1	0.983425	1	0.990338	0.961538	1	0.916335	1	1	1	1	0.946372	0.996	1	0.744186	0.983333	0.991957	0.994253	0.387387	0	0.725361	0	1	0.992063	0.945115	1
Dendropanax trilobus	0.987179	1	0.993377	1	0.987705	0.996914	0.922125	1	0.961749	1	1	1	0.994709	0.156542	0.689076	1	1	0.987342	0.954545	1	1	0.747405	0.996441	1	0.983425	1	0.990338	0.961538	1	0.828685	1	1	1	1	0.946372	0.996	1	0.744186	0.983333	1	0.994253	0.936937	0	1	0	1	0.992063	0.945115	1
Dendropanax umbellatus	0.985577	1	0.993377	0.992908	0.987705	1	0.922125	1	0.961749	1	1	1	0.962963	0.156542	0.689076	1	1	0.987342	0.981818	0.982143	1	0.747405	0.996441	1	0.983425	1	0.990338	0.961538	1	0.828685	0.994845	1	1	1	0.946372	0.996	1	0.744186	0.983333	1	0.994253	0.387387	0	1	0	1	0.992063	0.945115	0.973843
Dendropanax weberbaueri	0.985577	1	0.993377	1	0.987705	0.990741	0.922125	1	0.961749	1	1	1	0.687831	0.156542	0.689076	1	1	0.987342	0.981818	1	1	0.747405	0.996441	1	0.983425	1	0.990338	0.961538	1	0.828685	1	1	1	1	0.946372	0.996	1	0.744186	0.983333	1	0.994253	0.387387	0	1	0	1	0.992063	0.945115	1
Didymopanax angustissimus	0.998397	1	0.960265	1	0.987705	1	0.922125	1	0.961749	1	1	1	0.989418	0.988318	0.689076	0.955882	1	0.987342	1	1	1	0.747405	0.846975	1	0.983425	1	0.990338	0.965385	0.983389	0.828685	1	1	1	1	0.946372	0.996	0.973684	0.751938	0.983333	0.991957	0.954023	0.387387	0.899225	1	0.991404	1	0.992063	0.945115	1
Didymopanax morototoni	0.998397	1	0.993377	1	0.987705	1	0.922125	0.989362	0.961749	1	1	1	0.989418	0.983645	0.689076	1	1	0.987342	0.990909	1	1	0.747405	0.846975	1	0.983425	1	0.985507	0.961538	1	0.912351	1	1	1	1	0.946372	0.996	0.973684	0.751938	0.983333	0.991957	0.948276	0.810811	0.744186	1	0.991404	1	0.992063	0.945115	1
Didymopanax vinosus	0.990385	1	0.993377	1	0.987705	1	0.922125	1	0.961749	1	1	1	0.989418	0.985981	0.689076	1	1	0.987342	0.981818	1	1	0.747405	0.846975	1	0.983425	1	0.985507	0.961538	1	0.916335	1	1	1	1	0.946372	0.996	0.973684	0.751938	0.983333	0.991957	0.948276	0.810811	0.860465	1	0.991404	0.971698	0.992063	0.945115	0.997988
Eleutherococcus lasiogyne	0.975962	0	0.986755	1	1	0.996914	0.922125	0.985816	0.961749	0.991018	1	1	0.957672	0.983645	0.689076	1	1	0.981013	0.972727	0.6875	1	0.775087	0.839858	1	0.983425	1	0.990338	0.961538	0.996678	0.916335	1	1	1	1	0.946372	0.996	1	0.984496	0.983333	1	0.942529	0.900901	0	1	0.991404	1	1	0.941822	1
Eleutherococcus nodiflorus	0.990385	1	0.993377	1	0.995902	0.996914	0.922125	1	0.967213	1	1	1	0.994709	0	0.689076	1	1	0.987342	0.990909	0.991071	1	0.775087	0.996441	1	0.983425	1	0.990338	0.961538	0.996678	0.828685	1	1	1	1	0.946372	0.996	1	0.930233	0.983333	1	0.91954	0.936937	0.883721	1	0.991404	1	0.996032	0.945115	1
Eleutherococcus sessiliflorus	1	1	0.986755	0.93617	1	0.996914	0.922125	0.985816	0.961749	0.991018	1	1	0.957672	0.988318	0.689076	1	1	0.987342	0.972727	0.991071	1	0.775087	0.839858	1	1	1	0.990338	0.961538	0.996678	0.916335	0.989691	1	1	1	0.946372	0.996	1	0.945736	0.983333	1	0.942529	0.90991	0	1	0.991404	0.990566	1	0.941822	1
Eleutherococcus simonii	0.998397	1	0.721854	0.971631	0.995902	0.996914	0.922125	0.996454	0.967213	0.991018	1	1	0	0	0.689076	1	1	0.987342	1	0.982143	1	0.768166	0.846975	1	0.983425	1	0.985507	0.961538	0.996678	0.828685	1	1	1	1	0.946372	0.996	1	0.72093	0.983333	1	0.913793	0.936937	0	1	0.991404	0.990566	0.992063	0.945115	1
Eleutherococcus spinosus	0	0	0	0	0	0	0	0	0	0	0	0	0	0	0	0	0.13308	0	0	0	0	0	0	0	0	0	0	0	0.202658	0	0	0	0.411111	0	0	0	0	0	0	0	0	0	0	0.74113	0	0	0	0	0
Eleutherococcus stenophyllus	0.982372	1	0.986755	1	1	0.996914	0.928314	0.98227	0.961749	0.994012	1	1	0.978836	0.988318	0.689076	1	1	1	0.981818	1	0	0.768166	0.846975	1	0.983425	1	0.990338	1	0.993355	0.916335	0.969072	1	1	1	0.946372	0.996	1	0.945736	0.983333	1	0.971264	0.90991	0.782946	1	0.991404	0.990566	0.992063	0.941822	1
Eleutherococcus trifoliatus	0.998397	1	0.721854	1	0.971311	0.993827	0.922125	0.964539	0.945355	0.994012	1	0.993103	0	0	0.689076	1	1	0.835443	0.981818	0.991071	1	0.761246	0.846975	1	0.712707	1	0.990338	0.961538	0.996678	0.741036	1	1	1	0.877358	0.946372	0.996	1	0.72093	0.983333	1	0.908046	0.936937	0	0.725361	0.991404	0.910377	0.992063	0.945115	0.993964
Fatsia japonica	0.998397	1	0.986755	0.971631	0.987705	1	0.925219	0.996454	0.956284	0.994012	1	0.996552	0.94709	0.995327	0.689076	1	1	0.924051	0.990909	0.928571	1	1	0.996441	1	0.983425	0.996587	0.666667	0.961538	1	0.916335	1	1	1	1	0.946372	0.996	1	0.744186	0.983333	1	0.977011	0.963964	0.984496	1	0.991404	1	0.992063	0.945115	0.977867
Fatsia oligocarpella	0.998397	1	0.993377	0.971631	0.987705	1	0.906653	1	0.956284	0.994012	1	1	0.962963	0.995327	0.689076	1	1	0.924051	0.990909	0.946429	1	0.733564	0.996441	1	0.983425	1	0.719807	0.961538	1	1	0.984536	1	1	1	0.946372	0.996	1	0.744186	0.983333	1	0.977011	0.963964	0.976744	1	0.991404	1	0.988095	0.945115	1
Fatsia polycarpa	0.929487	1	0.993377	0.971631	0.987705	1	0.922125	1	0.956284	0.994012	1	1	0.777778	0.988318	0.689076	1	1	0.987342	0.981818	0.946429	1	0.733564	0.996441	1	0.983425	0.989761	0.753623	0.961538	1	0.828685	0.984536	1	1	1	0.946372	0.996	1	0.744186	0.983333	1	0.977011	0.981982	0.736434	1	0.991404	1	0.992063	0.945115	1
Frodinia gleasonii	0.988782	1	0.966887	0.971631	0.991803	0.996914	0.922125	1	0.961749	1	1	0.996552	0.994709	0.957944	1	1	1	0.987342	0.981818	0.991071	1	1	0.846975	1	0.983425	1	0.545894	0.961538	1	0.916335	1	1	1	1	0.946372	0.996	1	0.968992	0.983333	1	0.977011	0.810811	0.914729	1	0.991404	1	0.992063	0.945115	1
Gamblea ciliata	0.998397	1	0.728477	0.943262	0.971311	1	0.922125	0.882979	0.961749	0.991018	1	0.848276	0.910053	0.161215	0.689076	1	1	0.835443	0	0.535714	1	1	0.989324	1	0.486188	1	0.990338	0.961538	1	0.741036	1	1	0.996296	0.820755	0.946372	0.996	1	0.744186	0.733333	0.991957	0.902299	0.927928	0	0.725361	0.991404	1	0.996032	0.945115	0.828974
Gamblea innovans	0.935897	1	0.728477	1	0.971311	1	0.922125	0.865248	0.961749	1	1	0.92069	0.84127	0.161215	0.689076	0.996324	1	0.835443	0.645455	0.535714	1	1	0.989324	1	0.723757	1	0.990338	0.961538	1	0.741036	1	0.978723	0.996296	0.877358	0.946372	0.884	1	0.744186	0.983333	0.991957	0.902299	0.81982	0	1	0.936963	1	0.996032	0.945115	0.828974
Gamblea malayana	1	1	0.993377	0.985816	0.72541	1	0.922125	1	0.961749	0.991018	1	1	0.984127	0.109813	0.689076	1	1	0.987342	0.945455	0.839286	1	1	0.989324	0.840278	0.983425	1	0.990338	0.961538	1	0.916335	1	1	0.996296	0.990566	0.946372	0.996	1	0.744186	0.983333	1	0.936782	0.954955	0	0.725361	0.991404	1	0.992063	0.951701	1
Gamblea pseudoevodiifolia	0.9375	1	0.993377	1	0.967213	0.990741	0.922125	0.975177	0.961749	0.994012	1	1	0.973545	0.156542	0.689076	1	1	0.835443	0.936364	0.839286	1	1	0.989324	1	0.486188	0.931741	0.990338	0.961538	1	0.828685	1	0.982979	0.996296	0.990566	0.946372	0.996	1	0.705426	0.733333	0.938338	0.936782	0.927928	0	0.725361	0.991404	1	0.996032	0.945115	0.937626
Harmsiopanax aculeatus	1	1	0.940397	0.992908	0.991803	1	0.953069	0.989362	0.961749	1	1	0.989655	0.862434	0.915888	1	1	1	0.987342	0.936364	0.928571	1	0.761246	0.996441	1	0.883978	1	0.966184	0.95	0.996678	0.828685	0.994845	1	0.907407	1	0.936909	0.836	0.982456	0.705426	0.983333	1	0.609195	0.954955	0	1	0.988539	1	0.992063	0.938529	1
Harmsiopanax ingens	1	1	0.94702	1	1	1	0.953069	1	0.95082	1	1	0.996552	0.968254	0.964953	1	1	1	0.987342	0.963636	0.758929	1	1	0.846975	0.993056	0.98895	1	0.942029	0.95	0.996678	0.828685	1	0.987234	0.907407	0.943396	0.936909	0.992	0.982456	0.744186	0.983333	1	0	0.963964	0	1	0.991404	1	0.992063	0.938529	1
Hedera algeriensis	1	1	0.986755	1	0.959016	0.996914	0.91903	1	0.961749	0.979042	1	0.996552	0.994709	0.997664	0.761905	1	1	0.987342	0.990909	1	1	1	0.996441	1	0.983425	0	0.990338	0.961538	1	1	1	1	1	1	0.946372	0.996	1	0.705426	0.983333	1	0.95977	0.603604	0.968992	1	0.997135	0.985849	0.992063	0.945115	0.985915
Hedera azorica	1	1	0.986755	0.964539	0.959016	0.996914	0.91903	1	0.961749	1	1	1	0.994709	0.997664	0.677871	1	1	1	0.990909	1	1	1	0.996441	1	0.983425	0	0.990338	0.961538	1	1	1	1	1	1	0.946372	0.996	1	0.705426	0.983333	1	0.95977	0.603604	0.992248	1	0.988539	0.985849	0.992063	0.945115	0.981891
Hedera canariensis	1	1	0.986755	0.971631	0.959016	0.996914	0.922125	1	0.961749	1	1	1	0.994709	0.971963	0.677871	1	1	0.987342	0.854545	1	1	0.740484	0.846975	1	0.983425	0	0.772947	0.961538	1	0.916335	1	1	1	1	0.946372	0.996	1	0.705426	0.983333	1	0.95977	0.459459	0.643411	1	1	0.990566	0.992063	0.945115	0.981891
Hedera colchica	1	1	0.986755	0.971631	0.959016	0.996914	0.922125	1	0.961749	0.991018	1	1	0.994709	0.995327	0.761905	1	1	1	0.990909	0.973214	1	1	0.946619	1	0.983425	0	0.772947	0.961538	1	0.916335	1	1	1	1	0.946372	0.996	1	0.713178	0.983333	1	0.954023	0.594595	0.449612	1	0.997135	0.985849	0.992063	0.945115	0.981891
Hedera helix	0.9375	0	0.284768	1	0.959016	0.709877	0.686952	0.865248	0.961749	0.553892	1	0.534483	0.962963	0.997664	0.42577	0.643382	1	0.835443	0	1	1	1	0.156584	1	0.265193	0	0.772947	0.730769	1	0.482072	0.469072	1	0	0.31761	0	0.884	0	0.705426	0	0.991957	0.95977	0	0	0	1	0.608491	0.992063	0.945115	0.913481
Hedera hibernica	0.9375	1	0.986755	1	0.959016	0.703704	0.52295	0.865248	0.961749	1	1	0.675862	0.994709	0.997664	0.280112	0.643382	1	0.835443	0.990909	0.258929	1	1	0.846975	1	0.149171	0	0.772947	0.730769	1	0.49004	0.742268	0.612766	0.892593	0.698113	0	0.836	1	0	0.983333	1	0.95977	0	0	1	0.446991	0.990566	0.992063	0.945115	0.575453
Hedera iberica	1	1	0.933775	1	0	0.200617	0.686952	0.865248	0.961749	0.550898	1	0.158621	0	0.997664	1	1	1	0.987342	0.845455	1	1	1	0.846975	0	0.149171	0	0.772947	0.534615	1	0.390438	0.742268	0.868085	1	0.622642	0.946372	0.5	1	0	0.733333	0.648794	0.316092	0	0.860465	1	0.587393	0.990566	0.992063	0.945115	0.913481
Hedera maderensis	0.998397	1	0.986755	1	0.959016	0.996914	0.922125	0.978723	0.961749	1	1	0.996552	0.994709	0.997664	0.677871	1	1	0.835443	0.790909	1	1	1	0.846975	1	0.983425	0	0.990338	0.961538	1	0.916335	0.979381	0.995745	1	1	0.946372	0.996	1	0.705426	0.983333	1	0.862069	0.594595	0	1	1	1	0.992063	0.951701	0.985915
Hedera maroccana	1	1	0.986755	0.992908	0.959016	0.993827	0.91903	1	0.961749	0.988024	1	1	0.994709	0.997664	0.689076	1	1	0.987342	0.990909	1	1	1	0.996441	1	1	0	0.980676	0.961538	1	1	1	1	0.97037	1	0.946372	0.996	1	0.705426	0.983333	1	0.95977	0.603604	0.992248	1	0.997135	1	0.992063	0.945115	0.985915
Hedera nepalensis subsp. nepalensis	1	1	0.986755	0.950355	0.959016	0.996914	0.922125	1	0.961749	1	1	1	0.994709	0.997664	0.689076	1	1	1	0.990909	1	1	1	0.996441	1	0.983425	0	0.772947	0.961538	1	1	1	1	1	1	0.946372	0.996	1	0.705426	0.983333	1	0.95977	0.603604	0.379845	1	0.997135	0.985849	0.992063	0.945115	0.985915
Hedera nepalensis subsp. sinensis	0.998397	1	0.986755	0.957447	0.959016	0.996914	0.922125	1	0.961749	1	1	1	0.994709	0.997664	0.689076	1	1	0.987342	0.990909	1	1	1	0.846975	1	0.983425	0	0.772947	0.961538	1	0.916335	1	1	1	1	0.946372	0.996	1	0.705426	0.983333	1	0.965517	0	0.953488	1	0.997135	1	0.992063	0.945115	0.985915
Hedera pastuchovii subsp. cypria	1	1	0.986755	0.992908	0.959016	0.996914	0.91903	1	0.961749	1	1	1	0.994709	0.997664	0.689076	1	1	1	0.990909	1	1	1	0.996441	1	0.983425	0	0.995169	0.961538	1	0.916335	1	1	1	1	0.946372	0.996	1	0.705426	0.983333	1	0.95977	0.603604	0	1	0.997135	0.990566	0.992063	0.945115	0.977867
Hedera rhombea	1	1	0.933775	0.950355	0.959016	0.996914	0.922125	0.865248	0.961749	1	1	1	0.941799	0.897196	0.521008	1	1	0.835443	0.845455	1	1	0.740484	0.80427	1	0.723757	0	0.772947	0.961538	1	0.63745	1	1	0.97037	0.666667	0.946372	0.996	1	0.596899	0.708333	0.991957	0.798851	0	0.410853	1	0.991404	0.985849	0.992063	0.951701	0.853119
Heptapleurum altigenum	0	0	0	0	0	0	0	0	0	0	0	0	0	0	0	0	0	0	0	0	0	0	0	0	0	0	0	0.288462	0	0	0	0	0	0	0	0	0	0	0	0	0	0	0	0	0	0	0	0	0
Heptapleurum aromaticum	0.724359	0	0	0	0	0	0.392986	0	0	0.356287	1	0	0	0	0	0	0	0	0	0	0.774058	0	0	0	0	0	0.478261	0	0.488372	0	0	0	0	0	0	0.244	0	0	0	0	0	0	0	0	0	0	0	0.273326	0
Heptapleurum bougainvilleanum	0	0	0	0	0	0	0	0	0	0	0	0	0	0	0	0	0	0	0	0	0	0	0	0	0	0	0	0	0	0	0	0	0	0	0	0	0	0	0	0	0	0	0	0	0	0	0	0	0
Heptapleurum bractescens	0	0	0	0	0	0	0	0	0	0	0	0	0	0	0	0	0	0	0	0	0	0	0	0	0	0	0	0.480769	0	0	0	0	0	0	0	0	0	0	0	0	0	0	0	0	0	0	0	0	0
Heptapleurum calyptratum	1	1	0.993377	1	1	1	0.922125	1	0.961749	0.991018	1	0.996552	0.994709	0.992991	0.689076	1	1	0.924051	0.981818	0.982143	1	0.754325	0.846975	0	0.983425	0.996587	0.990338	0.961538	1	0.916335	1	1	1	1	0.946372	0.996	1	0.736434	0.983333	1	0.890805	0.621622	0	1	0.977077	1	0.996032	0.945115	0.877264
Heptapleurum delavayi	0.99359	1	0.993377	1	1	1	0.922125	0.783688	0.967213	0.994012	1	1	0.994709	0.96729	0.689076	1	1	0.835443	0	0.901786	1	0.754325	0.846975	1	0.486188	1	0	0.730769	1	0.7251	1	1	0.988889	0.877358	0.946372	0.996	1	0.736434	0.983333	1	0.994253	0.936937	0	1	0	0.981132	0.996032	0.945115	0.816901
Heptapleurum forbesii	0.9375	1	0.993377	1	0.991803	1	0.922125	0.890071	0.961749	0.991018	1	0.844828	0.994709	0.957944	0.689076	1	1	0.835443	0	0.875	1	0.726644	0.846975	0	0.486188	0.880546	0	0.730769	1	0.549801	0.994845	0.991489	0.896296	0.867925	0.946372	0.544	1	0.767442	0.983333	1	0.994253	0.558559	0	1	0	1	0.996032	0.945115	0.788732
Heptapleurum heptaphyllum	0.998397	1	0.986755	1	1	1	0.922125	0.886525	0.961749	0.994012	1	0.917241	0.989418	0.992991	0.689076	1	1	0.835443	0	0.982143	1	0.747405	0.996441	0	0.303867	0.890785	0.768116	0.961538	1	0.549801	1	1	1	0.81761	0.946372	1	1	0.705426	0.983333	1	0.994253	0.576577	0.821705	1	0	1	0.996032	0.945115	0.808853
Heptapleurum heterophyllum	1	0.992308	0.986755	0.978723	1	1	0.922125	1	0.961749	0.991018	1	1	0.994709	0.817757	0.689076	1	1	0.987342	0.990909	0.696429	1	0.733564	0.846975	0	0.983425	0.982935	0.995169	0.961538	1	0.828685	1	1	1	1	0.946372	0.988	1	0.968992	0.983333	1	0.994253	0.945946	0.294574	1	0	0.981132	0.992063	0.945115	0.877264
Heptapleurum ischnoacrum	0.9375	0.884615	0.284768	0.978723	0.991803	1	0.922125	0.900709	0.961749	0.991018	1	0.858621	0.994709	0.969626	0.689076	1	1	0.835443	0	0.866071	1	0.726644	0.846975	0	0.486188	0.996587	0.768116	0.961538	0.946844	0.741036	0.989691	0.919149	0.896296	0.698113	0.946372	0.544	1	0.736434	0.733333	0.991957	0.994253	0.621622	0	1	0	1	0.988095	0.945115	0.700201
Heptapleurum kornasii	0.939103	1	0.993377	0.985816	0.409836	1	0.922125	0.900709	0.967213	0.994012	1	1	0.994709	0.96729	0.689076	1	1	0.835443	0	0.910714	1	0.747405	0.846975	1	0.486188	0.996587	0	0.953846	1	0.737052	1	1	0.896296	0.707547	0.946372	0.892	1	0.705426	0.733333	1	0.994253	0.936937	0	1	0.991404	1	1	0.945115	0.828974
Heptapleurum minutistellatum	0.929487	1	0.728477	0	0.672131	0.777778	0.922125	0.819149	0.961749	0.550898	1	0.724138	0	0.726636	0.42577	1	1	0	0	0.973214	1	0.754325	0.846975	0	0	0.979522	0.599034	0.438462	0.488372	0.334661	0.994845	0.87234	0.833333	0.820755	0.946372	0.3	1	0.705426	0	1	0	0	0	1	0	1	0.765873	0.945115	0.466801
Heptapleurum oligodon	0.128205	0	0	0	0	0	0	0	0	0	0	0	0	0	0	0	0	0	0	0	0	0	0	0	0	0	0	0.730769	0	0	0	0	0	0	0	0	0	0	0.608333	0	0	0	0	0	0	0	0	0	0
Heptapleurum pachyphlebium	0.990385	1	0.986755	0.950355	1	1	0.91903	1	0.961749	0.991018	1	0.996552	0.994709	0.992991	0.689076	0.996324	1	0.987342	0.981818	0.991071	1	0.747405	0.846975	0	0.983425	0.986348	0.990338	0.961538	1	0.916335	1	1	1	0.990566	0.946372	0.996	1	0.984496	0.983333	1	1	0.954955	0	0.725361	0.977077	0.981132	0.988095	0.945115	0.877264
Heptapleurum papuanum	0	0	0	0	0	0	0	0	0	0	0	0	0	0	0	0	0	0	0	0	0	0	0	0	0	0	0	0.292308	0	0	0	0	0	0	0	0	0	0	0	0	0	0	0	0	0	0	0	0	0
Heptapleurum pilematophorum	0	0	0	0	0	0	0	0	0	0	0	0	0	0	0	0	0	0	0	0	0	0	0	0	0	0	0	0.507692	0	0	0	0.204255	0	0	0	0	0	0	0.483333	0	0	0	0	0	0	0	0	0	0
Heptapleurum porphyrantherum	0.125	0	0	0	0	0	0	0	0	0	0	0	0	0	0	0	0	0	0	0	0	0	0	0	0	0	0	0.730769	0	0	0	0.604255	0	0	0	0	0	0	0.983333	0	0	0	0	0	0	0	0	0	0
Heptapleurum rugosum	0.9375	0.984615	0.986755	0.985816	0.995902	1	0.922125	1	0.961749	0.991018	1	0.996552	0.994709	0.995327	0.689076	1	1	0.835443	0.990909	0.696429	1	0.747405	0.846975	0	0.723757	0.962457	0.990338	0.961538	1	0.741036	1	1	1	1	0.946372	0.988	1	0.751938	0.983333	1	0.994253	0.936937	0.465116	1	0	1	0.992063	0.945115	0.877264
Heptapleurum scandens	1	1	0.993377	1	1	1	0.922125	1	0.961749	0.991018	1	0.986207	0.973545	0.294393	0.689076	1	1	0.987342	0.981818	0.696429	1	0.747405	0.846975	0	0.983425	0.31058	0.990338	0.961538	1	0.828685	1	1	1	1	0.946372	0.996	1	0.744186	0.983333	1	0.994253	0.954955	0	0.725361	0	1	0.992063	0.945115	0.877264
Heptapleurum setulosum	0	0	0	0	0	0	0	0	0	0	0	0	0	0	0	0	0	0	0	0	0	0	0	0	0	0	0	0	0	0	0	0	0	0	0	0	0	0	0	0	0	0	0	0	0	0	0	0	0
Heptapleurum wardii	0.9375	1	0.986755	1	1	1	0.91903	0.783688	0.967213	0.994012	1	0.862069	0.978836	0.871495	0.689076	0.779412	1	0.772152	0	0.910714	1	0.754325	0.846975	0	0.486188	0.890785	0	0.961538	0.853821	0.549801	1	1	0.896296	0.522013	0.955836	0.46	1	0.705426	0.733333	1	0.517241	0.612613	0	1	0.438395	1	0.992063	0.945115	0.692153
Heptapleurun petelotii	0.956731	1	1	0.978723	1	1	0.922125	1	0.961749	0.991018	1	1	0.994709	0.880841	0.689076	1	1	0.987342	0.981818	0.883929	1	0.754325	0.918149	0	0.723757	0.982935	0.990338	0.961538	1	0.828685	1	1	1	1	0.946372	0.996	1	0.736434	0.983333	1	0.994253	0.954955	0	1	0	1	0.992063	0.945115	0.877264
Heteropanax brevipedicellatus	0.990385	1	0.993377	0.985816	1	1	0.931408	1	0.961749	0.994012	1	0.996552	0.994709	0.990654	0.689076	1	1	0.987342	0.981818	0.732143	1	1	0.996441	0.993056	0.983425	1	0.990338	0.957692	1	0.920319	1	1	1	1	0.946372	0.996	1	0.744186	0.983333	1	0.982759	0.936937	0	1	0	1	0.992063	0.945115	0.909457
Heteropanax fragrans	0.998397	1	0.993377	0.964539	0.979508	1	0.922125	0.964539	0.961749	0.994012	1	1	0.994709	0.901869	0.677871	1	1	0.987342	0.981818	0.919643	1	1	0.996441	0	0.994475	1	0.990338	0.953846	1	0.828685	1	1	1	1	0.955836	0.996	1	0.744186	0.983333	1	0.890805	0.954955	0.914729	1	0.919771	1	0.992063	0.945115	0.981891
Hydrocotyle cf. nepalensis	0.697115	0.946154	0.695364	0.957447	0.42623	0.311728	0.980918	0.893617	0.983607	0.553892	1	0.727586	0	1	1	1	1	0.829114	0.863636	0.741071	1	1	0.505338	0.958333	0.303867	0.699659	0.758454	0.788462	0	0.585657	0.639175	0.612766	0.892593	0.971698	0.936909	0.832	0.938596	0.689922	0.983333	0.986595	0.942529	0.954955	0	1	0	0.806604	1	0.951701	0.559356
Hydrocotyle umbellata	0.128205	0	0	0.283688	0	0.188272	0.430119	0.804965	0	0.239521	0	0.217241	0	0	0.369748	0.658088	0.536122	0.746835	0	0	0	0	0	0	0.674033	0	0	0.823077	0	0	0	0	0	0.386792	0	0.82	0	0	1	0	0	0	0	0.646518	0	0.556604	0	0	0.595573
Kalopanax septemlobus	0.935897	1	0.993377	1	0.991803	0.996914	0.922125	1	0.945355	1	1	1	0.989418	0.957944	0.689076	1	1	1	0.981818	1	1	1	0.846975	1	0.983425	1	0.985507	0.961538	0.996678	0.916335	1	1	1	1	0.946372	0.996	1	0.744186	0.983333	1	0.965517	0.936937	0.984496	1	0.991404	1	0.992063	0.945115	1
Mackinlaya schlechteri	0.741987	0.907692	0	0	0	1	0.934502	0.723404	0.961749	0.988024	0	0.393103	0	0	0.638655	0.643382	1	0.386076	0	0	1	0.747405	0.83274	0	0.20442	0.348123	0	0.546154	0	0.63745	0.989691	0.387234	0.92963	0	0	0.34	0.877193	0	0	0.986595	0.275862	0.63964	0	1	0	0.556604	1	0.273326	0.181087
Macropanax chienii	0.9375	1	0.847682	1	0.979508	0.996914	0.922125	0.964539	0.961749	0.994012	1	0.993103	0.68254	0.969626	0.689076	0.981618	1	0.987342	0.972727	0.991071	1	1	0.996441	1	0.707182	1	0.985507	0.957692	0.996678	0.741036	1	1	0.862963	0.707547	0.946372	0.996	1	0.705426	0.983333	1	0.494253	0	0	0.725361	0.991404	0.990566	0.992063	0.948408	1
Macropanax dispermus	0.939103	1	0.993377	0.950355	0.979508	0.996914	0.894275	1	0.961749	0.994012	1	1	0.994709	0.971963	0.689076	0.996324	1	0.924051	1	0.991071	1	1	0.996441	1	0.983425	0.996587	0.990338	0.957692	0.996678	0.828685	0.989691	1	0.985185	1	0.946372	0.996	1	0.705426	0.983333	1	0.925287	0.954955	0	0.725361	0.991404	0.985849	0.992063	0.948408	0.997988
Macropanax maingayi	1	1	0.993377	0.93617	0.963115	0.996914	0.915936	1	0.961749	0.994012	1	1	0.994709	0.969626	0.761905	1	1	0.987342	0.981818	0.9375	1	1	0.996441	1	0.983425	1	0.990338	0.961538	0.996678	0.928287	0.989691	1	0.985185	1	0.946372	0.996	1	0.922481	0.983333	0.997319	0.925287	0.864865	0	1	0.991404	0.985849	0.992063	0.948408	0.985915
Macropanax rosthornii	0.998397	1	0.986755	0.93617	0.979508	0.996914	0.922125	1	0.961749	0.994012	1	1	0.994709	0.971963	0.689076	1	1	0.987342	0.954545	0.991071	1	1	0.996441	1	0.983425	1	0.990338	0.957692	0.996678	1	0.989691	1	1	1	0.946372	0.996	1	0.697674	0.983333	1	0.931034	0.900901	0	0.725361	0.991404	0.985849	0.992063	0.948408	1
Macropanax serratifolius	1	1	1	1	0.963115	0.996914	0.922125	1	0.961749	0.994012	1	1	0.994709	0.623832	0.689076	1	1	0.987342	1	0.9375	1	1	0.996441	1	0.983425	1	0.990338	0.965385	0.996678	0.916335	0.989691	1	0.985185	1	0.946372	0.996	1	0.705426	0.983333	1	0.890805	0	0.899225	1	0.991404	0.990566	0.992063	0.948408	0.997988
Macropanax undulatus	0.93109	1	0.986755	1	0.979508	0.996914	0.922125	1	0.961749	0.994012	1	0.996552	0.984127	0.969626	0.689076	1	1	0.987342	0	0.991071	1	1	0.996441	1	0.883978	0	0.980676	0.957692	0.996678	0.828685	1	1	1	1	0.946372	0.996	1	0.705426	0.983333	1	0.787356	0.954955	0	0.725361	0.991404	0.990566	0.992063	0.948408	1
Merrilliopanax listeri	1	1	0.97351	0.992908	0.963115	0.959877	0.922125	0.996454	0.961749	1	1	1	0.994709	0.745327	0.689076	0.992647	1	1	1	1	1	1	0.996441	1	0.983425	1	0.995169	0.961538	1	0.916335	1	1	1	1	0.946372	0.996	1	0.705426	0.983333	1	0.925287	0.954955	0.906977	1	0.991404	1	0.988095	0.945115	0.981891
Merrilliopanax membranifolius	0.974359	1	0.97351	0.929078	0.963115	0.996914	0.922125	1	0.961749	1	1	1	0.994709	0.530374	1	1	1	1	0.981818	1	1	1	0.996441	1	0.983425	1	1	0.961538	1	0.916335	1	1	1	1	0.946372	0.996	1	0.689922	0.983333	1	0.925287	0.954955	0.906977	1	0.991404	1	0.984127	0.945115	0.981891
Meryta pastoralis	0.935897	1	0.986755	0.992908	0.983607	1	0.99639	1	0.967213	1	1	1	0.994709	0.953271	1	1	1	0.974684	1	0.678571	1	0.705882	0.996441	0.993056	0.98895	1	0.990338	0.973077	1	0.912351	1	0.995745	1	1	0.993691	0.996	1	0.736434	0.983333	1	1	0.972973	0	1	0	0.985849	0.992063	0.935236	1
Metapanax davidii	0.971154	1	1	1	0.770492	0.962963	0.922125	0.953901	0.961749	0.994012	1	1	0.798942	0.96028	0.689076	1	1	0.987342	0.863636	0.857143	1	0.740484	0.996441	1	0.883978	0	0.990338	0.957692	0.996678	0.916335	1	0.961702	0.97037	1	0.946372	0.996	1	0.705426	0.983333	1	0.471264	0.936937	0.891473	1	0	0.985849	0.992063	1	0.965795
Metapanax delavayi	1	1	1	1	0.967213	0.996914	0.922125	0.989362	0.961749	0.994012	1	0.996552	0.989418	0.957944	0.689076	1	1	0.987342	0.981818	0.848214	1	1	0.996441	1	0.966851	0	0.990338	0.957692	0.996678	0.828685	0.989691	1	1	1	0.946372	0.936	1	0.705426	0.983333	1	0.965517	0.954955	0	1	0	0.981132	0.992063	0.948408	0.965795
Oplopanax elatus	1	1	0.993377	0.957447	0.979508	1	0.922125	1	0.967213	0.991018	1	1	0.968254	0.992991	0.689076	1	1	1	0.981818	0.973214	1	0.775087	0.996441	1	0.983425	1	0.985507	0.957692	1	0.924303	1	1	1	1	0.946372	0.996	1	0.75969	0.983333	1	0.954023	0.954955	0	0.725361	0.994269	1	0.996032	0.945115	1
Oplopanax horridus	1	1	0.993377	0.978723	0.766393	1	0.922125	0.964539	0.978142	0.994012	1	0.975862	0.968254	0.992991	0.672269	0.996324	1	0.987342	0.790909	0.723214	1	0.775087	0.996441	1	0.883978	1	0.975845	0.961538	1	0.924303	1	0.961702	0.97037	1	0.946372	0.996	1	0.767442	0.983333	1	0.482759	0.936937	0	0.725361	0.954155	1	0.992063	0.951701	1
Oreopanax anomalus	0.996795	1	0.735099	0.971631	0.963115	1	0.922125	0.964539	0.961749	0.994012	1	0.924138	0.42328	0.976636	0.689076	1	1	0.987342	0.990909	0.9375	1	0.754325	0.996441	0.986111	0.895028	1	0.990338	0.961538	1	0.828685	1	1	1	1	0.946372	0.996	1	0.705426	0.733333	0.991957	0.954023	0.594595	0	1	0.908309	1	0.992063	0.945115	0.929577
Oreopanax capitatus	1	1	1	1	0.938525	1	0.922125	1	0.961749	0.994012	1	0.996552	0.915344	0.983645	0.689076	1	1	0.924051	0.990909	0.9375	1	0.754325	0.996441	0.986111	0.994475	1	0.990338	0.961538	1	0.920319	1	1	1	1	0.946372	0.996	1	0.705426	0.983333	1	0.977011	0.945946	0	1	0.979943	1	0.992063	0.945115	1
Oreopanax cf. argentatus	0.996795	1	1	0.950355	0.963115	1	0.912842	1	0.961749	0.994012	1	1	0.952381	0.978972	0.689076	1	1	0.924051	0.981818	1	1	0.747405	0.996441	1	0.994475	0	0.719807	0.961538	1	0.916335	1	1	1	1	0.946372	0.996	1	0.705426	0.983333	1	0.954023	0.936937	0	1	0.991404	1	0.988095	0.945115	1
Oreopanax cf. artocarpoides	0.996795	1	1	1	0.963115	0.996914	0.922125	1	0.961749	0.994012	1	1	0.984127	0.957944	0.689076	1	1	0.924051	0.981818	0.991071	1	0.754325	0.996441	1	0.994475	1	0.990338	0.961538	1	0.828685	1	1	1	1	0.946372	0.996	1	0.705426	0.983333	1	0.954023	0.936937	0	1	0.991404	1	0.988095	0.945115	1
Oreopanax cf. membranaceus	0.991987	1	1	0.992908	0.963115	1	0.912842	1	0.961749	0.994012	1	1	0.793651	0.955607	0.689076	1	1	0.924051	1	0.991071	1	0.754325	0.996441	1	0.994475	1	0.719807	0.961538	1	0.828685	1	1	1	1	0.946372	0.996	1	0.705426	0.983333	1	0.954023	0.936937	0	1	0.991404	1	0.988095	0.945115	1
Oreopanax cf. trollii	0.996795	1	0.993377	0.964539	0.963115	1	0.922125	0.996454	0.961749	0.994012	1	1	0.984127	0.981308	0.689076	1	1	0.924051	0.981818	1	1	0.747405	0.996441	1	0.994475	1	0.990338	0.961538	1	0.828685	1	1	0.996296	1	0.936909	0.996	1	0.705426	0.983333	1	0.954023	0.936937	0	1	0.991404	1	0.992063	0.945115	1
Oreopanax cf. williamsii	0.996795	1	0.993377	1	0.963115	1	0.912842	0.992908	0.961749	0.994012	1	1	0.962963	0.978972	0.689076	0.996324	1	0.924051	1	0.991071	1	0.754325	0.996441	1	0.994475	0	0.990338	0.961538	1	0.828685	0.994845	1	1	1	0.946372	0.996	1	0.705426	0.983333	1	0.948276	0.387387	0.984496	1	0.991404	1	0.992063	0.945115	1
Oreopanax divulsus	0.996795	1	0.993377	0.985816	0.963115	1	0.922125	1	0.961749	0.994012	1	1	0.984127	0.981308	0.689076	1	1	0.924051	1	1	1	0.747405	0.996441	1	0.994475	1	0.990338	0.961538	1	0.916335	1	1	1	1	0.946372	0.996	1	0.705426	0.983333	1	0.954023	0.936937	0.449612	1	0.991404	1	0.992063	0.945115	1
Oreopanax donnell-smithii	0.985577	1	0.993377	1	0.987705	0.993827	0.922125	1	0.961749	1	1	1	0.989418	0.156542	0.689076	1	1	0.987342	0.981818	0.982143	1	0.747405	0.996441	1	0.983425	1	0.990338	0.961538	1	0.828685	1	0.970213	1	1	0.946372	0.996	1	0.744186	0.983333	0.991957	0.994253	0.603604	0	1	0	1	0.992063	0.945115	1
Oreopanax eriocephallus	0.995192	1	0.960265	0.957447	0.963115	0.996914	0.922125	1	0.961749	0.994012	1	0.993103	0.962963	0.978972	0.689076	0.996324	1	0.924051	1	0.991071	1	0.754325	0.996441	0.993056	0.994475	0	0.990338	0.961538	1	0.916335	1	1	1	1	0.946372	0.996	1	0.705426	0.983333	1	0.954023	0.936937	0.984496	1	0.985673	1	0.988095	0.945115	1
Oreopanax guatemalensis	0.352564	0	0.476821	0	0	0.20679	0	0.163121	0.322404	0	0	0.524138	0	0	0.280112	0	0	0	0	0	0	0.318339	0	0	0	0.150171	0.222222	0	0	0	0	0.404255	0	0	0	0.204	1	0	0	0	0	0	0	0	0	0.221698	0.222222	0	0
Oreopanax iodophyllus	0.996795	1	1	0.978723	0.963115	1	0.912842	0.882979	0.961749	0.994012	1	1	0.978836	0.978972	0.689076	1	1	0.987342	0.981818	1	1	0.754325	0.996441	1	0.983425	0.972696	0.719807	0.961538	1	0.916335	1	1	1	1	0.946372	0.996	1	0.705426	0.983333	1	0.862069	0.873874	0	1	0.962751	1	0.992063	0.945115	0.929577
Oreopanax kuntzei	0.991987	1	0.97351	1	0.963115	1	0.912842	0.91844	0.961749	0.994012	1	1	0.878307	0.955607	0.689076	1	1	0.987342	0.981818	0.991071	1	1	0.996441	1	0.994475	0.993174	0	0.961538	1	0.828685	1	1	0.892593	1	0.946372	0.996	1	0.705426	0.983333	1	0.954023	0.936937	0	1	0.991404	1	0.988095	0.92865	0.997988
Oreopanax macrocephalus	0.995192	1	0.97351	1	0.963115	1	0.912842	1	0.961749	0.994012	1	1	1	0.955607	0.689076	1	1	0.987342	0.981818	0.991071	1	1	0.996441	1	0.883978	0.993174	0.990338	0.961538	1	0.828685	0.958763	1	1	1	0.946372	0.996	1	0.705426	0.983333	0.991957	0.954023	0.936937	0	1	0.991404	1	0.988095	0.945115	0.997988
Oreopanax nicaraguensis	0.987179	1	1	1	0.963115	1	0.922125	1	0.961749	0.994012	1	0.972414	0.984127	0.997664	0.689076	1	1	0.987342	0.981818	0.9375	1	0.754325	0.996441	0.986111	0.994475	1	0.990338	0.961538	1	0.920319	0.984536	1	1	1	0.946372	0.996	1	0.744186	0.983333	1	0.942529	0.945946	0	1	0.979943	1	0.992063	0.945115	0.997988
Oreopanax nubigenus	0.99359	1	1	0.964539	0.938525	1	0.922125	0.964539	0.961749	0.994012	1	1	0	1	0.689076	1	1	0.772152	0.990909	0.901786	1	0.754325	0.996441	0.986111	0.723757	1	0.990338	0.961538	1	0.828685	1	1	1	0.940252	0.946372	0.996	1	0.705426	0.983333	1	0.54023	0.612613	0	1	0.982808	1	0.992063	0.945115	0.997988
Oreopanax oerstedianus	0.942308	0.776923	0.463576	0.943262	0.922131	0.842593	0.526044	0.882979	0.84153	0.841317	0.570397	0.965517	0.640212	0.179907	0.313725	1	0.851711	0.651899	0.854545	0.6875	1	0.754325	0.967972	0.833333	0.486188	0.481229	0	0.961538	0.853821	0.557769	1	0.846809	0.459259	0.553459	0.681388	0.884	0.947368	0	0	0.991957	0.954023	0	0	1	0.667622	0.79717	0.992063	0.945115	0.49497
Oreopanax pavonii	0.934295	1	0.993377	1	0.963115	1	0.922125	0.989362	0.961749	0.994012	1	1	0.84127	0.962617	0.689076	1	1	0.987342	1	0.991071	1	0.754325	0.996441	1	0.983425	1	0.990338	0.961538	1	0.741036	1	0.978723	1	0.877358	0.946372	0.924	1	0.705426	0.733333	1	0.954023	0	0.984496	1	0.991404	1	0.984127	0.945115	0.937626
Oreopanax peltatus	0.934295	1	1	1	0.971311	1	0.922125	1	0.961749	0.994012	1	1	0.703704	0.992991	0.711485	1	1	0.924051	0.990909	0.991071	1	0.754325	0.996441	1	0.883978	1	0.995169	0.961538	1	0.828685	1	1	1	0.877358	0.946372	0.996	1	0.705426	0.983333	1	0.954023	0.963964	0	1	0.991404	1	0.992063	0.945115	0.937626
Oreopanax platanifolius	0.934295	1	0	0.680851	0.963115	0.981481	0.587932	0.783688	0.961749	0.994012	1	0.851724	0.502646	0.964953	0	0.643382	1	0.835443	0	0.991071	1	0.754325	0.882562	1	0.718232	0.822526	0	0.95	0.853821	0.733068	1	0.719149	0.892593	0.877358	0.946372	0.924	1	0.705426	0.55	1	0	0	0	1	0.991404	1	0.992063	0.945115	0.402414
Oreopanax polycephalus	0.996795	1	0.993377	1	0.963115	1	0.912842	0.992908	0.961749	0.994012	1	0.972414	0.962963	0.978972	0.689076	1	1	0.924051	1	0.991071	1	0.754325	0.996441	1	0.994475	1	0.719807	0.961538	1	0.928287	0.979381	1	1	1	0.946372	0.996	1	0.705426	0.983333	1	0.954023	0.387387	0	1	0.991404	1	0.992063	0.945115	1
Oreopanax pycnocarpus	1	1	1	1	0.963115	1	0.922125	0.964539	0.961749	0.994012	1	1	0.968254	0.976636	0.722689	1	1	0.924051	0.981818	0.9375	1	0.754325	0.996441	0.986111	0.839779	1	0.990338	0.961538	1	0.828685	0.994845	1	1	1	0.946372	0.996	1	0.705426	0.983333	1	0.954023	0.936937	0	1	0.979943	1	0.992063	0.945115	0.929577
Oreopanax rusbyi	0.996795	1	1	1	0.963115	1	0.922125	1	0.961749	0.991018	1	1	0.984127	0.981308	0.689076	1	1	0.993671	1	0.991071	1	0.754325	0.996441	1	0.994475	1	0.995169	0.961538	1	0.916335	1	1	1	1	0.946372	0.996	1	0.705426	0.983333	1	0.954023	0.387387	0	1	0.991404	0.990566	1	0.92865	1
Oreopanax sanderianus	0.996795	1	1	1	0.963115	1	0.922125	1	0.961749	0.994012	1	1	0.984127	0.992991	0.705882	1	1	0.924051	0.981818	0.9375	1	1	0.996441	0.986111	0.994475	1	0.990338	0.957692	1	0.741036	1	1	1	1	0.946372	0.996	1	0.705426	0.983333	1	1	0.945946	0	1	0.979943	1	0.992063	0.945115	1
Oreopanax sp Wen12338	0.996795	1	1	1	0.963115	1	0.922125	0.950355	0.961749	0.994012	1	1	0.978836	0.950935	0.689076	1	1	0.987342	1	0.991071	1	0.747405	0.996441	1	0.994475	0	0	0.961538	1	0.828685	0.979381	1	1	1	0.946372	0.996	1	0.705426	0.733333	1	0.954023	0.90991	0	1	0.988539	1	0.984127	0.945115	1
Oreopanax steinbachianus	0.934295	0.869231	0	1	0.590164	0.632716	0.690046	0.85461	0.961749	0.886228	1	0.737931	0.984127	0.135514	0	0.669118	1	0.772152	0	0.776786	1	1	0.519573	1	0	0.153584	0	0.292308	0.365449	0.334661	0.958763	0.429787	0.4	0.606918	0.946372	0.712	1	0.534884	0	0.718499	0.954023	0	0	0.725361	0.329513	0.79717	0.996032	0.945115	0.61167
Oreopanax thaumasiophyllus	0.967949	1	1	0.985816	0.963115	1	0.922125	0.783688	0.961749	0.994012	1	1	0.925926	0.955607	0.689076	1	1	0.772152	0.981818	0.991071	1	1	0.996441	1	0.646409	0.733788	0.661836	0.961538	1	0.741036	0.984536	1	0.892593	1	0.946372	0.996	1	0.705426	0.733333	1	0.954023	0.603604	0	1	0.991404	1	0.988095	0.945115	0.929577
Oreopanax vestitus	0.913462	0.453846	0	0	0	0.469136	0.631253	0.475177	0	0.203593	0.570397	0.32069	0	0.205607	0.252101	0.926471	1	0	0	0.642857	1	0	0.498221	0.527778	0.254144	0	0.444444	0.346154	0.315615	0.247012	0.690722	0.574468	0	0.430818	0.312303	0.332	1	0.503876	0	0.482574	0.344828	0	0	0	0.636103	0.622642	0.238095	0	0.0925553
Oreopanax xalapensis	0.996795	1	1	1	0.963115	1	0.922125	0.964539	0.961749	0.994012	1	0.996552	0.978836	0.981308	0.717087	1	1	0.78481	0.981818	1	1	1	0.846975	1	0.983425	1	0.990338	0.961538	1	0.828685	1	1	1	1	0.946372	0.996	1	0.705426	0.983333	0.991957	0.890805	0.963964	0.984496	1	0.991404	1	0.992063	0.945115	1
Osmoxylon boerlagei	0.964744	1	0.966887	1	1	1	0.987107	1	0.961749	1	1	1	0.994709	0.978972	0.689076	1	1	0.987342	0.972727	0.991071	1	1	0.839858	1	0.983425	0	0	0.961538	1	0.944223	1	1	0.996296	1	0.946372	0.996	1	0.705426	0.983333	0.991957	0.931034	0	0	1	0	1	0.992063	0.941822	1
Osmoxylon micranthum	0.9375	1	0.953642	1	0.979508	1	0.990201	0.868794	0.961749	1	1	0.996552	0.994709	0.96028	1	1	1	0.987342	0.972727	1	1	0.740484	0.839858	1	0.883978	0.993174	0	0.961538	1	0.856574	1	1	1	1	0.946372	0.996	1	0.705426	0.983333	0.991957	0.87931	0	0	1	0	1	0.992063	0.941822	0.937626
Osmoxylon novoguineense	0.9375	1	0.966887	0.985816	0.983607	1	0.987107	1	0.961749	1	1	0.951724	0.994709	0.978972	1	1	1	0.987342	0.972727	1	1	1	0.839858	1	0.983425	0	0	0.961538	1	0.944223	1	1	1	1	0.946372	0.996	1	0.705426	0.983333	0.991957	0.942529	0	0	1	0	1	0.992063	0.941822	1
Panax assamicus	0.996795	1	0.94702	1	1	1	1	1	1	0.994012	1	1	0.878307	1	1	1	1	0.981013	0.981818	0.973214	1	1	1	1	0.983425	1	0.990338	0.961538	1	0.824701	1	1	1	1	1	0.996	1	1	0.983333	1	1	1	0.992248	1	1	0.990566	0.996032	1	1
Panax bipinnatifidus	1	1	1	1	1	1	1	0.964539	1	0.994012	1	0.706897	0.84127	1	1	1	1	0.981013	0.990909	0.964286	1	1	1	1	0.883978	1	0.985507	0.961538	1	0.772908	1	0.893617	0.974074	1	0.993691	0.996	0.991228	1	0.983333	1	1	0.990991	1	1	0.994269	1	0.996032	1	1
Panax elegantior	0.93109	1	1	0.985816	1	1	1	1	1	0.994012	1	1	0.740741	1	1	1	1	0.981013	0.954545	0.955357	1	1	1	1	0.983425	1	0.990338	0.961538	1	0.820717	0.984536	1	1	1	0.993691	0.836	1	0.992248	0.983333	1	1	0.666667	0.96124	1	1	1	0.996032	1	1
Panax ginseng	0.99359	1	1	1	1	1	1	1	1	0.994012	1	1	1	0.997664	1	1	1	0.981013	1	1	1	1	1	1	0.983425	1	1	1	1	0.76494	1	1	1	1	1	0.996	1	1	0.991667	1	1	1	1	1	1	1	1	1	1
Panax omeiensis	0.99359	1	1	0.93617	1	1	1	1	1	0.98503	1	1	0.878307	1	1	1	1	0.981013	0.890909	0.964286	1	1	0.975089	1	0.983425	1	0.990338	0.961538	1	0.824701	1	1	1	1	1	0.996	1	1	0.983333	1	1	1	0.96124	1	1	1	0.996032	1	1
Panax quinquefolius	0.99359	1	1	1	1	0.996914	1	1	1	0.994012	1	1	0.910053	1	1	1	1	0.981013	1	1	1	1	1	1	0.983425	1	0.995169	1	1	0.828685	1	1	1	1	1	0.996	1	1	0.991667	1	1	0.990991	1	1	1	1	0.992063	1	1
Panax trifolius	1	1	0.966887	0.971631	0.942623	1	0.99639	1	1	0.994012	1	1	0.962963	0.992991	1	1	1	0.987342	0.963636	1	1	0.712803	0.975089	1	0.983425	1	0.990338	0.961538	1	0.828685	0.984536	1	1	1	0.993691	0.836	1	0.744186	0.983333	1	0.908046	0.972973	0	1	0.994269	1	0.996032	1	0.917505
Panax variabilis	0.99359	1	1	1	1	1	1	1	1	0.994012	1	1	0.724868	1	1	1	1	0.981013	0.981818	0.973214	1	1	0.975089	1	0.983425	1	0.990338	0.961538	1	0.824701	1	1	1	1	1	0.836	1	1	0.983333	1	0.994253	0.981982	0.992248	1	1	0.990566	0.996032	1	1
Panax vietnamensis	0.995192	1	1	0.992908	1	1	1	0.865248	1	0.994012	1	1	0.878307	1	1	1	1	1	0.918182	0.973214	1	1	1	1	0.983425	1	0.990338	0.961538	1	0.824701	1	1	1	1	1	0.836	1	0.767442	0.983333	1	0.971264	0.657658	0	1	1	1	1	1	1
Panax wangianus	0.932692	1	1	0.978723	1	1	1	0.964539	1	0.994012	1	0.87931	0.857143	1	1	1	1	0.981013	1	0.964286	1	1	0.975089	1	0.745856	1	0.990338	0.961538	1	0.824701	1	1	1	1	1	0.836	1	1	0.983333	1	0.988506	0.990991	0.96124	1	1	1	0.996032	1	1
Polyscias australiana	0.998397	1	0.97351	1	0.995902	1	0.999484	0.808511	0.961749	0.991018	1	0.737931	0.989418	0.864486	1	1	1	0.987342	0.8	0.955357	1	0.747405	0.846975	0.965278	0.895028	1	0.990338	0.957692	1	0.824701	1	0.957447	1	1	0.936909	0.836	1	0.744186	0.733333	0.991957	0.890805	0.954955	0	1	0	1	0.992063	0.978046	0.929577
Polyscias baehniana	1	1	0.97351	1	0.918033	1	0.999484	1	0.978142	0.994012	1	1	0	0.976636	1	1	1	1	1	0.303571	1	1	0.975089	0.986111	0.983425	1	0.990338	1	0.996678	0.820717	1	1	1	1	0.936909	0.956	1	0.689922	0.983333	0.991957	0.896552	0.945946	0	1	0	0.990566	0.992063	0.981339	1
Polyscias boivinii	0.9375	1	0.97351	0.971631	0.918033	1	0.999484	1	0.978142	0.994012	1	1	0	0.948598	1	1	1	1	0.818182	0.366071	1	1	0.846975	0.986111	0.983425	1	0.990338	0.961538	0.993355	0.820717	1	0.961702	1	1	0.936909	0.836	1	0.689922	0.983333	0.991957	0.896552	0.954955	0	1	0	0.981132	0.992063	0.981339	1
Polyscias diversifolia	0.9375	1	0.97351	0.992908	0.979508	0.842593	0.99639	0.989362	0.978142	0.994012	1	1	0.989418	1	1	1	1	1	0.990909	0.964286	1	1	0.996441	1	0.98895	1	0.985507	0.973077	1	0.824701	1	0.995745	0.9	1	0.936909	0.884	1	0.744186	0.983333	0.991957	0.885057	0.954955	0	1	0.567335	1	0.992063	0.981339	1
Polyscias elliptica	0.9375	1	0.97351	1	0.979508	0.842593	0.99639	0.932624	0.978142	0.994012	1	1	0.994709	0.997664	1	1	1	1	0.990909	0.928571	1	1	0.846975	1	0.98895	1	0.768116	0.973077	1	0.824701	1	0.995745	1	1	0.936909	0.836	1	0.744186	0.983333	0.991957	0.885057	0.972973	0	1	0	1	0.956349	0.981339	1
Polyscias fruticosa	0.998397	0	0.662252	0	0	1	0.909747	1	0	0.991018	1	1	0	0	1	1	1	1	0	0	0.425822	0	0	0	1	0	0	1	0	1	1	0.906383	1	1	0	1	0	0	1	0.991957	0	0	0	1	0	0.990566	0	0.978046	1
Polyscias oahuensis	0.998397	1	0.966887	1	0.938525	0.993827	0.99639	1	0.978142	0.98503	1	1	0	1	1	1	1	1	0.827273	0.366071	1	1	0.846975	0.986111	0.983425	1	0	0.961538	1	0.820717	1	1	1	1	0.936909	0.996	1	0.689922	0.983333	0.991957	0.890805	0.972973	0	1	0	0.995283	0.996032	0.981339	1
Polyscias samoensis	0.995192	1	0.993377	0.971631	0.991803	1	0.999484	1	0.967213	1	1	0.996552	0.994709	0.988318	0.672269	1	1	0.987342	0.963636	1	1	0.747405	0.996441	1	0.994475	0.993174	0.990338	0.961538	1	0.916335	1	1	1	1	0.946372	0.996	1	0.744186	0.983333	1	0.896552	0.963964	0	1	0.991404	1	0.992063	0.941822	1
Polyscias sandwicensis	0.99359	1	0.97351	1	0.938525	0.996914	0.99639	1	0.978142	0.979042	1	1	0	0.997664	1	1	1	1	0.990909	0.375	1	0.747405	0.996441	0.986111	0.98895	1	0	0.961538	0.993355	0.820717	1	1	1	0.996855	0.936909	0.832	1	0.697674	0.983333	0.991957	0.896552	0.963964	0	1	0	0.990566	1	0.981339	1
Polyscias schultzii	0.929487	1	0.966887	0.978723	0.909836	1	0.99639	0.978723	0.961749	0.994012	1	0.827586	0.989418	1	1	1	1	0.835443	1	0.964286	1	1	0.846975	1	0.889503	1	0.971014	0.957692	1	0.76494	1	0.842553	0.977778	1	0.936909	0.836	1	0.744186	0.983333	0.991957	0.827586	0.963964	0	1	0	0.957547	0.956349	0.984632	1
Pseudopanax colensoi	0.982372	1	0.966887	0.985816	0.934426	0.993827	0.99639	1	0.961749	0.991018	1	1	0.989418	1	1	1	1	1	0.981818	0.928571	1	0.747405	0.960854	1	0.889503	1	0.990338	0.973077	1	0.828685	1	1	1	1	0.936909	0.996	1	0.736434	0.983333	0.991957	0.988506	0.972973	0.620155	1	0.358166	1	0.988095	0.945115	1
Pseudopanax crassifolius	0.998397	1	0.980132	1	0.987705	1	0.99639	1	0.961749	0.991018	1	1	0.994709	1	1	1	1	0.987342	0.981818	1	1	1	0.996441	0.986111	0.98895	1	0.990338	0.973077	1	0.916335	1	1	1	0.993711	1	0.996	1	0.72093	0.983333	0.991957	0.367816	0.972973	0.496124	1	0.985673	0.990566	0.992063	0.945115	1
Pseudopanax laetevirens	0.990385	1	0.97351	1	1	0.996914	0.999484	0.865248	0.967213	1	1	1	0.968254	0.997664	0.689076	1	1	0.987342	0.981818	1	1	1	0.996441	1	0.889503	1	0.980676	0.957692	1	0.828685	1	0.961702	1	1	0.946372	0.996	1	0.713178	0.983333	0.981233	1	0.963964	0	1	0.982808	1	1	0.945115	1
Pseudopanax lessonii	0.998397	1	0.993377	0.829787	1	1	0.922125	1	0.967213	1	0.599278	1	0.994709	0.990654	0.672269	1	1	0.987342	0.945455	1	1	0.747405	0.996441	1	0.994475	0.993174	0.990338	0.961538	1	0.916335	1	1	1	1	0.946372	0.996	1	0.736434	0.983333	1	1	0.963964	0	1	0.991404	1	0.992063	0.948408	1
Pseudopanax valdiviensis	0.991987	0	0.993377	1	0.991803	1	1	1	0.967213	0.994012	1	1	0.94709	1	0.689076	0.985294	1	1	0.981818	1	1	1	0.996441	1	0.983425	0	0.985507	1	1	0.916335	1	0.982979	1	0.915094	0.946372	0.996	1	0.984496	0.983333	1	1	0.963964	0	1	0.991404	1	0.988095	0.948408	1
Raukaua anomalus	0.99359	1	0.993377	0.971631	0.991803	1	0.999484	1	0.967213	1	1	1	0.994709	0.988318	0.672269	1	1	0.987342	0.963636	1	1	0.747405	0.996441	1	0.994475	0.993174	0.990338	0.961538	1	0.916335	1	1	1	1	0.946372	0.996	1	0.744186	0.983333	1	0.896552	0.963964	0	1	0.991404	1	0.992063	0.941822	1
Raukaua simplex	0.996795	1	0.993377	0.971631	1	1	0.922125	1	0.967213	1	0.599278	1	0.994709	0.990654	1	1	1	0.987342	0.945455	1	1	0.747405	0.996441	1	0.994475	0.993174	0.990338	0.961538	1	0.916335	1	1	1	1	0.946372	0.996	1	0.736434	0.983333	1	0.936782	0.963964	0	1	0.991404	1	0.992063	0.941822	1
Schefflera digitata	0.995192	1	0.993377	1	0.97541	1	0.99639	1	0.967213	0.994012	1	1	0.994709	0.990654	0.689076	1	1	0.987342	1	0.982143	0	1	0.996441	1	0.983425	0	0.990338	0.961538	1	0.828685	1	1	1	1	0.946372	0.996	0.982456	0.744186	0.983333	1	0.91954	0.963964	0	1	0.991404	1	0.992063	0.945115	1
Sciodaphyllum acuminatum	0.987179	1	0.993377	1	0.987705	1	0.922125	1	0.956284	1	1	0.989655	0.994709	0.971963	1	1	1	0.987342	0.981818	1	1	0.747405	0.882562	1	0.983425	0.74744	0.990338	0.961538	1	0.828685	0.994845	1	1	1	0.946372	0.996	0.982456	0.744186	0.983333	1	0.885057	0.387387	0.914729	1	0	1	0.992063	0.945115	0.977867
Sciodaphyllum angulatum	0.998397	1	0.993377	1	0.987705	0.987654	0.922125	1	0.961749	1	1	1	0.994709	0.971963	1	1	1	0.987342	0.981818	1	1	1	0.996441	1	0.883978	1	0.990338	0.961538	1	0.828685	1	1	1	1	0.946372	0.996	1	0.744186	0.983333	1	0.948276	0.387387	0.883721	0.725361	0.988539	1	0.992063	0.945115	1
Sciodaphyllum brownei	0.966346	1	0.993377	1	0.987705	0.987654	0.922125	1	0.961749	1	1	1	0.994709	0.955607	1	1	1	0.987342	0.981818	1	1	1	0.996441	1	0.983425	1	0.990338	0.961538	1	0.916335	1	1	1	1	0.946372	0.996	1	0.744186	0.983333	1	0.942529	0.882883	0.883721	1	0	1	0.992063	0.945115	0.977867
Sciodaphyllum chartaceum	0.990385	0.992308	0.993377	0.978723	0.987705	0.987654	0.922125	1	0.961749	0.994012	1	0.989655	0.994709	0.941589	1	1	1	0.987342	0.981818	1	1	0.747405	0.996441	1	0.983425	1	0.990338	0.961538	1	0.828685	1	1	1	1	0.946372	0.996	1	0.744186	0.983333	1	0.948276	0.882883	0.868217	0.725361	0	1	0.992063	0.945115	0.977867
Sciodaphyllum herzogii	0.990385	1	0.993377	1	0.987705	0.987654	0.922125	1	0.961749	1	1	0.993103	0.994709	0.976636	1	1	1	0.987342	1	0.991071	1	0.747405	0.846975	1	0.983425	1	0.990338	0.961538	1	0.828685	1	1	1	1	0.946372	0.996	1	0.744186	0.983333	1	0.896552	0.387387	0.868217	1	0.991404	1	0.992063	0.945115	1
Sciodaphyllum pedicellatum	0.998397	1	0.993377	1	0.987705	1	0.922125	1	0.961749	1	1	1	0.994709	0.971963	1	1	1	0.987342	0.981818	1	1	0.747405	0.996441	1	0.983425	1	0.990338	0.961538	1	0.916335	1	1	1	0.990566	0.946372	0.996	1	0.736434	0.983333	1	0.91954	0.801802	0.883721	1	0.991404	1	0.992063	0.951701	0.98994
Sciodaphyllum pentandrum	0.991987	1	0.993377	1	0.97541	0.987654	0.922125	1	0.961749	1	1	0.996552	0.994709	0.957944	1	1	1	0.987342	0.981818	1	1	0.733564	0.875445	1	0.983425	1	0.990338	0.961538	1	0.828685	1	1	1	1	0.946372	0.996	1	0.744186	0.983333	1	0.948276	0.882883	0.914729	1	0.217765	1	0.992063	0.945115	1
Sciodaphyllum robustum	0.998397	1	0.933775	1	0.987705	1	0.922125	1	0.961749	1	1	1	0.994709	0.971963	0.689076	0.963235	1	0.987342	0.981818	0.991071	1	0.747405	0.996441	1	0.983425	1	0.990338	0.961538	1	0.916335	1	1	0.996296	0.996855	0.946372	0.996	1	0.744186	0.983333	1	0.948276	0.918919	0.868217	1	0.968481	1	0.996032	0.945115	0.977867
Sciodaphyllum sodiroi	0.201923	0	0	0	0	0	0.433213	0	0	0	0	0	0	0	0	0	0	0	0	0	0	0	0	0	0	0	0	0	0	0	0	0	0	0	0	0	1	0	0	0	0	0	0	0	0	0	0	0	0
Sinopanax formosanus	0.998397	1	0.993377	1	0.987705	0.996914	0.922125	1	0.961749	0.994012	1	0.993103	0.941799	0.992991	0.689076	1	1	1	0.990909	1	1	1	0.996441	1	0.983425	1	0.990338	0.961538	1	0.916335	1	1	1	1	0.946372	0.984	1	0.914729	0.983333	1	0.948276	0.945946	0	1	0.994269	1	0.992063	0.945115	1
Tetrapanax papyrifer	0.934295	1	0.993377	1	0.987705	1	0.922125	1	0.961749	0.994012	1	1	0.989418	0.642523	0.689076	1	1	0.987342	0.981818	0.946429	1	1	0.996441	1	0.983425	0.982935	0	1	1	0.916335	1	0.978723	1	1	0.946372	0.996	1	0	0.983333	0.991957	1	0.936937	0.992248	1	0.991404	1	0.992063	0.945115	0.909457
Trachymene glaucifolia	0.961538	1	0.662252	0.978723	0.709016	1	0.866426	0.98227	0.961749	1	1	1	0	0.988318	1	0.992647	1	0.917722	0.918182	0.625	1	0.795848	0.733096	0	0.331492	1	0	0.719231	0	0.932271	0.747423	0.961702	0.807407	0.808176	0.936909	0.836	0.938596	0	0.983333	0.970509	0	0.603604	0	1	0	0.976415	0.968254	0.954995	0.933602
Trevesia burckii	0.998397	1	0.94702	0.978723	0.987705	1	0.922125	0.819149	0.961749	1	1	1	0	0.768692	0.689076	1	1	0.924051	1	0.991071	1	0.740484	0.846975	1	0.983425	1	0.985507	0.973077	1	0.737052	1	0.991489	1	1	0.946372	0.996	1	0.736434	0.983333	1	0.896552	0	0	1	0.991404	1	0.992063	0.945115	1
Trevesia lateospina	0.996795	1	1	0.907801	0.963115	1	0.922125	1	0.923497	0.997006	1	0.993103	0	0.792056	0.689076	1	1	0.924051	0.981818	0.991071	1	0.747405	0.996441	1	0.983425	0.969283	0.985507	0.973077	1	0.705179	1	0.987234	0.97037	1	0.946372	0.996	1	0.705426	0.983333	1	0.816092	0.387387	0	1	0.988539	0.985849	0.980159	0.945115	1
Trevesia palmata	0.998397	1	0.993377	1	0.987705	1	0.922125	1	0.961749	0.988024	1	1	0.94709	0.757009	0.689076	1	1	0.924051	0.954545	0.991071	1	0.740484	0.846975	1	0.983425	1	0.990338	0.973077	1	0.996016	1	1	1	1	0.946372	0.996	1	0.736434	0.983333	1	0.896552	0.936937	0	1	0	1	0.992063	0.945115	1
Trevesia sundaica	0.998397	1	0.986755	0.985816	0.983607	1	0.922125	0.900709	0.961749	0.961078	1	1	0.94709	0.768692	0.689076	1	1	0.924051	1	0.955357	1	1	0.996441	1	0.828729	1	0.985507	0.973077	0.996678	0.824701	1	1	1	1	0.946372	0.996	1	0.914729	0.983333	1	0.896552	0.387387	0	0.725361	0.988539	1	0.992063	0.945115	1
Trevesia valida	0.996795	1	0.986755	0.978723	0.987705	0.996914	0.922125	1	0.961749	0.997006	1	1	0	0.808411	0.689076	1	1	0.924051	0.727273	0.991071	1	0.740484	0.989324	1	0.883978	1	0.985507	0.973077	1	0.737052	1	1	0.648148	1	0.946372	0.996	1	0.705426	0.891667	1	0.896552	0.594595	0	1	0.991404	1	0.992063	0.945115	1
[truncated: 887 more columns]

## Sheet: %CapturedCp
Species	ESH0959	ESH1254	ESH1121	ESH0883	ESH0846	ESH1167	ESH0621	ESH0250	ESH0521	ESH0762	ESH0862	ESH1200	ESH0680	ESH1195	ESH0145	ESH0678	ESH0546	ESH0169	ESH0765	ESH0699	ESH0630	ESH0814	ESH1179	ESH0415	ESH0719	ESH0820	ESH0817	ESH0661	ESH1547	ESH0831	ESH1220	ESH0821	ESH0743	ESH0020	ESH0508	ESH0853	ESH0594	ESH0809	ESH0221	ESH0616	ESH0984	ESH0877	ESH0761	ESH0639	ESH0550	ESH0052	ESH0858	ESH0113	ESH0388
Aralia armata	1	0.978022	1	1	1	1	1	1	1	1	1	1	1	1	1	1	1	1	1	0.93578	1	1	1	1	1	1	1	1	1	0.985294	1	1	1	0.996047	1	1	1	1	1	1	1	1	0.916667	1	1	1	1	1	1
Aralia californica	1	1	1	1	1	1	1	1	1	1	1	1	1	1	1	1	1	1	1	0.93578	1	1	1	1	1	1	1	1	1	0.985294	1	1	1	0.994071	1	1	1	1	1	1	1	1	0.916667	1	1	1	1	1	1
Aralia chinensis	1	0.978022	1	1	1	1	1	1	1	1	1	1	1	1	1	1	1	1	1	0.93578	1	1	1	1	1	1	1	1	1	0.985294	1	1	1	0.996047	1	1	1	1	1	1	1	1	0.916667	1	1	1	1	1	1
Aralia dasyphylla	1	0.978022	0.987871	1	1	1	1	1	1	1	1	1	1	1	1	1	1	1	1	0.93578	1	1	1	1	1	1	1	1	1	0.985294	1	1	1	0.996047	1	1	1	1	1	1	1	1	0.916667	1	1	0.860759	1	1	1
Aralia delavayi	1	1	0.997305	0.99623	1	1	1	1	1	1	1	1	1	1	1	1	1	1	1	0.93578	1	1	0.994012	1	1	1	1	1	1	0.985294	1	1	0.992141	0.996047	1	1	1	1	1	1	1	1	0.916667	1	1	0.860759	1	1	1
Aralia fargesii	1	1	1	0.997172	1	1	1	1	1	1	1	1	1	1	1	1	1	1	1	0.93578	1	1	1	1	1	1	1	1	1	0.985294	1	1	1	0.996047	1	1	1	1	1	1	1	1	0.916667	1	1	1	1	1	1
Aralia foliolosa	1	0.978022	1	1	1	1	1	1	1	1	1	1	1	1	1	1	1	1	1	0.93578	1	1	1	1	1	1	1	1	1	0.985294	1	1	1	0.996047	1	1	1	1	1	1	1	1	0.916667	1	1	1	1	1	1
Aralia gintungensis	1	1	1	1	1	1	1	1	1	1	1	1	1	1	1	1	1	1	1	0.93578	1	1	1	1	1	1	1	1	1	0.985294	1	1	1	0.996047	1	1	1	1	1	1	1	1	0.916667	1	1	1	1	1	1
Aralia hiepiana	1	0.978022	1	1	1	1	1	1	1	1	1	1	1	1	1	1	1	1	1	0.93578	1	1	1	1	1	1	1	1	1	0.985294	1	1	1	0.996047	1	1	1	1	1	1	1	1	0.916667	1	1	0.860759	1	1	1
Aralia hypoglauca	1	1	0.993261	0.99623	1	1	1	1	1	1	1	1	1	1	1	1	1	1	1	0.93578	1	1	1	1	1	1	1	1	1	0.985294	1	1	1	0.996047	1	1	1	1	1	1	1	1	0.916667	1	1	0.860759	1	1	1
Aralia leschenaultii	1	1	1	0.997172	1	1	1	1	1	1	1	1	1	1	1	1	1	1	1	0.93578	1	1	1	1	1	1	1	1	1	0.985294	1	1	1	0.996047	0.987421	1	1	1	1	1	1	1	0.916667	1	1	0.860759	1	1	1
Aralia nudicaulis	1	1	1	1	1	1	1	1	1	1	1	1	1	1	1	1	1	1	1	0.93578	1	1	1	1	1	1	1	1	1	0.985294	1	1	1	0.996047	1	1	1	1	1	1	1	1	0.916667	1	1	1	1	1	1
Aralia regeliana	1	1	1	0.996701	1	1	1	1	1	1	1	1	1	1	1	1	1	1	1	0.93578	1	1	1	1	1	1	1	1	1	0.985294	1	1	1	0.996047	1	1	1	1	1	1	1	1	0.916667	1	1	1	1	1	1
Aralia soratensis	1	1	1	0.998115	1	1	1	1	1	1	1	1	1	1	1	1	1	1	1	0.93578	1	1	1	1	1	1	1	1	1	0.985294	1	1	1	0.996047	1	1	1	1	1	1	1	1	0.916667	1	1	1	1	1	1
Aralia spinifolia	1	0.978022	1	1	1	1	1	1	1	1	1	1	1	1	1	1	1	1	1	0.93578	1	1	1	1	1	1	1	1	1	0.985294	1	1	1	0.996047	1	1	1	1	1	1	1	1	0.916667	1	1	0.860759	1	1	1
Aralia spinosa	1	1	1	1	1	1	1	1	1	1	1	1	1	1	1	1	1	1	1	0.93578	1	1	1	1	1	1	1	1	1	0.985294	1	1	1	0.996047	1	1	0.996078	1	1	1	1	1	0.916667	1	1	1	1	1	1
Aralia subcordata	1	1	1	0.998586	1	1	1	1	1	1	1	1	1	1	1	1	1	1	1	0.93578	1	1	1	1	1	1	1	1	1	0.985294	1	1	1	0.996047	1	1	1	1	1	1	1	1	0.916667	1	1	0.860759	1	1	1
Aralia thomsonii	1	0.978022	1	1	1	1	1	1	1	1	1	1	1	1	1	1	1	1	1	0.93578	1	1	1	1	1	1	1	1	1	0.985294	1	1	1	0.996047	1	1	1	1	1	1	1	1	0.916667	1	1	1	1	1	1
Astropanax myrianthus	1	1	0.989218	1	1	1	1	1	1	1	1	1	1	1	1	1	1	0.991561	1	0.93578	1	1	1	1	1	1	1	1	1	0.786765	1	0.985185	1	1	1	0.962733	1	1	1	1	1	1	0.916667	1	1	0.860759	0.83871	1	1
Brassaiopsis bodinieri	0	0	0	0	0	0	0	0	0	0	0	0	0	0	0	0	0	0	0	0	0	0	0	0	0	0	0	0	0	0	0	0	0	0	0	0	0	0	0	0	0	0	0	0	0	0	0	0	0
Brassaiopsis elegans	1	1	1	0.997172	1	1	1	1	1	1	1	1	1	1	1	1	1	1	1	1	1	1	1	1	1	1	1	1	1	0.985294	1	1	1	1	1	1	1	1	1	1	1	1	0.916667	1	1	0.860759	1	1	1
Brassaiopsis gigantea	0	0	0.638814	0.985391	0	0.506211	1	1	1	0	1	0	0	0	0	0	0	0	0	0	0	0	0.806387	1	0.502538	1	0	0	0	0.985294	0.865385	0	1	0	1	0.428571	0.535294	1	0.715942	0	1	0	0	0	1	0	0	1	1
Brassaiopsis glomerulata	1	0	0.407008	0.971254	0	0	1	0.991597	0	0	0.527273	0	0	1	1	0	1	0	0	0	0.643478	0	0.610778	1	0.614213	1	0	0	0.981818	0.985294	0.505495	0	1	1	1	0	0.892157	1	0.96087	0	1	1	0	1	1	0.860759	0	1	1
Brassaiopsis gracilis	0.982387	1	1	1	1	0.931677	1	0.874883	1	1	0.952727	0.813725	1	0.804878	1	1	1	1	1	0	1	0	0.978044	1	0.888325	1	1	0	1	0.985294	1	1	1	0.909091	0.974843	0	0.998039	1	1	0	1	1	0	1	0.961924	0	0	1	0.980198
Brassaiopsis hispida	1	1	1	0.997644	1	1	1	1	1	1	1	1	1	1	1	1	1	1	1	1	1	1	1	1	1	1	1	1	1	0.985294	1	1	1	1	1	1	1	1	1	1	1	1	0.916667	1	1	1	1	1	1
Brassaiopsis rufosetosa	1	1	1	1	1	1	1	1	1	1	1	1	1	1	1	1	1	1	1	1	1	1	1	1	1	1	1	1	1	0.985294	1	1	1	1	1	1	1	1	1	1	1	1	0.916667	1	1	0.860759	1	1	1
Brassaiopsis shweliensis	1	1	1	0.997644	1	1	1	1	1	1	1	1	1	1	1	1	1	1	1	1	1	1	1	1	1	1	1	1	1	0.985294	1	1	1	1	1	1	1	1	1	1	1	1	0.916667	1	1	1	1	1	1
Brassaiopsis simplex	1	1	1	0.997172	1	1	1	1	1	1	1	1	1	1	1	1	1	1	1	1	1	1	1	1	1	1	1	1	1	0.985294	1	1	1	1	1	1	1	1	1	1	1	1	0.916667	1	1	1	1	1	1
Brassaiopsis simplicifolia	1	1	1	0.997644	1	1	1	1	1	1	1	1	1	1	1	1	1	1	1	1	1	1	1	1	1	1	1	1	1	0.985294	1	1	1	1	1	1	1	1	1	1	1	1	0.916667	1	1	1	1	1	1
Brassaiopsis sp. nov. Wen9223	1	1	1	0.997644	1	1	1	1	1	1	1	1	1	1	1	1	1	1	1	1	1	1	1	1	1	1	1	1	1	0.985294	1	1	1	1	1	1	1	1	1	1	1	1	0.916667	1	1	0.860759	1	1	1
Brassaiopsis tripteris	1	1	1	0.997644	1	1	1	1	1	1	1	1	1	1	1	1	1	1	1	1	1	1	1	1	1	1	1	1	1	0.985294	1	1	1	1	1	1	1	1	1	1	1	1	0.916667	1	1	0.860759	1	1	1
Brassaiopsis variabilis	1	0.978022	0.923181	0.997644	0	0.900621	1	0.996265	1	1	1	0.637255	1	1	1	0	1	1	0.932432	1	1	0	1	1	0.385787	1	1	1	1	0.985294	1	1	1	0.980237	1	1	1	1	1	1	1	1	0	1	1	0.860759	0	1	1
Cephalaralia cephalobotrys	1	1	1	1	1	1	1	1	1	1	1	1	1	1	1	1	1	1	1	0.93578	1	1	1	1	1	1	1	1	1	0.963235	1	1	1	0.994071	1	1	1	1	0.995652	1	1	1	1	1	1	0.860759	1	1	1
Cheirodendron bastardianum	1	1	1	1	1	1	1	1	1	1	1	1	1	1	1	1	1	1	1	0.93578	1	1	1	1	1	1	0.923077	1	1	0.963235	1	1	1	1	1	1	1	1	1	1	1	1	0.916667	1	1	1	1	1	1
Cheirodendron dominii	1	1	1	0.999057	1	1	1	1	1	1	1	1	1	1	1	1	1	1	1	0.93578	1	1	1	1	1	1	0.923077	1	1	0.963235	1	1	1	1	1	1	1	1	1	1	1	1	0.916667	1	1	0.860759	1	1	1
Cheirodendron fauriei	1	1	1	1	1	1	1	1	1	1	1	1	1	1	1	1	1	1	1	0.93578	1	1	1	1	1	1	0.923077	1	1	0.963235	1	1	1	1	1	1	1	1	1	1	1	1	0.916667	1	1	1	1	1	1
Cheirodendron forbesii	1	1	1	1	1	1	1	1	1	1	1	1	1	1	1	1	1	1	1	0.93578	1	1	1	1	1	1	0.923077	1	1	0.963235	1	1	1	1	1	1	1	1	1	1	1	1	0.916667	1	1	1	1	1	1
Cheirodendron platyphyllum	1	1	1	1	1	1	1	1	1	1	1	1	1	1	1	1	1	1	1	0.93578	1	1	1	1	1	1	0.923077	1	1	0.963235	1	1	1	1	1	1	1	1	1	1	1	1	0.916667	1	1	1	1	1	1
Cheirodendron trygynum	1	1	1	0.99623	1	1	1	1	1	1	1	1	1	1	1	1	1	1	1	0.93578	1	1	1	1	1	1	0.923077	1	1	0.963235	1	1	1	1	1	1	1	1	1	1	1	1	0.916667	1	1	1	1	1	1
Chengiopanax fargesii	1	1	1	1	1	1	1	1	1	1	1	1	1	1	1	1	1	1	1	0.93578	1	1	1	1	1	1	1	1	1	0.985294	1	1	1	0.996047	1	1	1	1	1	1	1	1	1	1	1	0.860759	1	1	1
Chengiopanax sciadophylloides	1	1	1	1	1	1	1	1	1	1	1	1	1	1	1	1	1	1	1	0.93578	1	1	1	1	1	1	1	1	1	0.985294	1	1	1	0.996047	1	1	1	1	1	1	1	1	0.916667	1	1	1	1	1	1
Crepinella spruceana	1	1	1	0.997644	1	1	1	1	1	1	1	1	1	1	1	1	1	1	1	0.93578	1	1	1	1	1	1	1	1	1	0.985294	1	1	1	1	1	1	1	1	1	1	1	1	1	1	1	0.860759	0	1	1
Crepinella umbellata	1	1	1	0.950047	1	1	1	1	1	1	1	1	1	1	1	1	1	1	1	0.93578	1	1	1	1	1	1	1	1	1	0.985294	1	1	1	1	1	1	1	1	1	1	1	1	1	1	1	0.860759	1	1	1
Cussonia bancoensis	1	1	1	1	1	1	1	1	1	1	1	1	1	1	1	1	1	1	1	0.93578	1	1	1	1	0.989848	1	1	1	1	0.985294	1	1	1	1	1	1	1	1	1	1	1	1	1	1	1	1	1	1	1
Cussonia holstii	1	1	1	0.997644	1	1	1	1	1	1	1	1	1	1	1	1	1	1	1	0.93578	1	1	1	1	0.989848	1	1	1	1	0.985294	1	1	1	1	1	1	1	1	1	1	1	1	1	1	1	1	1	1	1
Cussonia ostinii	1	1	0.998652	0.998586	1	1	1	1	1	1	1	1	1	1	1	1	1	1	1	0.93578	1	1	1	1	0.989848	1	1	1	1	0.985294	1	1	1	1	1	1	0.994118	1	1	1	1	1	1	1	1	1	1	1	1
Cussonia paniculata	1	1	1	0.997172	1	1	1	1	1	1	1	1	1	1	1	1	1	1	1	0.93578	1	1	1	1	1	1	1	1	1	0.985294	1	1	1	1	1	1	1	1	1	1	1	1	1	1	1	1	1	1	1
Cussonia spicata	1	1	1	0.999529	1	1	1	1	1	1	1	1	1	1	1	1	1	1	1	0.93578	1	1	1	1	1	1	1	1	1	0.985294	1	1	1	1	1	1	1	1	1	1	1	1	0.916667	1	1	1	1	1	1
Cussonia thyrsiflora	1	1	1	0.997172	1	1	1	1	1	1	1	1	1	1	1	1	1	1	1	0.93578	1	1	1	1	1	1	1	1	1	0.985294	1	1	1	1	1	1	1	1	1	1	1	1	1	1	1	1	1	1	1
Dendropanax arboreus	1	1	1	0.999057	1	1	1	1	1	1	1	1	1	1	1	1	0.978723	1	1	0.93578	1	1	0.986028	1	1	1	1	1	1	0.985294	1	1	1	1	1	1	1	1	1	1	1	1	1	1	1	0.860759	1	1	1
Dendropanax australis	1	1	1	0.999057	1	1	1	1	1	1	1	1	1	1	1	1	1	1	1	0.93578	1	1	1	1	1	1	1	1	1	0.985294	1	1	1	1	1	1	1	1	1	1	1	1	0.916667	1	1	1	1	1	1
Dendropanax blakeanus	1	1	1	0.998586	1	1	1	1	1	1	1	1	1	1	1	1	0.978723	1	1	0.93578	1	1	1	1	1	1	1	1	1	0.985294	1	1	1	1	1	1	1	1	1	1	1	1	1	1	1	1	1	1	1
Dendropanax bolivianus	1	1	1	0.999057	1	1	1	1	1	1	1	1	1	1	1	1	1	1	1	0.93578	1	1	1	1	1	1	1	1	1	0.985294	1	1	1	1	1	1	1	1	1	1	1	1	0.916667	1	1	1	1	1	1
Dendropanax borneensis	1	1	1	0.997644	1	1	1	1	1	1	1	1	1	1	1	1	1	1	1	0.93578	1	1	1	1	1	1	1	1	1	0.985294	1	1	1	1	1	1	1	1	1	1	1	1	0.916667	1	1	1	1	1	1
Dendropanax burmanicus	1	1	1	0.997644	1	1	1	1	1	1	1	1	1	1	1	1	1	1	1	0.93578	1	1	1	1	1	1	1	1	1	0.985294	1	1	1	1	1	1	1	1	1	1	1	1	0.916667	1	1	1	1	1	1
Dendropanax caloneurus	1	1	1	0.998115	1	1	1	1	1	0	1	1	1	1	1	1	1	1	1	0.93578	1	1	1	1	0.888325	1	1	1	1	0.985294	1	1	1	1	1	1	1	1	1	1	1	1	1	1	1	0.860759	1	0.984252	1
Dendropanax caucanus	1	1	1	0.999057	1	1	1	1	1	1	1	1	1	1	1	1	1	1	1	0.93578	1	1	1	1	1	1	1	1	1	0.985294	1	1	1	1	1	1	1	1	1	1	1	1	0.916667	1	1	0.860759	1	1	1
Dendropanax chevalieri	1	1	1	0.997644	1	1	1	1	1	1	1	1	1	1	1	1	1	1	1	0.93578	1	1	1	1	1	1	1	1	1	0.985294	1	1	1	1	1	1	1	1	1	1	1	1	0.916667	1	1	0.860759	1	1	1
Dendropanax cordifolius	1	1	1	0.999057	1	1	1	1	1	1	1	1	1	1	1	1	1	1	1	0.93578	1	1	1	1	1	1	1	1	1	0.985294	1	1	1	1	1	1	1	1	1	1	1	1	0.916667	1	1	1	1	1	1
Dendropanax cuneatus	1	1	1	0.999057	1	1	1	1	1	1	1	1	1	1	1	1	1	1	1	0.93578	1	1	1	1	1	1	1	1	1	0.985294	1	1	1	0.988142	1	1	1	1	1	1	1	1	0.916667	1	1	1	1	1	1
Dendropanax cuneifolius	1	1	1	0.999057	1	1	1	1	1	1	1	1	1	1	1	1	1	1	1	0.93578	1	1	1	1	1	1	1	1	1	0.985294	1	1	1	1	1	1	1	1	1	1	1	1	0.916667	1	1	0.860759	1	1	1
Dendropanax dentigerus	1	1	1	0.998115	1	1	1	1	1	1	1	1	1	1	1	1	1	1	1	0.93578	1	1	1	1	1	1	1	1	1	0.985294	1	1	1	1	1	1	1	1	1	1	1	1	0.916667	1	1	1	1	1	1
Dendropanax filipes	1	1	1	0.999057	1	1	1	1	1	1	1	1	1	1	1	1	1	1	1	0.93578	1	1	1	1	1	1	1	1	1	0.985294	1	1	1	1	1	1	1	1	1	1	1	1	0.916667	1	1	0.860759	1	1	1
Dendropanax globosus	1	1	1	1	1	1	1	1	1	1	1	1	1	1	1	1	1	1	1	0.93578	1	1	1	1	1	1	1	1	1	0.985294	1	1	1	1	1	1	0.811765	1	1	1	1	1	0.916667	1	1	0.860759	1	1	1
Dendropanax gonatopodus	1	1	1	0.999057	1	1	1	1	1	1	1	1	1	1	1	1	1	1	1	0.93578	1	1	1	1	1	1	1	1	1	0.985294	1	1	1	1	1	1	1	1	1	1	1	1	0.916667	1	1	0.860759	1	1	1
Dendropanax hainanensis	1	1	1	0.997644	1	1	1	1	1	1	1	1	1	1	1	1	1	1	1	0.93578	1	1	1	1	1	1	1	1	1	0.985294	1	1	1	1	1	1	1	1	1	1	1	1	0.916667	1	1	0.860759	1	1	1
Dendropanax lancifolius	1	1	1	0.999529	1	1	1	1	1	1	1	1	1	1	1	1	1	1	1	0.93578	1	1	1	1	1	1	1	1	1	0.985294	1	1	1	1	1	1	1	1	1	1	1	1	0.916667	1	1	0.860759	1	1	1
Dendropanax latilobus	1	1	1	0.999057	1	1	1	1	1	1	1	1	1	1	1	1	1	1	1	0.93578	1	1	1	1	1	1	1	1	1	0.985294	1	1	1	1	1	1	1	1	1	1	1	1	0.916667	1	1	0.860759	1	1	1
Dendropanax macropodus	1	1	1	0.999057	1	1	1	1	1	1	1	1	1	1	1	1	1	1	1	0.93578	1	1	1	1	1	1	1	1	1	0.985294	1	1	1	1	1	1	1	1	1	1	1	1	0.916667	1	1	1	1	1	1
Dendropanax maingayi	1	1	1	0.998115	1	0.990683	0.875676	1	1	1	1	0.784314	1	1	1	1	1	1	1	0.93578	1	1	1	1	1	1	1	1	1	0.985294	0.928571	1	1	1	1	1	1	1	1	1	1	1	0.916667	1	1	0.860759	1	1	1
Dendropanax nebulosus	1	1	1	0.99623	1	0.993789	1	1	1	1	1	1	1	1	1	1	1	1	1	0.93578	1	1	1	1	1	1	1	1	1	0.985294	1	1	1	1	1	1	1	1	1	1	1	1	0.916667	1	1	1	1	1	0.980198
Dendropanax nutans	1	1	1	0.946277	1	1	1	1	1	1	1	1	1	1	1	1	1	1	1	0.93578	1	1	1	1	1	1	1	1	1	0.985294	1	1	1	1	1	1	1	1	1	1	1	1	0.916667	1	1	0.860759	1	1	1
Dendropanax oliganthus	1	1	1	0.99623	1	1	1	1	1	1	1	1	1	1	1	1	1	1	1	0.93578	1	1	1	1	1	1	1	1	1	0.985294	1	1	1	1	1	1	1	1	1	1	1	1	0.916667	1	1	0.860759	1	1	1
Dendropanax oligodontus	1	1	1	1	1	1	1	1	1	1	1	1	1	1	1	1	1	1	1	0.93578	1	1	1	1	1	1	1	1	1	0.985294	1	1	1	1	1	1	1	1	0.989855	1	1	1	0.916667	1	1	1	1	1	1
Dendropanax pallidus	1	1	1	0.999057	1	1	1	1	1	1	1	1	1	1	1	1	0.978723	1	1	0.93578	1	1	1	1	1	1	1	1	1	0.985294	1	1	1	1	1	1	1	1	1	1	1	1	0.916667	1	1	1	1	1	1
Dendropanax palustris	1	1	1	0.999057	1	1	1	1	1	1	1	1	1	1	1	1	1	1	1	0.93578	1	1	1	1	1	1	1	1	1	0.985294	1	1	1	1	1	1	1	1	1	1	1	1	0.916667	1	1	0.860759	1	1	1
Dendropanax pendulus	1	1	1	0.999057	1	1	1	1	1	1	1	1	1	1	1	1	1	1	1	0.93578	1	1	1	1	1	1	1	1	1	0.985294	0.906593	1	1	1	1	1	1	1	1	1	1	1	0.916667	1	1	1	1	1	1
Dendropanax poilanei	1	1	1	0.998115	1	1	1	0.999066	1	1	1	1	1	1	1	1	1	1	1	0.93578	1	1	1	1	1	1	1	1	1	0.985294	1	1	1	1	1	1	1	1	1	1	1	1	0.916667	1	1	1	1	1	1
Dendropanax praestans	1	1	1	0.997644	1	1	1	1	1	1	1	1	1	1	1	1	1	1	1	0.93578	1	1	1	1	1	1	1	1	1	0.985294	1	1	1	1	1	1	0.811765	1	1	1	1	1	0.916667	1	1	0.860759	1	1	1
Dendropanax proteus	1	1	1	0.998115	1	1	1	1	1	1	1	1	1	1	1	1	1	1	1	0.93578	1	1	1	1	1	1	1	1	1	0.985294	1	1	1	1	1	1	1	1	1	1	1	1	0.916667	1	1	1	1	1	1
Dendropanax resinosus	1	1	1	0.99623	1	1	1	1	1	1	1	1	1	1	1	1	1	1	1	0.93578	1	1	1	1	1	1	1	1	1	0.985294	1	1	1	1	1	1	1	1	1	1	1	1	0.916667	1	1	1	1	1	1
Dendropanax sessiliflorus	1	1	1	0.999057	1	1	1	1	1	1	1	1	1	1	1	1	1	1	1	0.93578	1	1	1	1	1	1	1	1	1	0.985294	1	1	1	1	1	1	1	1	1	1	1	1	0.916667	1	1	1	1	1	1
Dendropanax sp. nov. Wen53767	1	1	1	0.997644	1	1	1	1	1	1	1	1	1	1	1	1	1	1	1	0.93578	1	1	1	1	1	1	1	1	1	0.985294	1	1	1	1	1	1	0.811765	1	1	1	1	1	0.916667	1	1	0.860759	1	1	1
Dendropanax sp. nov. Wen6891	1	1	0.969003	0.997644	1	1	1	1	1	1	1	1	1	1	1	0	1	1	1	0.93578	1	1	1	1	1	1	1	1	1	0.985294	1	1	1	1	1	1	0.976471	1	1	1	1	1	0	1	1	0.860759	1	1	1
Dendropanax swartzii	1	1	1	0.999057	1	1	1	1	1	1	1	1	1	1	1	1	1	1	1	0.93578	1	1	1	1	1	1	1	1	1	0.985294	1	1	1	1	1	1	1	1	1	1	1	1	0.916667	1	1	1	1	1	1
Dendropanax trilobus	1	1	1	0.995287	1	0.993789	1	1	1	1	1	1	1	1	1	1	1	1	1	0.93578	1	1	1	1	1	1	1	1	1	0.985294	1	1	1	1	1	1	1	1	1	1	1	1	0.916667	1	1	1	1	1	0.980198
Dendropanax umbellatus	1	1	1	0.999057	1	1	1	1	1	1	1	1	1	1	1	1	1	1	1	0.93578	1	1	1	1	1	1	1	1	1	0.985294	1	1	1	1	1	1	1	1	1	1	1	1	0.916667	1	1	0.860759	1	1	1
Dendropanax weberbaueri	1	1	1	0.999057	1	1	1	1	1	1	1	1	1	1	1	1	1	1	1	0.93578	1	1	1	1	1	1	1	1	1	0.985294	1	1	1	1	1	1	1	1	1	1	1	1	0.916667	1	1	1	1	1	1
Didymopanax angustissimus	1	1	0.995957	0.997644	1	1	1	1	1	1	1	1	1	1	1	1	1	1	1	0.93578	1	1	1	1	0.989848	1	1	1	1	0.985294	1	1	1	1	1	1	1	1	1	1	1	1	1	1	1	1	1	1	1
Didymopanax morototoni	1	1	1	1	1	1	1	1	1	1	1	1	1	1	1	1	1	1	1	0.93578	1	1	1	1	0.989848	1	1	1	1	0.985294	1	1	1	1	1	1	1	1	1	1	1	1	1	1	1	1	1	1	1
Didymopanax vinosus	1	1	1	0.997644	1	1	1	1	1	1	1	1	1	1	1	1	1	1	1	0.93578	1	1	1	1	0.989848	1	1	1	1	0.985294	1	1	1	1	1	1	1	1	1	1	1	1	1	1	1	1	1	1	1
Eleutherococcus lasiogyne	1	1	1	1	1	1	1	1	1	1	1	1	1	1	1	1	1	1	1	1	1	1	1	1	1	1	1	1	1	0.985294	1	1	1	1	1	1	1	1	1	1	1	1	0.916667	1	1	1	1	1	1
Eleutherococcus nodiflorus	1	1	1	1	1	1	1	1	1	1	1	1	1	1	1	1	1	1	1	1	1	1	1	1	1	1	1	1	1	0.985294	1	1	1	1	1	1	1	1	1	1	1	1	1	1	1	1	1	1	1
Eleutherococcus sessiliflorus	1	1	1	1	1	1	1	1	1	1	1	1	1	1	1	1	1	1	1	1	1	1	1	1	1	1	1	1	1	0.985294	1	1	1	1	1	1	1	1	1	1	1	1	0.916667	1	1	1	1	1	1
Eleutherococcus simonii	1	1	1	1	1	1	1	1	1	1	1	1	1	1	1	1	1	1	1	1	1	1	1	1	1	1	1	1	1	0.985294	1	1	1	1	1	1	1	1	1	1	1	1	0.916667	1	1	1	1	1	1
Eleutherococcus spinosus	0	0	0	0	0	0	0	0	0	0	0	0	0	0	0	0	0	0	0	0	0	0	0	0	0	0	0	0	0	0	0	0	0	0	0	0	0	0	0	0	0	0	0	0	0	0	0	0	0
Eleutherococcus stenophyllus	1	1	1	1	1	1	1	1	1	1	1	1	1	1	1	1	1	1	1	1	1	1	1	1	1	1	1	1	1	0.985294	1	1	1	1	1	1	1	1	1	1	1	1	0.916667	1	1	1	1	1	1
Eleutherococcus trifoliatus	1	1	1	1	1	1	1	1	1	1	1	1	1	1	1	1	1	1	1	1	1	1	1	1	1	1	1	1	1	0.985294	1	1	1	1	1	1	1	1	1	1	1	1	0.916667	1	1	0.860759	1	1	1
Fatsia japonica	1	1	1	1	1	1	1	1	1	1	1	1	1	1	1	1	1	1	1	1	1	1	1	1	1	1	1	1	1	0.985294	1	1	1	1	1	1	1	1	1	1	1	1	0.916667	1	1	0.860759	1	1	1
Fatsia oligocarpella	1	1	1	1	1	1	1	1	1	1	1	1	1	1	1	1	1	1	1	1	1	1	1	1	1	1	1	1	1	0.985294	1	1	1	1	1	1	1	1	1	1	1	1	0.916667	1	1	1	1	1	1
Fatsia polycarpa	1	1	1	1	1	1	1	1	1	1	1	1	1	1	1	1	1	1	1	1	1	1	1	1	1	1	1	1	1	0.985294	1	1	1	1	1	1	1	1	1	1	1	1	0.916667	1	1	0.860759	1	1	1
Frodinia gleasonii	1	1	1	1	1	1	1	1	1	1	1	1	1	1	1	1	1	1	1	0.93578	1	1	1	1	1	1	1	1	1	0.985294	1	1	1	1	1	1	1	1	1	1	1	1	1	1	1	1	1	1	1
Gamblea ciliata	1	1	1	0.999057	1	1	1	1	1	1	1	1	1	1	1	1	1	1	1	0.93578	1	1	1	1	1	1	1	0.974359	1	0.985294	1	1	1	1	1	1	1	1	0.995652	1	1	1	1	1	1	0.860759	1	1	1
Gamblea innovans	1	1	1	0.997644	1	1	1	1	1	1	1	1	1	1	1	1	1	0.995781	1	0.93578	1	1	1	1	1	1	1	1	1	0.985294	1	1	1	1	1	0.993789	1	1	1	1	1	1	1	1	1	0.860759	1	1	1
Gamblea malayana	1	1	1	0.997644	1	1	1	1	1	1	1	1	1	1	1	1	1	0.995781	1	0.93578	1	1	1	1	1	1	1	1	1	0.985294	1	1	1	1	1	1	1	1	1	1	1	1	1	1	1	1	1	1	1
Gamblea pseudoevodiifolia	1	1	1	0.997644	1	1	1	1	1	1	1	1	1	1	1	1	1	0.995781	1	0.93578	1	1	1	1	1	1	1	1	1	0.985294	1	1	0.998035	1	1	1	1	1	1	1	1	1	1	1	1	0.860759	1	1	1
Harmsiopanax aculeatus	1	1	1	0.999057	1	1	1	1	1	1	1	1	1	1	1	1	1	1	1	0.93578	1	1	1	1	1	1	1	1	1	0.963235	1	1	1	0.849802	1	0.993789	1	1	1	1	1	1	1	1	0.95992	0.860759	1	0.954724	1
Harmsiopanax ingens	1	1	0.997305	1	1	1	1	1	1	1	1	1	1	1	1	1	1	1	1	0.93578	1	1	1	1	1	1	1	1	1	0.963235	1	1	1	1	1	0.993789	1	1	1	1	1	1	1	1	1	0.860759	1	1	1
Hedera algeriensis	1	1	1	1	1	1	1	1	1	1	1	1	1	1	1	1	1	1	1	1	1	1	1	1	1	1	1	1	1	0.985294	1	1	1	1	1	1	0.996078	1	1	1	1	1	0.916667	1	1	1	1	1	1
Hedera azorica	1	1	1	1	1	1	1	1	1	1	1	1	1	1	1	1	1	1	1	1	1	1	1	1	1	1	1	1	1	0.985294	1	1	1	1	1	1	0.996078	1	1	1	1	1	0.916667	1	1	1	1	1	1
Hedera canariensis	1	1	1	1	1	1	1	1	1	1	1	1	1	1	1	1	1	1	1	1	1	1	1	1	1	1	1	1	1	0.985294	1	1	1	1	1	1	1	1	1	1	1	1	1	1	1	1	1	1	1
Hedera colchica	1	1	1	1	1	1	1	1	1	1	1	1	1	1	1	1	1	1	1	1	1	1	1	1	1	1	1	1	1	0.985294	1	1	1	1	1	1	0.996078	1	1	1	1	1	0.916667	1	1	1	1	1	1
Hedera helix	1	1	1	1	1	1	1	1	1	1	1	1	1	1	1	1	1	1	1	1	1	1	1	1	1	1	1	1	1	0.985294	1	1	1	1	1	1	1	1	1	1	1	1	1	1	1	1	1	1	1
Hedera hibernica	1	1	1	0.971725	1	1	1	1	1	1	1	1	1	1	1	1	1	1	1	1	1	1	1	1	1	1	1	1	1	0.985294	1	1	1	1	1	1	0.996078	1	1	1	1	1	0.916667	1	1	1	1	1	1
Hedera iberica	1	1	1	1	1	1	1	1	1	1	1	1	1	1	1	1	1	1	1	1	1	1	1	1	1	1	1	1	1	0.985294	1	1	1	1	1	1	0.996078	1	1	1	1	1	0.916667	1	1	1	1	1	1
Hedera maderensis	1	1	1	1	1	1	1	1	1	1	1	1	1	1	1	1	1	1	1	1	1	1	1	1	1	1	1	1	1	0.985294	1	1	1	1	1	1	0.996078	1	1	1	1	1	0.916667	1	1	1	1	1	1
Hedera maroccana	1	1	1	1	1	1	1	1	1	1	1	1	1	1	1	1	1	1	1	1	1	1	1	1	1	1	1	1	1	0.985294	1	1	1	1	1	1	0.996078	1	1	1	1	1	0.916667	1	1	1	1	1	1
Hedera nepalensis subsp. nepalensis	1	1	1	1	1	1	1	1	1	1	1	1	1	1	1	1	1	1	1	1	1	1	1	1	1	1	1	1	1	0.985294	1	1	1	1	1	1	0.996078	1	1	1	1	1	0.916667	1	1	1	1	1	1
Hedera nepalensis subsp. sinensis	1	1	1	1	1	1	1	1	1	1	1	1	1	1	1	1	1	1	1	1	1	1	1	1	1	1	1	1	1	0.985294	1	1	1	1	1	1	0.996078	1	1	1	1	1	0.916667	1	1	1	1	1	1
Hedera pastuchovii subsp. cypria	1	1	1	1	1	1	1	1	1	1	1	1	1	1	1	1	1	1	1	1	1	1	1	1	1	1	1	1	1	0.985294	1	1	1	1	1	1	0.996078	1	1	1	1	1	0.916667	1	1	1	1	1	1
Hedera rhombea	1	1	1	1	1	1	1	1	1	1	1	1	1	1	1	0.9375	1	1	1	1	1	1	1	1	1	1	1	1	1	0.985294	1	1	1	1	1	1	0.996078	1	1	1	1	1	0	1	1	0.860759	1	1	1
Heptapleurum altigenum	1	1	1	1	1	1	1	1	1	1	1	1	1	1	1	1	1	1	1	0.93578	1	1	1	1	1	1	1	1	1	0.985294	1	1	1	1	1	1	1	1	1	1	1	1	1	1	1	0.860759	1	1	1
Heptapleurum aromaticum	0	0	0	0	0	0	0	0	0	0	0	0	0	0	0	0	0	0	0	0	0	0	0	0	0	0	0	0	0	0	0	0	0	0	0	0	0	0	0	0	0	0	0	0	0	0	0	0	0
Heptapleurum bougainvilleanum	0.900196	0	0	0.731385	0	0	0	0	0	0	1	0	0	0	0	0	0	0	0.567568	0	0	1	0	0.142477	0	0	1	0	0.527273	0	0.200549	0	0	0	0	0	0	0.589928	0.157971	0	1	0	0	0	0	0	0	0.242126	0.49505
Heptapleurum bractescens	0	0	0	0.0692743	0	0	0	0	0	0	0	0	0	0	0	0	0	0	0	0	0	0	0	0	0	0	0	0	0	0	0	0	0	0	0	0	0	0	0	0	0	0	0	0	0	0	0	0	0
Heptapleurum calyptratum	1	1	1	0.999057	1	1	1	1	1	1	1	1	1	1	1	1	1	1	1	0.93578	1	1	1	1	1	1	1	1	1	0.985294	1	1	1	1	1	1	1	1	1	1	1	1	1	1	1	0.860759	1	1	1
Heptapleurum delavayi	1	1	0.997305	1	1	1	1	1	1	1	1	1	1	1	1	1	1	1	1	0.93578	1	1	1	1	1	1	1	1	1	0.985294	1	1	1	1	1	1	1	1	1	1	1	1	0.916667	1	1	0.860759	1	1	1
Heptapleurum forbesii	1	1	1	1	1	1	1	1	1	1	1	1	1	1	1	1	1	1	1	0.93578	1	1	1	1	1	1	1	1	1	0.985294	1	1	1	1	1	1	1	1	1	1	1	1	1	1	1	0.860759	1	1	1
Heptapleurum heptaphyllum	1	1	1	1	1	1	1	1	1	1	1	1	1	1	1	1	1	1	1	0.93578	1	1	1	1	1	1	1	1	1	0.985294	1	1	1	1	1	1	1	1	1	1	1	1	0.916667	1	1	0.860759	1	1	1
Heptapleurum heterophyllum	1	1	1	1	1	1	1	1	1	1	1	1	1	1	1	1	1	1	1	0.93578	1	1	1	1	1	1	1	1	1	0.985294	1	1	1	1	1	1	1	1	1	1	1	1	1	1	1	0.860759	1	1	1
Heptapleurum ischnoacrum	1	1	1	1	1	1	1	1	1	1	1	1	1	1	1	1	1	1	1	0.93578	1	1	1	1	1	1	1	1	1	0.985294	1	1	1	1	1	1	1	1	1	1	1	1	1	1	1	0.860759	1	1	1
Heptapleurum kornasii	1	1	1	1	1	1	1	1	1	1	1	1	1	1	1	1	1	1	1	0.93578	1	1	1	1	1	1	1	1	1	0.985294	1	1	1	1	1	1	1	1	1	1	1	1	0	1	1	0.860759	1	1	1
Heptapleurum minutistellatum	1	1	0.997305	0.987276	1	1	1	1	1	0	1	1	0	1	1	0	0.992908	1	0	0.908257	1	1	0.876248	1	0.51269	1	1	0	1	0.985294	1	0	1	0.992095	1	1	1	0.985612	1	0	1	1	0.916667	1	1	0	1	1	1
Heptapleurum oligodon	1	1	1	1	1	1	1	1	1	1	0.716364	1	1	1	1	1	1	1	1	0.93578	1	1	1	1	1	1	1	1	0.716364	0.985294	1	1	1	1	1	1	1	1	1	1	1	1	1	1	1	0.860759	1	1	1
Heptapleurum pachyphlebium	1	1	1	1	1	1	1	1	1	1	1	1	1	1	1	1	1	1	1	0.93578	1	1	1	1	1	1	1	1	1	0.985294	1	1	1	1	1	1	1	1	1	1	1	1	1	1	1	0.974684	1	1	1
Heptapleurum papuanum	1	0	0.52965	0.975024	1	1	1	0.999066	0	0	1	1	0	1	1	0	0	1	0	0.238532	1	0	0.383234	1	0.385787	1	0	0	0.716364	0.985294	1	0	1	1	1	1	0.809804	1	1	1	1	1	0	1	1	0	0.322581	0.998031	1
Heptapleurum pilematophorum	1	1	1	1	1	1	1	1	0.752066	1	1	1	0.789474	1	1	1	1	0.991561	0.662162	0.93578	1	0.947368	1	1	1	1	1	1	1	0.985294	0.994505	1	1	1	1	1	1	1	1	0	1	1	0	0.978193	1	0.721519	1	0.996063	1
Heptapleurum porphyrantherum	1	1	1	1	1	1	1	0.980392	1	0	1	1	1	1	1	0	1	1	1	0.93578	1	1	1	1	1	1	1	1	1	0.985294	1	1	1	1	1	1	1	1	1	1	1	1	1	1	1	0	0.569892	1	1
Heptapleurum rugosum	1	1	1	0.999057	1	1	1	1	1	1	1	1	1	1	1	1	1	1	1	0.93578	1	1	1	1	1	1	1	1	1	0.985294	1	1	1	1	1	1	1	1	1	1	1	1	1	1	1	0.860759	1	1	1
Heptapleurum scandens	1	1	1	1	1	1	1	1	1	1	1	1	1	1	1	1	1	1	1	0.93578	1	1	1	1	1	1	1	1	1	0.985294	1	1	1	1	1	1	1	1	1	1	1	1	1	1	1	0.860759	1	1	1
Heptapleurum setulosum	0.984344	1	0.636119	0.953817	0.822727	1	0	0.402428	0	0	0.476364	1	0	1	0	0	0	1	0	0	1	0	0.780439	0.621838	0	1	0	0	0	0	1	0	0	1	0	1	1	0	0.785507	0	1	0	0	0.376947	0	0	1	0.466535	0
Heptapleurum wardii	1	1	1	1	1	1	1	1	1	1	1	1	1	1	1	0	1	1	1	0.93578	1	1	1	1	1	1	1	1	1	0.985294	1	1	1	1	1	1	1	1	1	1	1	1	0.916667	1	1	0.860759	1	1	1
Heptapleurun petelotii	1	1	1	1	1	1	1	1	1	1	1	1	1	1	1	1	1	1	1	0.93578	1	1	1	1	1	1	1	1	1	0.985294	1	1	1	1	1	1	1	1	1	1	1	1	1	1	1	0.860759	1	1	1
Heteropanax brevipedicellatus	1	1	0.994609	1	1	1	1	1	1	1	1	1	1	1	1	1	1	1	1	0.93578	1	1	1	1	1	1	1	1	1	0.985294	1	1	1	1	1	1	1	1	1	1	1	1	0.916667	1	1	1	1	1	1
Heteropanax fragrans	1	1	1	0.997644	1	1	1	1	1	1	1	1	1	1	1	1	1	1	1	0.93578	1	1	1	1	1	1	1	1	1	0.985294	1	1	1	1	1	1	1	1	1	1	1	1	0.916667	1	1	0.860759	1	1	1
Hydrocotyle cf. nepalensis	1	1	1	0.991989	1	1	1	1	1	1	1	1	1	1	1	1	0.93617	1	1	0.93578	1	1	1	1	0.989848	1	1	1	1	0.963235	1	1	1	1	1	0.993789	0.976471	1	0.998551	1	1	1	0.916667	1	1	0.860759	1	0.998031	1
Hydrocotyle umbellata	1	0.945055	0.501348	0.590952	1	1	1	0.64239	1	1	1	1	1	1	1	0.78125	0.93617	1	1	1	1	1	1	1	0.989848	0.99187	1	1	0.996364	0.963235	1	0.977778	1	0.992095	0.842767	0.950311	0.858824	0.985612	0.998551	0	0.99359	1	0.916667	1	0.993988	1	0.978495	0.998031	1
Kalopanax septemlobus	1	1	0.994609	0.997644	1	1	0.951351	1	1	1	1	1	1	1	1	1	1	1	1	0.93578	1	1	1	1	0.994924	1	1	1	1	0.985294	1	1	1	1	1	1	1	1	1	1	1	1	0.916667	1	1	0.860759	1	1	1
Mackinlaya schlechteri	1	0.945055	1	0.959943	0.990909	0.996894	1	1	1	1	1	1	0	1	1	0	1	1	1	0.93578	1	0	1	1	1	1	1	1	1	0.963235	1	1	1	0.996047	1	1	0.994118	1	1	1	1	0.957447	1	1	1	0.860759	1	1	1
Macropanax chienii	1	1	0.995957	0.997644	1	1	1	0.998133	1	1	1	1	1	1	1	1	1	1	1	1	1	1	1	1	1	1	1	1	1	0.985294	1	1	1	1	1	1	1	1	1	1	1	1	0.916667	1	1	1	1	1	1
Macropanax dispermus	1	1	1	0.995759	1	1	1	0.998133	1	1	1	1	1	1	1	1	1	1	1	1	1	1	1	1	1	1	1	1	1	0.985294	1	1	1	1	1	1	1	1	1	1	1	1	0.916667	1	1	0.860759	1	1	1
Macropanax maingayi	1	1	1	0.997644	1	1	1	0.998133	1	1	1	1	1	1	1	1	1	1	1	0.93578	1	1	1	1	1	1	1	1	1	0.985294	1	1	1	1	1	1	1	1	1	1	1	1	0.916667	1	1	1	1	1	1
Macropanax rosthornii	1	1	1	1	1	1	1	0.998133	1	1	1	1	1	1	1	1	1	1	1	1	1	1	1	1	1	1	1	1	1	0.985294	1	1	1	1	1	1	1	1	1	1	1	1	0.916667	1	1	1	1	1	1
Macropanax serratifolius	1	1	1	0.997644	1	1	1	0.998133	1	1	1	1	1	1	1	1	1	1	1	0.93578	1	1	1	1	1	1	1	1	1	0.985294	1	1	1	1	1	1	1	1	1	1	1	1	0.916667	1	1	1	1	1	1
Macropanax undulatus	1	1	1	1	1	1	1	0.998133	1	1	1	1	1	1	1	1	1	1	1	0.93578	1	1	1	1	1	1	1	1	1	0.985294	1	1	1	1	1	1	1	1	1	1	1	1	0.916667	1	1	0.860759	1	1	1
Merrilliopanax listeri	1	1	1	0.997172	1	0.993789	1	1	1	1	1	1	1	1	1	1	1	1	1	0.93578	1	1	1	1	1	1	1	1	1	0.985294	1	1	1	0.996047	1	1	1	1	1	1	1	1	1	1	1	1	1	1	1
Merrilliopanax membranifolius	1	1	1	0.997172	1	0.993789	1	1	1	1	1	1	1	1	1	1	1	1	1	0.93578	1	1	1	1	1	1	1	1	1	0.985294	1	1	1	1	1	1	1	1	1	1	1	1	1	1	1	0.860759	1	1	1
Meryta pastoralis	1	1	1	1	1	1	1	1	1	1	1	1	1	1	1	1	1	1	1	0.93578	1	1	1	1	1	1	1	1	1	0.985294	1	1	1	1	1	1	0.996078	1	1	1	1	1	1	1	0.995992	1	1	1	1
Metapanax davidii	1	1	1	0.997644	1	1	1	0.998133	1	1	1	1	1	1	1	1	1	1	1	1	1	1	1	1	1	1	1	1	1	0.985294	1	1	1	1	1	1	1	1	1	1	1	1	0.916667	1	1	0.860759	1	1	1
Metapanax delavayi	1	1	1	0.997644	1	1	1	0.998133	1	1	1	1	1	1	1	1	1	1	1	1	1	1	1	1	1	1	1	1	1	0.985294	1	1	1	1	1	1	1	1	1	1	1	1	0.916667	1	1	0.860759	1	1	1
Oplopanax elatus	1	1	1	0.994816	1	1	1	1	1	1	1	1	1	1	1	1	1	1	1	1	1	1	1	1	1	1	1	1	1	0.985294	1	1	1	1	1	1	1	1	1	1	1	1	0.916667	1	1	1	1	1	1
Oplopanax horridus	1	1	1	0.994816	1	1	1	1	1	1	1	1	1	1	1	1	1	1	1	1	1	1	1	1	1	1	1	1	1	0.985294	1	1	1	1	1	1	1	1	1	1	1	1	0.916667	1	1	0.860759	1	1	1
Oreopanax anomalus	1	1	1	0.997644	1	1	1	1	0.371901	0	1	1	0.710526	1	1	0	1	1	1	0.798165	1	1	1	1	1	1	1	1	1	0.985294	1	1	1	1	1	0.900621	0.976471	1	1	1	1	1	0	1	1	0.860759	0	1	0.960396
Oreopanax capitatus	1	1	1	0.997644	1	1	1	1	1	1	1	1	1	1	1	1	1	1	1	0.93578	1	1	1	1	1	1	1	1	1	0.985294	1	1	1	1	1	1	0.976471	1	1	1	1	1	0.916667	1	1	0.860759	1	1	1
Oreopanax cf. argentatus	1	1	1	0.997644	1	1	1	1	1	0	1	1	1	1	1	1	1	1	1	0.93578	1	1	1	1	1	1	1	1	1	0.985294	1	1	1	1	1	1	1	1	1	1	1	1	0	1	1	0.860759	1	1	1
Oreopanax cf. artocarpoides	1	1	1	0.997644	1	1	1	1	1	1	1	1	1	1	1	1	1	1	1	0.93578	1	1	1	1	1	1	1	1	1	0.985294	1	1	1	1	1	1	1	1	1	1	1	1	0.916667	1	1	1	1	1	1
Oreopanax cf. membranaceus	1	1	1	0.997644	1	1	1	1	1	1	1	1	1	1	1	1	1	1	1	0.93578	1	1	1	1	1	1	1	1	1	0.985294	1	1	1	1	1	1	1	1	1	1	1	1	0.916667	1	1	0.860759	1	1	1
Oreopanax cf. trollii	1	1	1	0.997644	1	1	1	1	1	1	1	1	1	1	1	1	1	1	1	0.93578	1	1	1	1	1	1	1	1	1	0.985294	1	1	1	1	1	1	1	1	1	1	1	1	0.916667	1	1	1	1	1	1
Oreopanax cf. williamsii	1	1	1	0.997644	0.972727	1	1	1	1	1	1	1	1	1	1	1	1	1	1	1	1	1	1	1	1	1	1	1	1	0.985294	1	1	1	1	1	1	1	1	1	1	1	1	0.916667	1	1	0.860759	1	1	1
Oreopanax divulsus	1	1	1	0.997644	1	1	1	1	1	1	1	1	1	1	1	1	1	1	1	0.93578	1	1	1	1	1	1	1	1	1	0.985294	1	1	1	1	1	1	1	1	1	1	1	1	0.916667	1	1	1	1	1	1
Oreopanax donnell-smithii	1	1	1	0.99623	1	1	1	1	1	1	1	1	1	1	1	1	1	1	1	0.93578	1	1	1	1	1	1	1	1	1	0.985294	1	1	1	1	1	1	1	1	1	1	1	1	0.916667	1	1	0.860759	1	1	1
Oreopanax eriocephallus	1	1	1	0.997644	0.972727	1	1	1	1	1	1	1	1	1	1	1	1	1	1	1	1	1	1	1	1	1	1	1	1	0.985294	1	1	1	1	1	1	1	1	1	1	1	1	0.916667	1	1	0.860759	1	1	1
Oreopanax guatemalensis	0	0	0	0.0358153	0	0	0	0	0	0	0	0	0	0	0	0	0	0	0	0	0	0	0	0	0	0	0	0	0	0	0	0.444444	0	0	0	0	0	0	0	0	0	0	0	0	0.126253	0	0	0	0
Oreopanax iodophyllus	1	0	1	0.976437	1	1	1	1	1	0	1	1	1	0	0	1	0	1	0	0.93578	1	1	1	1	0.614213	1	0	1	1	0.985294	0.494505	0	1	0.994071	0.301887	0.937888	1	1	0.878261	0	1	1	0	1	1	0	1	1	1
Oreopanax kuntzei	1	1	1	0.997644	1	1	1	1	1	1	1	1	1	1	1	0	1	1	1	0.93578	1	1	1	1	1	1	1	1	1	0.985294	1	1	1	1	1	1	1	1	1	1	1	1	0	1	1	0.860759	1	1	1
Oreopanax macrocephalus	1	1	1	0.997644	1	1	1	1	1	1	1	1	1	1	1	1	1	1	1	0.93578	1	1	1	1	1	1	1	1	1	0.985294	1	1	1	1	1	1	1	1	1	1	1	1	0.916667	1	1	0.860759	1	1	1
Oreopanax nicaraguensis	1	1	1	0.997644	1	1	1	1	1	1	1	1	1	1	1	1	1	1	1	0.93578	1	1	1	1	1	1	1	1	1	0.985294	1	1	1	1	1	1	0.976471	1	1	1	1	1	0.916667	1	1	0.860759	1	1	1
Oreopanax nubigenus	1	1	1	0.997644	1	1	1	1	1	1	1	1	1	1	1	1	1	1	1	0.93578	1	1	1	1	1	1	1	1	1	0.985294	1	1	1	1	1	1	0.976471	1	1	1	1	1	0.916667	1	1	0.860759	1	1	1
Oreopanax oerstedianus	0	0	0.991914	0.567389	0	1	0.281081	0.858077	1	0	0	1	1	0	1	0	0.886525	0	0.945946	0	0.695652	1	1	0.961385	0.116751	0	1	1	0	0	0.494505	1	0.921415	0.249012	0	0	0.258824	0.374101	0	0	0	0	0	0	0.462926	0	0.548387	0.257874	1
Oreopanax pavonii	0.506849	0	0.989218	0.997644	1	0.996894	1	1	1	0	1	1	0	0	1	0	1	1	0	0	0	0	1	1	0.116751	0	0	0	1	0.580882	1	0	1	1	0	0	1	1	1	0	1	1	0	1	1	0	1	1	1
Oreopanax peltatus	0.493151	1	1	0.997644	0	0	1	0.998133	1	0	1	0	1	0	1	0	1	1	1	0	0	0	1	0.992011	1	0	0	0	1	0.985294	0.505495	0	0.937132	0.527668	0	1	0.947059	1	1	1	1	1	0	1	1	0.860759	1	1	0.752475
Oreopanax platanifolius	0.383562	0	1	0.544769	1	0	0.751351	0	1	0	0	0.931373	0	0	1	0	0	0.957806	0	0	0	1	0.229541	0.0679095	0.116751	0	0	0	0.476364	0	0.505495	0	0.640472	0	0.893082	1	0.107843	0	0	0	0.525641	0	0	0	0	0	0	0	0
Oreopanax polycephalus	1	1	1	0.997644	1	1	1	1	1	1	1	1	1	1	1	1	1	1	1	0.93578	1	1	1	1	1	1	1	1	1	0.985294	1	1	1	1	1	1	1	1	1	1	1	1	0.916667	1	1	1	1	1	1
Oreopanax pycnocarpus	0.700587	0.395604	0.481132	0.978322	0	0.301242	1	0.816993	0	0	1	0.862745	0	1	1	0	1	1	1	0.93578	0	0	0	1	1	1	0	1	1	0.985294	0.494505	0	1	0	1	0.900621	0.64902	1	1	0	1	0	0	1	1	0	0	0.94685	0.930693
Oreopanax rusbyi	1	1	1	0.997644	1	1	1	1	1	1	1	1	1	1	1	1	1	1	1	0.93578	1	1	1	1	1	1	1	1	1	0.985294	1	1	1	1	1	1	1	1	1	1	1	1	0.916667	1	1	1	1	1	1
Oreopanax sanderianus	1	1	1	1	1	1	1	1	1	0.909091	1	1	1	1	1	1	1	1	1	0.93578	1	1	0.998004	1	1	1	1	1	0.989091	0.985294	1	1	1	1	1	1	0.976471	1	1	1	1	1	0	1	1	0.860759	1	1	1
Oreopanax sp Wen12338	1	1	1	0.997644	1	1	1	1	1	1	1	1	1	1	1	1	1	1	1	1	1	1	1	1	1	1	1	1	1	0.985294	1	1	1	1	1	1	1	1	1	1	1	1	0.916667	1	1	0.860759	1	1	1
Oreopanax steinbachianus	0	0	0.105121	0.143732	0.377273	0.130435	0.545946	0	0	0	0.24	0	0	0	0	0	0	0	0	0	0	0	0	0.103862	0	0	0	0	0	0	0.43956	0	0	0	0	0	0	1	0	0	0	0	0	0	0.1002	0	0.344086	0	0
Oreopanax thaumasiophyllus	1	1	1	0.997644	1	1	1	1	1	1	1	1	1	1	1	1	1	1	1	0.93578	1	1	1	1	1	1	1	1	1	0.985294	1	1	1	1	1	1	1	1	1	1	1	1	0.916667	1	1	1	1	1	1
Oreopanax vestitus	0	0	0	0	0	0	0	0	0	0	0	0	0	0	0	0	0	0	0	0	0	0	0	0	0	0	0	0	0	0	0	0	0	0	0	0	0	0	0	0	0	0	0	0	0	0	0	0	0
Oreopanax xalapensis	1	0	0	0.984449	0	0	0	1	0	0	1	0	0	1	0	0	0	0.911392	0	0	0	0	0	1	0.888325	1	0	0	1	0.985294	0	0	1	0.938735	0	0	0.9	1	0.953623	0	1	0	0	1	1	0	0	1	1
Osmoxylon boerlagei	1	1	0.994609	0.997172	1	1	1	1	1	1	1	1	1	1	1	1	1	1	1	0.93578	1	1	1	1	1	1	1	1	1	0.985294	1	1	1	0.98419	1	1	0.998039	1	1	1	1	1	0.916667	1	1	1	1	1	1
Osmoxylon micranthum	1	1	0.994609	0.997172	1	1	1	1	1	1	1	1	1	1	1	1	1	1	1	0.93578	1	1	1	1	1	1	1	1	1	0.985294	1	1	1	0.98419	1	1	0.998039	1	1	1	1	1	0.916667	1	1	0.860759	1	1	0.960396
Osmoxylon novoguineense	1	1	0.995957	0.997172	1	1	1	1	1	1	1	1	1	1	1	1	1	1	1	0.93578	1	1	1	1	1	1	1	1	1	0.985294	1	1	1	0.98419	1	1	0.998039	1	1	1	1	1	0.916667	1	1	0.860759	1	1	1
Panax assamicus	1	1	1	0.994345	1	0.996894	1	1	1	1	1	1	1	1	1	1	1	1	1	0.93578	1	1	1	1	1	1	1	1	1	0.985294	1	1	1	0.996047	1	1	1	1	1	1	1	1	0.916667	1	1	1	1	1	1
Panax bipinnatifidus	1	1	1	0.991989	1	0.996894	1	1	1	1	1	1	1	1	1	1	1	1	1	0.93578	1	1	1	1	0.994924	1	1	1	1	0.985294	1	1	1	0.996047	1	1	1	1	1	1	1	1	0.916667	1	1	0.860759	1	1	1
Panax elegantior	1	1	0.994609	0.991989	1	0.996894	1	1	1	1	0.996364	1	1	1	1	1	1	1	1	0.93578	1	1	1	1	1	1	1	1	0.996364	0.985294	1	1	1	0.996047	1	1	1	1	1	1	1	1	0.916667	1	1	1	1	1	1
Panax ginseng	1	1	1	0.987276	1	0.996894	1	1	1	1	1	1	1	1	1	1	1	1	1	0.93578	1	1	1	1	1	1	1	1	1	0.985294	1	1	1	0.996047	1	1	0.988235	1	1	1	1	1	0.916667	1	1	1	1	1	1
Panax omeiensis	1	1	1	0.991989	1	0.996894	1	1	1	1	1	1	1	1	1	1	1	1	1	0.93578	1	1	1	1	1	1	1	1	1	0.985294	1	1	1	0.996047	1	1	1	1	1	1	1	1	0.916667	1	1	1	1	1	1
Panax quinquefolius	1	1	0.995957	0.994816	1	0.996894	1	1	1	1	1	1	1	1	1	1	1	1	1	0.93578	1	1	1	1	1	1	1	1	1	0.985294	1	1	1	0.996047	1	1	0.988235	1	1	1	1	1	0.916667	1	1	1	1	1	1
Panax trifolius	1	1	1	0.995759	1	1	1	1	1	1	1	1	1	1	1	1	1	1	1	0.93578	1	1	1	1	1	1	1	1	1	0.985294	1	1	1	0.996047	1	1	0.992157	1	1	1	1	1	0.916667	1	1	1	1	1	1
Panax variabilis	1	1	0.995957	0.994816	1	0.996894	1	1	1	1	1	1	1	1	1	1	1	1	1	0.93578	1	1	1	1	1	1	1	1	1	0.985294	1	1	1	0.996047	1	1	1	1	1	1	1	1	0.916667	1	1	1	1	1	1
Panax vietnamensis	1	1	0.991914	0.991989	1	0.996894	1	1	1	1	1	1	1	1	1	1	1	1	1	0.93578	1	1	1	1	0.994924	1	1	1	1	0.985294	1	1	1	0.996047	1	1	1	1	1	1	1	1	0.916667	1	1	0.860759	1	1	1
Panax wangianus	1	1	1	0.994816	1	0.996894	1	1	1	1	1	1	1	1	1	1	1	1	1	0.93578	1	1	1	1	0.994924	1	1	1	1	0.985294	1	1	1	0.996047	1	1	1	1	1	1	1	1	0.916667	1	1	0.860759	1	1	1
Polyscias australiana	1	1	1	1	1	0.993789	1	1	1	1	1	1	1	1	1	1	1	1	1	0.917431	1	1	0.998004	1	1	1	1	1	1	0.985294	1	1	1	1	1	1	1	1	1	1	1	1	0.916667	1	1	0.860759	1	1	1
Polyscias baehniana	1	1	0.990566	0.999057	1	1	1	1	1	1	1	1	1	1	1	1	1	1	1	0.93578	1	1	1	1	1	1	1	1	1	0.985294	1	1	1	1	1	1	0.996078	1	1	1	1	1	0.916667	1	1	1	1	1	1
Polyscias boivinii	1	1	0.990566	0.99623	1	1	1	1	1	1	1	1	1	1	1	1	1	1	1	1	1	1	1	1	1	1	1	1	1	0.985294	1	1	1	1	1	1	0.996078	1	1	1	1	1	0.916667	1	1	0.860759	1	1	1
Polyscias diversifolia	1	1	0.998652	0.999057	1	1	1	1	1	1	1	1	1	1	1	1	1	1	1	0.93578	1	1	1	1	1	1	1	1	1	0.985294	1	1	1	0.990119	1	1	0.992157	1	1	1	1	1	0.916667	1	1	1	1	1	1
Polyscias elliptica	1	1	0.995957	1	1	1	1	1	1	1	1	1	1	1	1	1	1	1	1	0.93578	1	1	1	1	1	1	1	1	1	0.985294	1	1	1	0.990119	1	1	0.992157	1	1	1	1	1	0.916667	1	1	0.860759	1	1	1
Polyscias fruticosa	1	1	0	0	0	0	0	0	0	1	0.978182	0	0.842105	0.987805	1	0	1	0	1	0.917431	0	0	0	1	1	0	0	1	1	0	0	0	1	0	0	0	0	0	0	1	1	1	0.916667	0	0.993988	0	0	1	1
Polyscias oahuensis	0.436399	0	0	0	0	0	0	0	0	0	0.8	0	0	0	0	0	0	0	0	0	0	0	0	0	0	0	0	0	0	1	0.978022	0	0	0	0	0	0	0	0.355072	0	0	0	0	0	0	1	0	0	0
Polyscias sandwicensis	1	1	0.990566	1	1	1	1	1	1	1	1	1	1	1	1	1	1	1	1	0.93578	1	1	1	1	1	1	1	1	1	0.985294	1	1	1	1	1	1	1	1	1	1	1	1	0.916667	1	1	1	1	1	1
Polyscias schultzii	1	1	0.998652	0.997172	1	1	1	1	1	1	1	1	1	1	1	1	1	1	1	0.93578	1	1	1	1	1	0.99187	1	1	1	0.985294	1	1	1	0.994071	1	1	0.992157	1	1	1	1	1	0.916667	1	1	0.860759	1	1	1
Pseudopanax colensoi	1	1	1	1	1	1	1	1	1	1	1	1	1	1	1	1	1	1	1	0.93578	1	1	1	1	1	1	1	1	1	0.985294	1	1	1	1	1	1	1	1	1	1	1	1	1	1	1	0.860759	1	1	1
Pseudopanax crassifolius	1	1	1	0.943921	1	0.990683	1	1	1	1	1	1	1	1	1	1	1	1	1	0.93578	1	1	1	1	1	1	1	1	1	0.985294	1	1	1	0.994071	1	1	1	1	1	1	1	1	1	1	1	1	1	1	1
Pseudopanax laetevirens	1	1	1	1	1	1	1	1	1	1	1	1	1	1	1	1	1	1	1	0.93578	1	1	1	1	1	1	1	1	1	0.963235	1	1	1	1	1	1	1	1	1	1	1	1	1	1	1	0.860759	1	1	1
Pseudopanax lessonii	1	1	1	0.994816	1	1	1	1	1	1	1	1	1	1	1	1	1	1	1	0.93578	1	1	1	1	1	1	1	1	1	0.963235	1	1	1	1	1	1	1	1	1	1	1	1	0.916667	1	1	0.860759	1	1	1
Pseudopanax valdiviensis	1	1	1	0.99623	1	1	1	1	1	1	1	1	1	1	1	1	1	1	1	0.93578	1	1	1	1	1	1	1	1	1	0.963235	1	1	1	1	1	0.981366	0.990196	1	1	1	1	0.978723	1	1	1	1	1	1	1
Raukaua anomalus	1	1	0.995957	1	1	1	1	1	1	1	1	1	1	1	1	1	1	1	1	0.93578	1	1	1	1	1	1	1	1	1	0.963235	1	1	1	1	1	1	1	1	1	1	1	1	0.916667	1	1	1	1	1	1
Raukaua simplex	1	1	1	0.994816	1	1	1	1	1	1	1	1	1	1	1	1	1	1	1	0.93578	1	1	1	1	1	1	1	1	1	0.963235	1	1	1	1	1	1	1	1	1	1	1	1	0.916667	1	1	0.860759	1	1	1
Schefflera digitata	1	1	0.993261	0.992931	1	1	1	1	1	1	1	1	1	1	1	1	1	1	1	0.93578	1	1	1	1	1	1	1	1	1	0.963235	1	1	1	1	1	0.981366	1	1	1	1	1	1	0.916667	1	1	0.873418	1	0.992126	1
Sciodaphyllum acuminatum	1	1	0.977089	0.997644	1	1	1	1	1	1	1	1	1	1	1	1	1	1	1	0.93578	1	1	1	0.992011	1	1	1	1	1	0.985294	1	1	1	1	1	1	1	1	1	1	1	1	1	1	1	1	1	1	1
Sciodaphyllum angulatum	1	1	1	1	1	1	1	1	1	1	1	1	1	1	1	1	1	1	1	0.93578	1	1	1	1	1	1	1	1	1	0.985294	1	1	1	1	1	1	1	1	1	1	1	1	1	1	1	0.860759	1	1	1
Sciodaphyllum brownei	1	1	1	0.997644	1	1	1	1	1	1	1	1	1	1	1	1	1	1	1	0.93578	1	1	1	1	1	1	1	1	1	0.985294	1	1	1	1	1	1	1	1	1	1	1	1	1	1	1	1	1	1	1
Sciodaphyllum chartaceum	1	1	1	1	1	1	1	1	1	1	1	1	1	1	1	1	1	1	1	0.93578	1	1	1	1	1	1	1	1	1	0.985294	1	1	1	1	1	1	1	1	1	1	1	1	1	1	1	1	1	1	1
Sciodaphyllum herzogii	1	1	1	1	1	1	1	1	1	1	1	1	1	1	1	1	1	1	1	0.93578	1	1	1	1	1	1	1	1	1	0.985294	1	1	1	1	1	1	1	1	1	1	1	1	1	1	1	1	1	1	1
Sciodaphyllum pedicellatum	1	1	1	1	1	1	1	1	1	1	1	1	1	1	1	1	1	1	1	0.93578	1	1	1	1	1	1	1	1	1	0.985294	1	1	1	1	1	1	1	1	1	1	1	1	1	1	1	0.860759	1	1	1
Sciodaphyllum pentandrum	0.998043	1	1	1	0.990909	1	1	1	1	1	1	1	1	1	1	1	1	1	1	0.93578	1	1	1	1	1	1	1	1	1	0.985294	1	1	1	1	1	1	1	1	1	1	1	1	1	1	1	1	1	1	1
Sciodaphyllum robustum	1	1	1	1	1	1	1	1	1	1	1	1	1	1	1	1	1	1	1	0.93578	1	1	1	1	1	1	1	1	1	0.985294	1	1	1	1	1	1	1	1	0.998551	1	1	1	1	1	1	1	1	1	1
Sciodaphyllum sodiroi	0	0	0	0	0	0	0	0	0	0	0	0	0	0	0	0	0	0	0	0	0	0	0	0	0	0	0	0	0	0	0	0	0	0	0	0	0	0	0	0	0	0	0	0	0	0	0	0	0
Sinopanax formosanus	1	1	1	1	1	1	1	1	1	1	1	1	1	1	1	1	1	1	1	0.93578	1	1	1	1	1	1	1	1	1	0.985294	1	1	1	1	1	1	1	1	1	1	1	1	0.916667	1	1	0.860759	1	1	1
Tetrapanax papyrifer	1	1	0.993261	0.995287	1	1	1	1	1	1	1	1	1	1	1	1	1	1	1	0.93578	1	1	1	1	1	1	1	1	1	0.985294	1	1	1	1	0.987421	1	1	1	1	1	1	1	0.916667	1	1	0.860759	1	1	1
Trachymene glaucifolia	1	1	1	0.995287	1	1	1	0.999066	1	1	1	1	1	1	1	1	1	0.991561	1	1	1	1	1	1	0.989848	1	1	1	1	0.963235	1	1	0.917485	1	1	0.993789	0.992157	1	1	1	1	1	0.916667	1	1	0.620253	1	1	1
Trevesia burckii	1	1	0.998652	0.997644	1	0.993789	1	1	1	1	1	1	1	1	1	1	1	1	1	0.93578	1	1	1	1	1	1	1	1	1	0.985294	1	1	1	1	1	1	1	1	1	1	1	1	0.916667	1	1	1	1	1	1
Trevesia lateospina	1	1	1	0.997644	1	1	1	1	1	1	1	1	1	1	1	1	1	1	1	0.93578	1	1	1	1	1	1	1	1	1	0.985294	1	1	1	1	1	1	1	1	1	1	1	1	0.916667	1	1	1	1	1	1
Trevesia palmata	1	1	1	0.997644	1	1	1	1	1	1	1	1	1	1	1	1	1	1	1	0.93578	1	1	1	1	1	1	1	1	1	0.985294	1	1	1	1	1	1	1	1	1	1	1	1	0.916667	1	1	1	1	1	1
Trevesia sundaica	1	1	1	0.997644	1	0.993789	1	1	1	1	1	0	1	1	1	0	1	1	1	0.93578	1	0	0.932136	1	1	1	1	1	1	0.985294	1	1	1	1	1	1	1	1	1	1	1	1	0.916667	1	1	0.822785	1	1	1
Trevesia valida	1	1	1	0.997644	1	0.993789	1	1	1	1	1	1	1	1	1	1	1	1	1	0.93578	1	1	1	1	1	1	1	1	1	0.985294	1	1	1	1	1	1	1	1	1	1	1	1	0.916667	1	1	0.860759	1	1	1
[truncated: 243 more columns]

## Sheet: Paralogy
Species	01596	03523	03860	03891	04675	08530	09893	12027	13115	13836	14607	15623	16936	17848	18925	2001430	2001696	2002346	2003133	2003148	2003160	2004019	2004691	2005908	2006213	2006634	2006882	2007126	2007397	2008968	2009217	2010056	2010329	2011521	2012010	2012030	2012557	2012568	2013294	2013606	2014121	2014423	2014630	2015233	2016435	2016590	2016875	2017136	2017224
Aralia armata	1	1	4	1	1	1	1	1	2	2	2	2	1	10	4	1	1	1	1	1	1	1	1	1	1	1	1	1	1	1	1	1	1	1	1	1	1	1	1	1	1	1	1	1	1	2	1	1	1
Aralia californica	2	1	8	1	2	1	1	2	2	2	2	1	1	6	4	1	1	2	1	1	1	1	1	1	1	1	1	1	1	1	2	1	1	1	1	1	1	1	1	2	1	1	1	1	1	1	1	1	1
Aralia chinensis	1	1	8	1	1	1	1	1	2	2	1	2	1	15	5	1	1	2	1	1	1	1	1	1	1	1	1	1	1	1	1	1	1	1	1	1	1	1	1	1	1	1	1	1	1	1	1	1	1
Aralia dasyphylla	1	1	7	0	1	1	1	1	1	1	2	2	1	8	4	1	1	2	1	1	1	1	1	1	1	1	1	1	1	1	1	1	1	1	1	1	1	1	1	1	1	1	1	1	1	2	1	1	1
Aralia delavayi	1	1	10	1	1	1	2	1	1	1	1	2	1	9	2	1	1	2	1	1	1	1	1	1	1	1	1	1	1	1	1	1	1	1	1	1	1	1	2	1	1	1	1	1	1	1	1	1	1
Aralia fargesii	1	1	9	1	1	1	0	1	2	2	1	2	1	6	5	1	1	2	1	1	1	1	1	1	1	1	1	1	1	1	1	1	1	1	1	1	1	1	1	1	1	1	1	1	1	1	1	1	2
Aralia foliolosa	1	1	5	1	1	1	1	1	2	2	2	2	1	3	2	1	1	1	1	1	1	1	1	1	1	1	1	1	1	1	1	1	1	1	1	1	1	1	1	1	1	1	1	1	1	2	1	1	1
Aralia gintungensis	1	1	8	1	1	1	1	1	2	2	1	2	1	17	4	1	1	2	1	1	1	1	1	1	1	1	1	1	1	1	1	1	1	1	1	1	2	1	1	1	1	1	1	1	1	1	1	1	1
Aralia hiepiana	1	1	7	1	1	1	1	1	1	2	2	2	1	7	4	1	1	2	1	1	1	1	1	1	1	1	1	1	1	1	1	1	1	1	1	1	1	1	1	1	1	1	1	1	1	1	1	1	1
Aralia hypoglauca	1	2	9	1	1	1	1	1	1	1	1	2	1	9	0	1	1	2	1	1	1	1	1	1	1	1	1	1	1	1	1	1	1	1	1	1	1	1	2	1	1	1	1	1	1	1	1	1	1
Aralia leschenaultii	1	1	1	1	1	1	1	1	1	1	1	1	1	4	1	1	1	1	1	1	1	1	1	1	1	1	1	1	1	1	1	1	1	1	1	1	1	1	1	1	1	1	1	1	1	1	1	1	1
Aralia nudicaulis	1	1	8	1	1	1	1	1	2	2	1	2	1	5	2	1	1	2	1	1	1	1	1	1	1	1	1	1	1	1	1	1	1	1	1	1	1	1	1	1	1	1	1	1	1	2	1	1	1
Aralia regeliana	2	1	10	1	1	1	1	1	1	2	1	2	1	41	5	1	1	3	1	1	1	1	1	1	1	1	1	1	1	1	1	1	1	1	1	1	1	1	2	1	1	1	1	1	1	2	1	1	1
Aralia soratensis	1	1	9	1	1	1	1	1	2	2	1	2	2	0	4	1	1	2	1	1	1	1	1	1	1	1	1	1	1	1	1	1	1	1	1	1	1	1	2	1	1	1	2	1	1	2	1	1	2
Aralia spinifolia	1	1	3	1	0	1	1	1	1	1	2	2	1	1	1	1	1	1	1	1	1	1	1	1	1	1	1	1	1	1	1	1	1	1	1	1	1	1	1	1	1	1	1	1	1	1	1	1	1
Aralia spinosa	1	1	7	1	1	1	1	1	2	2	2	2	1	5	3	1	1	2	1	1	1	1	1	1	1	1	1	1	1	1	1	1	1	1	1	1	1	1	2	1	1	1	1	1	1	2	1	1	1
Aralia subcordata	1	1	1	1	1	1	1	1	1	1	1	1	1	1	3	1	1	1	1	1	1	1	1	1	1	1	1	1	1	1	1	1	1	1	1	1	1	1	1	1	1	1	1	1	1	1	1	1	1
Aralia thomsonii	1	0	7	1	1	1	1	1	2	2	2	2	1	10	4	1	1	2	1	1	1	1	1	1	1	1	1	1	1	1	1	1	1	1	1	1	1	1	1	1	1	1	1	1	1	2	1	1	1
Astropanax myrianthus	1	0	6	0	2	2	1	1	1	1	1	2	1	0	2	1	2	3	1	1	2	1	1	1	1	1	1	2	1	1	2	1	1	2	1	1	1	2	1	1	2	1	2	1	1	1	1	1	1
Brassaiopsis bodinieri	0	0	0	0	0	0	0	0	0	0	0	0	0	0	0	0	1	0	0	0	0	0	0	1	1	0	0	1	0	0	0	0	0	0	0	0	0	0	0	0	0	0	0	1	0	0	0	1	0
Brassaiopsis elegans	1	1	4	1	1	2	0	1	1	2	2	2	2	0	0	2	2	2	1	1	4	1	1	1	1	1	1	2	1	1	2	1	1	2	1	1	1	2	2	1	2	1	2	1	1	1	2	1	1
Brassaiopsis gigantea	2	1	4	0	1	2	0	1	1	2	2	2	2	0	0	2	2	1	1	1	2	1	1	1	1	1	1	2	1	1	2	1	1	2	1	1	1	2	2	2	2	1	2	1	1	1	2	1	1
Brassaiopsis glomerulata	2	1	4	1	1	1	0	1	1	2	2	2	2	0	0	1	2	2	1	1	4	1	1	1	1	1	1	2	1	2	2	1	1	2	1	1	1	2	2	2	2	1	2	1	1	1	3	1	1
Brassaiopsis gracilis	2	1	5	1	1	2	0	1	1	2	1	1	2	0	0	2	2	2	1	1	3	1	1	1	1	1	1	2	1	1	2	1	1	2	1	1	1	1	2	2	2	1	2	1	1	1	2	1	1
Brassaiopsis hispida	2	0	3	1	1	2	0	1	2	3	1	2	2	0	2	2	2	2	1	1	3	2	1	1	1	1	2	2	1	2	2	2	1	1	1	1	2	2	2	3	2	1	2	1	1	1	2	1	1
Brassaiopsis rufosetosa	2	1	2	0	1	1	0	1	1	2	2	1	2	0	0	1	2	1	1	1	2	1	1	1	1	1	1	2	1	1	2	1	1	2	1	1	1	1	2	3	1	1	2	1	1	1	1	1	1
Brassaiopsis shweliensis	2	2	6	1	1	2	0	1	2	2	2	1	2	1	1	1	2	3	1	1	3	1	1	1	1	1	1	2	2	2	2	1	1	2	1	1	2	2	2	4	2	1	1	1	1	2	3	1	2
Brassaiopsis simplex	2	1	2	1	1	2	0	1	2	2	2	2	2	0	0	2	2	2	1	1	4	2	1	1	1	1	2	2	2	2	2	2	2	2	1	1	2	2	3	3	2	1	2	1	1	1	2	1	2
Brassaiopsis simplicifolia	2	1	4	1	1	2	0	1	2	2	1	2	2	0	1	2	2	2	1	1	3	2	1	1	1	1	2	2	1	2	2	2	1	1	1	1	2	2	3	5	2	1	3	1	1	1	2	1	2
Brassaiopsis sp. nov. Wen9223	2	1	6	1	1	2	0	1	1	2	1	1	2	1	0	1	2	2	1	1	3	1	1	1	1	1	1	2	1	1	2	1	1	2	1	1	1	1	2	3	2	1	2	1	1	1	2	1	1
Brassaiopsis tripteris	2	1	3	1	1	2	0	1	1	2	2	1	2	1	0	2	2	2	1	1	4	1	1	1	1	1	1	2	1	2	2	1	1	2	1	1	1	1	2	2	2	1	2	1	1	1	3	1	1
Brassaiopsis variabilis	2	1	3	0	0	2	0	1	1	2	2	1	2	0	0	2	2	1	1	1	1	1	1	1	1	1	1	2	1	1	1	1	1	2	1	1	1	1	2	2	2	1	2	1	1	1	2	1	1
Cephalaralia cephalobotrys	1	1	7	0	1	1	3	1	1	1	1	1	1	0	2	1	1	3	1	1	1	1	1	1	1	1	1	1	1	1	1	1	1	1	1	1	1	1	1	1	1	1	2	1	1	1	1	1	1
Cheirodendron bastardianum	1	1	10	0	1	1	2	1	2	3	1	1	1	0	2	1	1	4	1	1	1	1	1	1	1	1	1	1	1	1	1	1	1	1	1	1	1	1	2	1	1	1	2	1	1	2	1	1	2
Cheirodendron dominii	1	1	11	1	1	1	2	1	2	2	1	1	1	0	2	1	1	3	1	1	1	1	1	1	1	1	1	1	1	1	1	1	1	1	1	1	1	1	2	1	1	1	3	1	1	1	1	1	1
Cheirodendron fauriei	0	1	1	0	0	0	0	0	0	1	1	0	1	0	1	1	0	1	1	0	0	1	1	1	1	1	1	1	1	1	1	0	1	1	1	1	1	0	1	1	1	1	2	1	1	1	1	1	0
Cheirodendron forbesii	1	1	12	1	1	1	2	1	2	3	1	1	1	0	2	1	1	4	1	1	1	1	1	1	1	1	1	1	1	1	1	1	1	1	1	1	1	1	2	1	1	1	3	1	1	2	1	1	1
Cheirodendron platyphyllum	1	1	9	1	1	1	2	1	2	3	1	1	1	0	2	1	1	3	1	1	1	1	1	1	1	1	1	1	1	1	1	1	1	1	1	1	1	1	2	1	1	1	3	1	1	2	1	1	1
Cheirodendron trygynum	1	1	12	1	1	1	2	1	2	3	1	1	1	0	2	1	1	4	1	1	1	1	1	1	1	1	1	1	1	1	1	1	1	1	1	1	1	1	2	1	1	1	3	1	1	2	1	1	2
Chengiopanax fargesii	1	1	10	1	1	2	0	1	1	2	1	1	2	0	1	1	2	2	1	1	2	1	1	1	1	1	1	2	1	2	2	1	1	2	1	1	1	2	4	1	2	1	1	1	1	1	1	1	1
Chengiopanax sciadophylloides	2	1	9	1	1	2	0	1	3	3	1	1	3	0	2	1	2	3	2	1	2	2	1	1	1	1	1	2	2	2	2	1	1	2	2	2	2	2	3	1	2	1	1	1	1	2	1	1	1
Crepinella spruceana	2	1	6	1	1	2	0	1	2	2	2	1	2	1	0	2	2	1	1	1	1	1	1	1	1	1	2	2	2	1	2	1	1	1	1	1	1	1	3	2	2	1	2	1	1	1	2	1	1
Crepinella umbellata	2	1	5	1	1	2	0	1	1	2	2	1	2	2	1	1	2	2	1	1	1	1	1	1	1	1	1	2	2	1	2	1	1	2	1	1	1	1	3	3	2	1	2	1	1	1	2	1	1
Cussonia bancoensis	1	1	7	1	1	2	2	2	2	1	1	2	2	0	4	2	2	2	1	1	2	1	1	1	1	1	2	2	2	2	2	1	1	2	1	1	1	2	2	2	2	1	3	1	2	1	1	1	1
Cussonia holstii	1	1	5	1	1	2	2	2	2	2	1	2	1	0	3	2	2	3	1	1	2	2	1	1	1	1	2	2	2	2	2	1	1	2	1	1	2	2	3	2	1	1	2	1	2	2	1	1	1
Cussonia ostinii	1	1	6	1	1	2	2	2	4	2	1	2	2	0	4	2	2	4	1	1	2	2	1	1	1	1	2	2	2	2	2	1	1	2	1	1	2	2	2	1	2	1	2	1	2	3	1	1	2
Cussonia paniculata	2	0	5	1	1	2	2	2	4	3	1	2	2	0	5	2	2	3	1	1	2	2	1	1	1	1	1	2	2	2	2	1	1	2	1	1	1	2	2	1	2	1	2	1	2	2	1	1	2
Cussonia spicata	2	0	5	1	1	2	2	2	4	3	1	2	2	0	4	1	2	4	1	1	1	2	1	1	1	1	1	2	2	2	2	1	1	2	1	1	2	2	2	2	1	1	2	1	2	2	1	1	1
Cussonia thyrsiflora	2	0	5	1	1	2	2	2	4	2	1	2	2	0	3	2	2	3	1	1	2	1	1	1	1	1	1	2	2	2	2	1	1	2	1	1	1	2	2	2	2	1	2	1	2	1	1	1	1
Dendropanax arboreus	1	1	7	1	1	2	0	1	2	2	1	1	3	0	2	2	2	2	1	1	1	1	1	1	1	1	1	2	2	1	2	1	1	2	1	1	1	2	2	1	2	1	3	1	1	1	2	1	1
Dendropanax australis	1	1	3	1	1	2	0	1	2	1	1	1	3	0	1	2	2	1	1	1	1	1	1	1	1	1	1	2	2	1	2	1	1	2	1	1	1	1	2	1	2	1	3	1	1	1	2	1	1
Dendropanax blakeanus	1	1	8	1	1	2	0	1	3	3	1	1	3	0	3	2	2	2	1	1	1	1	1	1	1	1	1	2	2	2	2	2	2	2	2	1	2	2	2	1	2	1	3	1	1	1	2	1	1
Dendropanax bolivianus	1	1	7	1	1	2	0	1	4	2	1	1	3	0	2	2	2	2	1	1	1	1	1	1	1	1	2	2	2	2	2	2	3	2	2	1	2	2	2	1	2	1	2	1	1	1	2	1	1
Dendropanax borneensis	2	1	9	1	1	2	0	1	2	2	1	2	2	0	1	1	2	3	1	1	2	2	1	1	1	1	1	2	2	2	1	2	2	2	1	1	2	2	2	2	2	1	2	1	1	2	1	1	1
Dendropanax burmanicus	2	1	9	1	1	2	0	1	3	3	2	1	2	0	1	1	2	2	1	1	2	2	1	1	1	1	1	2	2	2	1	1	2	2	1	1	2	2	2	2	2	1	2	1	1	1	2	1	1
Dendropanax caloneurus	1	1	2	1	1	2	0	1	1	2	1	1	2	0	0	1	2	1	1	1	1	1	1	1	1	1	1	2	1	1	2	1	1	2	1	1	1	1	1	2	2	1	2	1	1	1	2	1	1
Dendropanax caucanus	1	1	6	1	1	2	0	1	2	2	1	1	3	0	1	2	3	1	1	1	2	1	1	1	1	1	2	2	2	1	2	2	2	2	1	1	1	2	2	1	2	1	3	1	1	1	2	1	1
Dendropanax chevalieri	2	1	8	1	1	2	0	1	1	2	1	1	2	0	0	2	2	3	1	1	1	1	1	1	1	1	1	2	1	2	2	1	1	2	1	1	1	2	1	3	2	1	2	1	1	1	2	1	1
Dendropanax cordifolius	1	1	8	1	2	3	0	1	4	3	1	1	3	0	3	2	2	3	1	1	1	1	1	1	1	1	1	2	2	2	1	1	3	2	1	1	2	2	2	1	1	1	3	1	1	1	2	1	1
Dendropanax cuneatus	1	1	5	1	1	2	0	1	4	3	2	2	3	0	3	2	2	1	1	1	1	1	1	1	1	1	1	2	2	2	2	2	3	2	1	1	1	2	2	1	1	1	2	1	1	1	2	1	1
Dendropanax cuneifolius	1	1	6	1	1	2	0	1	2	1	1	1	3	0	2	2	2	1	1	1	1	1	1	1	1	1	2	2	2	2	2	2	1	1	1	1	1	2	2	1	2	1	3	1	1	1	2	1	1
Dendropanax dentigerus	2	1	8	1	1	2	0	1	2	2	2	1	2	0	1	1	2	2	1	1	2	2	1	1	1	1	1	2	2	2	2	1	1	2	1	1	1	2	2	3	2	1	2	1	1	2	4	1	2
Dendropanax filipes	1	1	5	1	1	2	0	1	2	2	1	1	3	0	0	2	2	2	1	1	1	1	1	1	1	1	1	2	2	2	1	1	2	2	1	1	1	2	2	1	2	1	3	1	1	1	2	1	1
Dendropanax globosus	1	1	6	1	1	2	0	1	2	3	2	1	2	1	1	2	2	2	1	1	2	1	1	1	1	1	2	2	2	1	2	2	1	2	1	1	1	2	2	1	2	1	2	1	1	1	2	1	1
Dendropanax gonatopodus	1	1	3	1	1	1	0	1	2	2	1	1	3	0	2	2	2	2	1	1	1	1	1	1	1	1	1	2	2	2	2	2	1	1	1	1	1	1	2	1	2	1	2	1	1	1	2	1	1
Dendropanax hainanensis	1	1	4	1	1	2	0	1	2	2	2	1	3	0	0	1	2	2	2	1	3	2	1	1	1	1	2	2	1	1	2	2	2	2	1	1	1	2	3	1	2	1	1	1	1	2	1	1	1
Dendropanax lancifolius	2	1	7	0	1	2	0	1	2	2	1	1	3	0	1	2	2	2	1	1	2	2	1	1	1	1	1	2	1	2	2	1	2	2	1	1	1	3	2	2	2	1	2	1	1	1	2	1	1
Dendropanax latilobus	1	2	7	1	1	2	0	1	2	3	1	1	3	0	2	2	2	2	1	1	2	1	1	1	1	1	2	2	2	2	2	2	1	2	1	1	1	2	2	1	2	1	2	1	1	1	2	1	1
Dendropanax macropodus	1	1	9	1	1	2	0	1	4	2	1	1	3	0	2	2	2	2	1	1	1	1	1	1	1	1	2	1	2	2	2	2	3	2	2	1	2	2	2	1	2	1	3	1	1	1	2	1	1
Dendropanax maingayi	1	1	1	1	1	1	0	1	1	1	1	1	1	0	0	1	1	1	1	1	1	1	1	1	1	1	1	1	1	1	1	1	1	2	1	1	1	1	1	1	1	1	2	1	1	1	2	1	1
Dendropanax nebulosus	1	1	5	0	1	2	0	1	3	1	1	1	3	0	2	2	2	1	1	1	1	1	1	1	1	1	2	2	2	1	2	2	3	2	1	1	2	2	2	1	2	1	3	1	1	1	2	1	1
Dendropanax nutans	1	1	2	0	1	1	0	1	1	1	1	1	2	0	1	1	1	1	1	1	1	1	1	1	1	1	1	2	1	1	1	1	1	1	1	1	1	1	1	1	2	1	2	1	1	1	1	1	1
Dendropanax oliganthus	1	1	5	1	1	2	0	1	2	2	1	1	2	0	2	2	2	1	1	1	1	1	1	1	1	1	1	2	2	1	2	1	1	2	1	1	1	1	2	2	2	1	3	1	1	1	2	1	1
Dendropanax oligodontus	2	1	7	1	1	2	0	1	3	3	1	1	1	0	0	1	2	1	1	1	1	1	1	1	1	1	1	2	1	2	2	1	1	2	1	1	1	2	1	3	2	1	2	1	1	1	1	1	1
Dendropanax pallidus	1	1	5	1	1	2	0	1	4	3	1	1	3	0	2	2	2	2	1	1	1	1	1	1	1	1	2	2	2	2	2	2	2	2	1	1	2	2	2	1	2	1	3	1	1	1	1	1	1
Dendropanax palustris	1	1	8	1	1	2	0	1	2	3	1	1	3	0	2	2	2	2	1	1	1	1	1	1	1	1	2	2	2	2	2	2	2	2	1	1	1	2	2	1	2	1	3	1	1	1	2	1	1
Dendropanax pendulus	1	1	8	1	1	2	0	1	3	2	2	2	3	0	2	2	2	2	1	1	2	1	1	1	1	1	1	2	2	1	2	2	3	2	1	1	1	2	2	1	2	1	3	1	1	1	2	1	1
Dendropanax poilanei	2	1	9	1	1	2	0	2	3	3	2	1	2	0	0	1	2	1	1	1	1	2	1	1	1	1	1	2	2	2	2	1	1	2	1	1	2	2	2	4	2	1	1	1	1	2	2	1	1
Dendropanax praestans	1	1	6	1	2	2	0	1	2	3	1	1	2	1	1	2	2	1	1	1	2	1	1	1	1	1	2	2	2	1	2	2	2	1	1	1	1	2	2	1	2	1	2	1	1	1	2	1	1
Dendropanax proteus	2	1	8	1	1	2	0	1	2	3	1	1	2	0	0	2	2	3	1	1	1	1	1	1	1	1	1	2	2	2	2	1	1	2	1	1	1	2	2	1	2	1	2	1	1	2	2	1	2
Dendropanax resinosus	1	1	9	1	1	2	0	1	4	3	1	1	4	0	2	2	2	2	1	1	1	1	1	1	1	1	2	2	2	2	2	2	3	2	1	1	2	2	2	1	2	1	3	1	1	1	2	1	1
Dendropanax sessiliflorus	1	1	6	1	1	2	0	1	4	2	1	1	3	1	1	2	2	2	1	1	2	1	1	1	1	1	2	2	2	1	2	2	2	2	1	1	2	2	2	1	2	1	3	1	1	1	1	1	1
Dendropanax sp. nov. Wen53767	1	1	6	1	1	2	0	1	2	2	1	1	2	0	1	2	2	1	1	1	2	1	1	1	1	1	1	2	2	1	2	2	1	1	1	1	1	2	2	1	2	1	2	1	1	1	2	1	1
Dendropanax sp. nov. Wen6891	2	1	7	1	1	2	0	1	2	2	2	1	2	0	1	2	2	3	1	1	1	2	1	1	1	1	1	1	2	2	2	1	1	1	1	1	1	2	3	3	2	1	2	1	1	2	2	1	1
Dendropanax swartzii	1	1	8	1	1	2	0	1	2	2	2	1	3	0	3	2	2	2	1	1	2	1	1	1	1	1	1	2	2	1	2	1	2	2	1	1	1	2	2	1	2	1	3	1	1	1	2	1	1
Dendropanax trilobus	1	1	8	1	1	2	0	1	2	1	1	1	3	0	1	2	2	1	1	1	1	1	1	1	1	1	1	2	2	2	2	2	1	2	1	1	1	2	2	1	2	1	3	1	1	1	2	1	1
Dendropanax umbellatus	1	1	7	0	1	2	0	1	2	2	1	1	2	0	2	2	2	2	1	1	1	1	1	1	1	1	2	2	2	2	2	2	3	2	1	1	1	2	2	1	2	1	3	1	1	1	2	1	1
Dendropanax weberbaueri	1	1	6	1	1	2	0	1	2	2	1	1	3	0	1	2	2	1	1	1	2	1	1	1	1	1	2	2	2	2	2	2	1	2	1	1	1	2	2	1	2	1	3	1	1	1	2	1	1
Didymopanax angustissimus	2	1	8	1	1	2	0	1	3	1	2	2	2	1	2	2	2	1	1	1	1	2	1	1	1	1	2	2	1	2	2	2	1	2	1	1	2	2	3	1	1	1	2	1	2	1	2	1	1
Didymopanax morototoni	2	1	6	1	1	2	0	1	4	1	2	1	2	1	2	2	2	2	1	1	1	2	1	1	1	1	2	2	2	1	2	1	1	2	1	1	2	2	3	3	1	1	1	1	2	1	2	1	1
Didymopanax vinosus	2	1	5	1	1	2	0	1	2	1	2	1	2	2	1	2	2	2	1	1	1	1	1	1	1	1	2	2	2	1	2	1	1	2	1	1	1	1	3	3	1	1	1	1	2	1	2	1	1
Eleutherococcus lasiogyne	2	1	6	1	2	2	0	1	2	2	1	1	1	0	2	2	2	2	1	1	1	1	1	1	1	1	1	2	2	1	2	1	1	2	1	1	2	2	3	2	2	1	1	1	1	1	1	1	1
Eleutherococcus nodiflorus	4	2	9	1	3	4	0	2	4	3	2	2	3	1	2	2	3	2	1	1	2	2	1	1	1	1	4	3	3	1	3	2	1	3	1	1	2	4	5	4	3	1	1	1	2	1	2	1	1
Eleutherococcus sessiliflorus	2	1	7	1	2	2	0	1	2	2	1	1	1	0	2	2	2	2	1	1	1	1	1	1	1	1	1	2	1	2	2	1	1	2	1	1	2	2	3	4	1	1	2	1	1	1	1	1	1
Eleutherococcus simonii	2	1	5	1	2	2	0	1	2	2	1	2	1	0	0	2	2	2	2	1	1	1	1	1	1	1	1	2	2	1	2	1	1	1	1	1	2	2	4	2	2	1	1	1	1	1	1	1	1
Eleutherococcus spinosus	0	0	0	0	0	0	0	0	0	0	0	0	0	0	0	0	0	0	0	0	0	0	0	0	0	0	0	0	0	0	1	0	0	0	0	0	0	0	0	0	0	0	0	0	1	0	0	0	0
Eleutherococcus stenophyllus	2	2	10	1	2	2	0	2	3	3	1	1	1	1	3	3	4	1	1	1	2	1	1	1	1	1	1	3	3	1	2	1	1	2	1	1	1	3	4	5	1	1	1	1	1	1	1	1	1
Eleutherococcus trifoliatus	1	1	5	0	1	2	0	1	2	2	1	2	1	0	1	2	2	1	2	1	1	1	1	1	1	1	1	2	2	1	2	1	1	2	1	1	1	2	4	5	2	1	1	1	1	1	1	1	1
Fatsia japonica	2	2	8	0	2	2	0	1	2	3	1	1	1	2	1	2	2	2	1	1	2	2	1	1	1	1	1	2	2	2	2	1	1	2	1	1	1	2	3	1	2	1	2	1	1	2	1	1	1
Fatsia oligocarpella	1	2	9	0	2	2	0	1	4	3	2	1	1	1	2	2	2	3	1	1	2	2	1	1	2	1	1	2	2	2	2	1	1	2	2	1	2	2	3	1	2	1	2	1	1	1	2	1	1
Fatsia polycarpa	1	1	8	0	2	2	0	1	2	3	2	1	2	1	1	2	2	2	1	1	2	1	1	1	1	1	1	2	1	1	2	1	1	2	1	1	1	2	3	1	2	1	2	1	1	2	1	1	1
Frodinia gleasonii	2	1	8	1	1	2	0	1	1	2	1	1	2	2	0	2	2	2	1	1	1	2	1	1	1	1	2	2	2	2	2	1	1	2	1	1	1	2	3	2	2	1	2	1	2	3	2	1	1
Gamblea ciliata	2	1	6	1	1	2	0	1	1	2	1	1	3	0	0	1	2	1	1	1	3	1	1	1	1	1	1	2	1	1	1	1	1	2	1	1	1	1	2	2	2	1	1	1	1	1	1	1	1
Gamblea innovans	1	1	8	0	1	2	0	1	1	2	1	1	3	0	0	1	2	1	1	1	3	1	1	1	1	1	1	2	1	1	1	1	1	2	1	1	1	2	2	2	2	1	1	1	1	1	2	1	1
Gamblea malayana	2	1	10	0	1	2	0	1	3	1	2	1	2	0	1	2	2	3	2	1	2	2	1	1	1	1	1	2	2	2	2	1	2	2	1	1	2	2	2	2	1	1	1	1	1	2	2	1	1
Gamblea pseudoevodiifolia	2	1	7	0	1	2	0	1	1	2	3	1	3	0	0	2	2	1	1	1	1	1	1	1	1	1	1	2	1	1	1	1	1	2	1	1	1	2	2	2	1	1	1	1	1	1	2	1	1
Harmsiopanax aculeatus	1	1	5	1	1	1	1	1	1	1	1	1	1	0	0	1	1	2	1	1	1	1	1	1	1	1	1	1	1	1	1	1	1	1	1	1	1	1	1	1	1	1	2	1	1	1	1	1	1
Harmsiopanax ingens	1	1	5	1	1	1	0	1	2	1	1	1	1	0	0	1	1	2	1	1	1	1	1	1	1	1	1	1	1	1	1	1	1	1	1	1	1	1	2	1	1	1	2	1	1	1	1	1	1
Hedera algeriensis	1	1	11	1	2	2	1	1	3	2	3	1	2	1	1	2	2	4	1	1	1	2	1	1	1	1	2	2	1	2	2	2	1	1	2	1	1	2	2	1	2	1	2	1	1	3	1	1	1
Hedera azorica	2	1	9	1	2	2	1	1	3	3	4	1	3	1	1	2	2	2	1	1	1	2	1	1	2	1	2	2	2	2	2	1	1	2	2	1	1	2	2	1	2	1	1	1	1	2	2	1	1
Hedera canariensis	1	1	10	1	2	2	1	1	1	3	4	1	2	1	0	1	2	2	1	1	1	2	1	1	1	1	2	2	1	1	1	1	1	2	1	1	1	2	2	1	2	1	1	1	1	2	2	1	1
Hedera colchica	1	2	8	1	2	2	1	1	3	5	5	1	2	1	1	1	2	3	1	2	1	1	1	1	1	1	1	2	1	1	2	1	3	2	1	1	2	2	2	2	1	1	1	1	1	2	2	1	3
Hedera helix	1	1	3	0	2	2	0	1	1	2	2	1	1	0	0	1	1	2	1	1	1	1	1	1	1	1	1	1	0	1	1	1	1	2	1	1	1	1	1	0	1	1	1	1	0	1	1	1	1
Hedera hibernica	2	1	4	1	2	2	0	1	0	2	3	1	3	0	1	1	2	2	0	1	1	0	1	1	1	1	1	2	1	1	2	1	0	1	1	1	1	1	2	0	1	1	1	1	1	1	2	1	1
Hedera iberica	1	1	1	0	1	1	0	1	1	2	2	0	2	1	0	1	1	1	1	1	1	1	1	1	1	1	1	2	1	1	1	1	1	1	1	1	1	0	1	1	1	1	1	1	1	1	1	1	1
Hedera maderensis	1	1	7	1	2	2	1	1	1	2	5	1	2	0	0	1	2	2	1	1	1	1	1	1	1	1	1	2	1	1	2	1	1	1	1	1	1	1	2	1	1	1	1	1	1	1	1	1	1
Hedera maroccana	2	1	9	1	2	2	1	1	4	3	4	1	2	1	1	2	2	3	1	1	1	2	1	1	1	1	2	2	1	2	2	1	1	2	1	1	1	2	2	1	2	1	2	1	1	3	2	1	3
Hedera nepalensis subsp. nepalensis	1	1	10	0	2	2	1	1	3	3	5	1	3	1	0	2	2	4	1	1	1	2	1	1	2	1	2	2	1	1	2	1	3	2	2	1	1	2	2	1	2	1	2	1	1	3	1	1	1
Hedera nepalensis subsp. sinensis	1	1	5	0	1	2	1	1	2	3	4	1	3	1	0	1	2	2	1	1	1	2	1	1	1	1	2	2	1	1	2	1	3	2	1	1	1	2	2	1	1	1	2	1	1	1	1	1	1
Hedera pastuchovii subsp. cypria	1	1	11	1	2	2	1	1	3	4	5	1	2	0	1	1	2	2	1	1	1	1	1	1	1	1	2	2	1	1	2	1	2	3	1	1	1	1	2	1	1	1	1	1	1	1	1	1	2
Hedera rhombea	1	1	5	0	1	2	0	1	1	2	3	1	1	1	0	1	2	2	1	1	1	1	1	1	1	1	1	1	1	1	1	1	1	2	1	1	1	1	1	1	1	1	2	1	1	1	1	1	1
Heptapleurum altigenum	0	0	0	0	0	0	0	0	0	0	0	0	0	0	0	0	0	0	1	0	0	0	0	0	0	0	0	0	0	0	0	0	0	0	0	0	0	0	0	0	0	0	0	0	0	0	0	0	0
Heptapleurum aromaticum	0	1	0	0	0	0	0	0	0	0	0	0	0	0	0	1	0	0	0	0	0	0	0	1	1	0	0	0	0	0	0	0	0	0	0	0	0	0	0	1	1	0	1	0	0	0	0	0	0
Heptapleurum bougainvilleanum	0	0	0	0	0	0	0	0	0	0	0	0	0	0	0	0	0	0	1	0	0	0	0	0	0	0	0	0	0	0	0	0	0	0	0	0	0	0	0	0	0	0	0	0	0	0	0	0	0
Heptapleurum bractescens	0	0	0	0	0	0	0	0	0	0	0	0	0	0	0	0	0	0	1	0	0	0	0	0	0	0	0	0	0	0	0	0	0	0	1	0	0	0	0	0	1	0	0	0	0	0	0	0	0
Heptapleurum calyptratum	1	1	6	1	1	2	1	1	1	1	1	2	2	0	2	2	2	2	1	1	2	1	1	1	1	1	1	2	1	2	2	1	1	2	1	1	1	2	4	4	2	1	2	1	1	1	2	1	1
Heptapleurum delavayi	1	1	5	0	1	2	1	1	1	1	1	1	2	0	0	2	2	1	1	1	2	1	1	1	1	1	1	1	1	1	2	1	1	2	1	1	1	1	3	3	2	1	2	1	1	1	2	1	1
Heptapleurum forbesii	0	0	4	0	1	2	0	1	1	1	2	1	2	0	0	1	2	2	1	1	2	1	1	1	1	1	1	2	1	1	1	1	1	2	1	1	1	1	2	4	2	1	2	1	1	1	2	1	1
Heptapleurum heptaphyllum	1	1	6	1	1	2	1	1	1	1	1	1	2	1	0	2	2	2	1	1	1	0	1	1	1	1	1	2	1	2	2	1	1	2	1	1	1	1	3	6	2	1	4	1	1	1	2	1	1
Heptapleurum heterophyllum	2	1	6	1	1	2	1	1	2	1	2	1	2	1	1	2	2	2	1	1	2	2	1	1	1	1	1	2	2	1	2	1	1	2	1	1	1	2	3	7	2	1	3	1	1	2	2	1	1
Heptapleurum ischnoacrum	1	0	5	0	1	1	0	1	1	1	1	1	2	0	0	1	2	2	1	1	2	1	1	1	1	1	1	2	1	1	2	1	1	2	1	1	1	1	3	3	2	1	3	1	1	1	2	1	1
Heptapleurum kornasii	1	1	5	0	0	2	1	1	1	1	3	1	2	0	0	1	2	1	1	1	1	1	1	1	1	1	1	1	1	1	2	1	1	2	1	1	1	1	4	4	2	1	3	1	1	1	1	1	1
Heptapleurum minutistellatum	1	1	1	0	0	1	0	0	1	1	2	0	1	0	0	1	2	1	1	1	1	1	1	1	1	1	1	1	1	0	1	1	1	1	1	1	1	1	1	5	2	1	4	1	1	1	2	1	1
Heptapleurum oligodon	0	0	0	0	0	0	0	0	0	0	0	0	0	0	0	0	0	0	1	0	0	0	0	0	0	0	0	0	0	0	0	0	0	0	1	0	0	0	0	0	1	0	0	0	0	0	0	0	0
Heptapleurum pachyphlebium	1	1	10	1	1	2	1	1	3	2	2	1	2	0	1	1	2	2	1	1	2	1	1	1	1	1	1	2	2	2	2	1	1	2	1	1	1	2	3	12	2	1	1	1	1	4	1	1	1
Heptapleurum papuanum	0	0	0	0	0	0	0	0	0	0	0	0	0	0	0	0	0	0	1	0	0	0	0	0	0	0	0	0	0	0	0	0	0	0	1	0	0	0	0	0	1	0	0	0	0	0	0	0	0
Heptapleurum pilematophorum	0	0	0	0	0	0	0	0	0	0	0	0	0	0	0	0	0	0	1	0	0	0	0	0	0	0	0	0	0	0	0	0	0	0	1	0	0	0	0	0	1	0	0	0	0	0	0	0	0
Heptapleurum porphyrantherum	0	0	0	0	0	0	0	0	0	0	0	0	0	0	0	0	0	0	1	1	0	0	0	0	0	0	0	0	0	0	0	0	0	0	1	0	0	0	0	0	1	0	0	0	0	0	0	0	0
Heptapleurum rugosum	1	1	4	0	1	2	1	1	1	1	2	2	2	1	1	1	2	1	1	1	2	1	1	1	1	1	1	2	1	1	2	1	1	2	1	1	1	1	3	6	2	1	2	1	1	1	2	1	1
Heptapleurum scandens	1	1	6	1	1	2	1	1	1	1	2	1	2	0	2	2	2	2	1	1	2	2	1	1	1	1	1	2	2	2	2	1	1	2	1	1	1	2	3	5	2	1	3	1	1	1	2	1	1
Heptapleurum setulosum	0	0	0	0	0	0	0	0	0	0	0	0	0	0	0	0	0	0	0	0	0	0	0	0	0	0	0	0	0	0	0	0	0	0	0	0	0	0	0	0	0	0	0	0	0	0	0	0	0
Heptapleurum wardii	1	1	3	0	0	1	1	1	1	1	1	1	2	0	1	1	2	1	1	1	1	1	1	1	1	1	1	2	1	1	1	1	1	1	1	1	1	1	2	2	1	1	3	1	1	1	1	1	1
Heptapleurun petelotii	2	0	7	1	1	2	1	1	2	1	1	1	1	0	1	1	2	2	1	1	2	1	1	1	1	1	1	2	2	2	2	1	1	2	1	1	1	2	3	10	2	1	3	1	1	1	2	1	1
Heteropanax brevipedicellatus	1	1	9	1	1	2	1	1	1	1	2	1	2	0	1	1	2	2	1	1	2	1	1	1	1	1	1	1	2	2	2	1	1	2	1	1	1	2	5	3	2	1	4	1	1	1	1	1	1
Heteropanax fragrans	2	1	7	1	2	2	0	1	1	1	2	1	2	1	0	1	2	2	1	1	1	1	1	1	1	1	1	2	1	1	2	1	1	2	1	1	1	1	3	1	1	1	3	1	1	1	2	1	1
Hydrocotyle cf. nepalensis	1	1	0	0	1	0	0	0	1	1	2	0	0	0	0	4	1	2	2	1	0	1	1	1	1	1	1	1	1	1	1	1	1	2	1	1	1	0	1	1	1	1	3	1	1	1	1	1	1
Hydrocotyle umbellata	0	0	0	0	0	0	0	0	0	0	1	0	0	0	0	1	0	0	1	1	0	1	1	1	1	1	0	1	0	1	1	0	1	1	1	1	1	0	0	0	1	1	0	1	0	1	1	1	0
Kalopanax septemlobus	1	1	7	0	1	2	0	1	2	1	1	1	2	5	1	2	1	2	1	1	1	1	1	1	1	1	1	2	2	2	2	1	1	1	1	1	1	2	3	1	2	1	1	1	1	1	1	1	1
Mackinlaya schlechteri	0	0	1	0	0	0	0	1	1	1	1	1	1	0	0	0	0	1	1	1	1	1	1	1	1	0	1	1	1	1	1	1	0	1	1	1	1	0	1	1	1	1	1	1	1	0	1	1	1
Macropanax chienii	2	1	3	1	0	2	0	1	1	2	2	1	1	0	0	2	2	2	1	1	1	1	1	1	1	1	1	2	1	1	2	1	1	2	1	1	1	1	2	2	2	1	1	1	1	1	1	1	1
Macropanax dispermus	2	1	8	1	2	2	0	1	1	2	1	1	1	0	0	1	2	2	1	1	1	1	1	1	1	1	1	3	2	2	2	1	1	2	1	1	1	1	4	3	3	1	1	1	1	1	1	1	1
Macropanax maingayi	1	1	6	1	1	2	0	1	3	1	1	1	1	0	0	2	2	3	1	1	1	1	1	1	1	1	1	2	2	2	2	1	1	3	1	1	2	2	4	2	2	1	2	1	1	1	1	1	2
Macropanax rosthornii	2	2	6	0	2	2	0	1	4	1	2	1	2	0	0	2	2	2	1	1	1	1	1	1	1	1	1	2	2	2	2	1	1	3	1	1	1	2	2	3	2	1	1	1	1	1	1	1	2
Macropanax serratifolius	1	1	5	0	1	2	0	1	2	1	1	1	1	1	0	2	2	2	1	1	1	1	1	1	1	1	1	2	2	2	2	1	1	2	1	1	2	2	3	6	1	1	1	1	1	1	1	1	2
Macropanax undulatus	2	1	6	0	2	2	0	1	1	1	2	1	1	0	0	2	2	2	1	1	1	1	1	1	1	1	1	3	1	2	2	1	1	2	1	1	1	2	2	3	2	1	1	1	1	1	1	1	1
Merrilliopanax listeri	2	1	9	1	2	2	1	1	3	2	2	2	2	1	1	2	2	3	1	1	1	2	1	1	1	1	1	2	1	2	2	1	1	1	1	1	2	2	2	1	2	1	2	1	1	2	2	1	1
Merrilliopanax membranifolius	2	1	7	1	2	2	1	1	1	2	1	1	2	1	1	2	2	3	1	1	1	1	1	1	1	1	2	2	1	2	2	1	1	1	1	1	1	1	2	1	2	1	2	1	1	1	1	1	1
Meryta pastoralis	1	1	6	1	2	2	0	2	2	3	2	2	2	0	4	1	2	3	1	1	2	1	1	1	1	1	1	2	2	2	2	1	1	2	1	1	1	2	1	2	2	1	2	1	2	2	2	1	1
Metapanax davidii	1	1	1	0	1	1	0	1	1	1	1	1	1	1	0	1	2	1	1	1	1	1	1	1	1	1	1	2	1	1	1	1	1	1	1	1	1	1	3	1	1	1	1	1	1	1	1	1	1
Metapanax delavayi	2	1	8	0	1	2	0	1	2	1	2	1	1	0	0	2	2	1	1	1	1	1	1	1	1	1	1	2	1	1	2	1	1	2	1	1	1	2	4	2	2	1	2	1	1	1	1	1	1
Oplopanax elatus	2	1	6	1	1	3	1	1	1	3	2	1	2	0	0	1	2	3	1	1	2	2	1	1	1	1	2	2	1	1	2	1	1	2	1	1	1	1	3	2	2	1	1	1	1	2	1	1	1
Oplopanax horridus	1	1	1	0	1	2	1	1	1	1	2	1	1	0	2	1	1	1	1	1	1	1	1	1	1	1	1	1	1	1	1	1	1	1	1	1	1	1	2	1	1	1	1	1	1	1	1	1	1
Oreopanax anomalus	1	1	5	0	1	2	1	1	1	2	2	1	2	0	2	2	2	1	1	1	1	1	1	1	1	1	1	2	1	1	2	1	1	1	1	1	1	1	3	2	2	1	2	1	1	1	1	1	1
Oreopanax capitatus	2	2	7	1	1	2	0	1	2	2	1	2	2	0	1	2	2	2	1	1	1	1	1	1	1	1	1	1	2	2	2	1	1	1	1	1	1	2	3	3	2	1	2	1	1	1	1	1	1
Oreopanax cf. argentatus	2	1	8	1	1	2	1	1	1	2	2	1	2	0	1	1	2	2	1	1	1	1	1	1	1	1	2	2	2	1	2	1	1	2	1	1	2	2	2	1	2	1	2	1	1	2	1	1	1
Oreopanax cf. artocarpoides	2	1	6	1	2	2	1	1	2	2	2	1	2	0	1	1	2	2	1	1	1	2	1	1	1	1	2	1	2	1	2	1	1	2	1	1	1	2	2	1	2	1	2	1	1	2	1	1	1
Oreopanax cf. membranaceus	2	1	9	1	2	2	1	1	1	2	2	1	2	0	1	1	2	2	1	1	1	2	1	1	1	1	2	1	1	1	2	1	1	2	1	1	1	2	2	1	2	1	2	1	1	2	1	1	1
Oreopanax cf. trollii	2	1	8	1	2	2	1	1	1	3	2	1	2	0	1	1	2	2	1	1	1	2	1	1	1	1	1	2	2	1	2	1	1	2	1	1	2	2	3	1	2	1	2	1	1	2	1	1	1
Oreopanax cf. williamsii	2	1	6	1	2	2	1	1	2	2	2	1	2	1	1	2	2	2	1	1	1	2	1	1	1	1	2	2	2	1	2	1	1	2	1	1	1	2	2	1	2	1	2	1	1	2	2	1	1
Oreopanax divulsus	2	1	8	1	2	2	1	1	2	3	2	1	2	1	2	2	2	2	1	1	1	2	1	1	1	1	1	2	1	1	2	1	1	2	1	1	1	2	3	1	2	1	2	1	1	2	1	1	1
Oreopanax donnell-smithii	1	1	7	1	1	2	0	1	4	1	1	1	3	0	2	2	2	2	1	1	1	1	1	1	1	1	2	2	2	2	1	2	3	2	1	1	2	2	2	1	1	1	3	1	1	1	2	1	1
Oreopanax eriocephallus	2	0	8	1	2	2	1	1	2	2	2	1	2	1	1	2	2	2	1	1	1	2	1	1	1	1	2	2	2	1	2	1	1	2	1	1	1	2	3	1	2	1	2	1	1	2	1	1	1
Oreopanax guatemalensis	0	1	0	0	0	0	0	0	0	1	0	0	0	0	0	1	0	1	0	0	0	0	1	0	1	0	0	0	1	0	1	0	1	0	0	0	1	0	0	0	1	0	0	0	0	0	0	1	0
Oreopanax iodophyllus	2	1	7	0	1	2	1	1	1	2	2	1	2	0	0	1	2	2	1	1	1	1	1	1	1	1	1	2	1	1	2	1	1	2	1	1	1	1	2	1	2	1	2	1	1	1	1	1	1
Oreopanax kuntzei	2	1	8	1	1	2	1	1	1	2	2	1	2	0	1	2	2	1	1	1	1	1	1	1	1	1	1	2	2	1	2	1	1	2	1	1	1	2	3	1	2	1	2	1	1	2	1	1	1
Oreopanax macrocephalus	2	1	9	1	2	2	1	1	1	2	1	1	2	0	1	1	2	1	1	1	1	1	1	1	1	1	1	2	1	1	2	1	1	2	1	1	1	2	3	1	2	1	2	1	1	1	1	1	1
Oreopanax nicaraguensis	2	2	7	1	1	2	1	1	3	2	2	2	2	0	1	2	2	2	1	1	1	1	1	1	1	1	1	2	2	2	2	1	2	1	1	1	1	2	3	2	2	1	2	1	1	2	2	1	1
Oreopanax nubigenus	1	1	5	0	1	2	1	1	1	2	2	1	1	0	0	2	2	1	1	1	1	1	1	1	1	1	1	2	1	2	1	1	1	2	1	1	1	1	2	2	2	1	2	1	1	1	1	1	1
Oreopanax oerstedianus	1	1	3	0	1	1	0	1	1	1	1	1	2	0	0	1	2	1	1	1	1	1	1	1	1	1	1	1	1	1	1	1	1	2	1	1	1	1	1	1	1	1	2	1	1	1	1	1	1
Oreopanax pavonii	2	1	5	1	2	2	1	1	1	2	2	1	2	1	1	1	2	2	1	1	1	1	1	1	1	1	1	2	1	1	2	1	1	2	1	1	1	1	3	1	2	1	2	1	1	2	1	1	1
Oreopanax peltatus	2	1	7	1	0	2	1	1	1	2	2	1	2	0	0	1	2	3	1	1	2	1	1	1	1	1	1	2	1	1	1	1	1	1	1	1	1	2	2	2	2	1	2	1	1	2	1	1	1
Oreopanax platanifolius	1	1	3	0	0	2	0	1	1	2	2	1	2	0	0	1	2	1	1	1	1	0	1	1	1	0	1	1	1	1	1	1	1	1	1	1	1	0	2	1	2	1	2	1	1	1	1	1	1
Oreopanax polycephalus	2	1	8	1	2	2	1	1	3	3	2	1	2	0	1	2	2	2	1	1	1	2	1	1	1	1	1	2	2	2	2	1	2	2	1	1	1	1	3	1	2	1	2	1	1	2	1	1	1
Oreopanax pycnocarpus	2	1	7	1	1	2	1	1	1	2	2	1	2	0	1	1	2	3	1	1	1	1	1	1	1	1	1	1	1	2	2	1	1	1	1	1	1	2	3	2	2	1	2	1	1	1	2	1	1
Oreopanax rusbyi	2	1	7	1	2	2	1	1	3	3	2	1	2	0	1	1	2	2	1	1	1	2	1	1	1	1	2	2	1	2	1	1	1	1	1	1	1	2	2	1	2	1	2	1	1	1	1	1	1
Oreopanax sanderianus	2	1	7	1	1	2	1	1	2	2	3	2	2	0	0	2	2	1	1	1	1	1	1	1	1	1	1	2	1	2	2	1	1	2	1	1	1	2	3	2	2	1	2	1	1	2	2	1	1
Oreopanax sp Wen12338	2	1	8	1	2	2	1	1	1	2	2	1	2	0	1	1	2	2	1	1	1	1	1	1	1	1	1	2	1	1	2	1	1	2	1	1	1	2	3	2	2	1	2	1	1	1	1	1	1
Oreopanax steinbachianus	1	0	1	1	1	1	1	1	1	1	1	1	2	0	1	1	2	1	1	1	1	0	1	1	1	0	1	1	1	1	0	1	1	1	1	1	1	0	2	1	2	1	1	1	1	1	1	1	1
Oreopanax thaumasiophyllus	1	1	5	1	1	2	1	1	1	2	1	1	2	0	0	1	2	2	1	1	1	1	1	1	1	1	1	1	2	1	2	1	1	2	1	1	1	1	2	1	2	1	2	1	1	2	1	1	1
Oreopanax vestitus	1	1	1	0	0	1	0	0	1	1	1	1	0	0	0	1	1	1	1	0	0	1	1	1	1	1	0	1	1	0	0	0	1	1	1	0	0	1	0	1	1	0	1	0	0	1	1	1	0
Oreopanax xalapensis	2	1	8	1	2	2	1	1	1	2	3	1	2	1	1	2	2	2	1	1	2	1	1	1	1	1	1	2	1	1	1	1	1	1	1	1	1	2	3	3	2	1	2	1	1	1	1	1	1
Osmoxylon boerlagei	1	1	4	0	0	1	1	1	2	1	1	1	1	0	2	1	1	2	1	1	1	1	1	1	1	1	1	1	1	1	1	1	1	1	1	1	1	1	1	1	1	1	1	1	1	1	1	1	1
Osmoxylon micranthum	1	1	5	0	0	1	1	1	1	1	1	0	1	0	0	1	1	2	1	1	1	1	1	1	1	1	1	1	1	1	1	1	1	1	1	1	1	1	1	1	1	1	1	1	1	1	1	1	1
Osmoxylon novoguineense	1	0	5	0	0	1	1	1	1	1	1	1	1	0	2	1	1	2	1	1	1	1	1	1	1	1	1	1	1	1	1	1	1	1	1	1	1	1	1	1	1	1	1	1	1	1	1	1	1
Panax assamicus	1	1	1	1	1	1	1	1	2	2	2	2	1	1	2	1	1	1	1	1	1	1	1	1	1	1	1	1	1	1	1	1	1	1	1	1	1	1	1	1	1	1	1	1	1	1	1	1	1
Panax bipinnatifidus	1	1	1	1	1	1	1	1	1	1	1	1	1	1	2	1	1	1	1	1	1	1	1	1	1	1	1	1	1	1	1	1	1	1	1	1	1	1	1	1	1	1	1	1	1	1	1	1	1
Panax elegantior	1	1	2	1	1	1	1	1	2	3	1	1	1	1	2	1	1	1	1	1	1	1	1	1	1	1	1	1	1	1	1	1	1	1	1	1	1	1	1	1	1	1	1	1	1	1	1	1	1
Panax ginseng	2	1	2	1	1	2	2	2	2	3	5	3	1	2	2	1	1	1	1	1	1	2	1	1	1	1	1	1	1	1	1	1	1	1	1	1	1	1	1	1	1	1	1	1	1	1	1	1	1
Panax omeiensis	1	1	4	1	1	1	1	1	1	2	1	3	1	2	1	1	1	1	1	1	1	1	1	1	1	1	1	1	1	1	1	1	1	1	1	1	1	1	1	1	1	1	1	1	1	1	1	1	1
Panax quinquefolius	2	1	2	1	1	2	1	1	2	2	3	3	2	1	3	1	2	1	1	1	1	1	1	1	1	1	1	1	1	1	1	2	1	1	1	1	1	1	1	1	1	1	1	1	1	1	1	1	1
Panax trifolius	1	1	4	1	1	1	1	1	1	2	1	1	1	0	1	1	1	2	1	1	1	1	1	1	1	1	1	1	1	1	1	1	1	1	1	1	1	1	1	1	1	1	1	1	1	1	1	1	1
Panax variabilis	1	1	2	1	1	1	1	1	2	2	1	2	1	1	2	1	1	1	1	1	2	1	1	1	1	1	1	1	1	1	1	1	1	1	1	1	1	1	1	1	1	1	1	1	1	1	1	1	1
Panax vietnamensis	1	1	1	1	1	1	1	1	1	2	1	2	1	0	2	1	1	1	1	1	1	1	1	1	1	1	1	1	1	1	1	1	1	1	1	1	1	1	2	1	1	1	1	1	1	1	1	1	1
Panax wangianus	1	1	3	1	1	1	1	1	1	1	1	2	1	1	1	1	1	1	1	1	1	1	1	1	1	1	1	1	1	1	1	1	1	1	1	1	1	1	2	1	1	1	1	1	1	1	1	1	1
Polyscias australiana	1	1	5	0	1	1	1	1	1	1	1	1	1	0	0	1	1	2	1	1	1	1	1	1	1	1	1	1	1	1	1	1	1	1	1	1	1	1	1	1	1	1	2	1	1	1	1	1	1
Polyscias baehniana	2	1	5	1	1	2	1	2	1	2	1	1	1	0	2	2	2	1	1	1	1	2	1	1	1	1	1	5	2	2	2	1	2	2	1	1	2	1	1	1	1	1	1	1	1	1	2	1	2
Polyscias boivinii	2	1	7	1	1	2	3	2	2	1	2	2	1	0	1	2	2	2	1	1	1	1	1	1	1	1	1	3	2	1	1	1	1	1	1	1	1	2	1	1	1	1	1	1	2	1	3	1	2
Polyscias diversifolia	1	0	3	1	1	1	1	1	2	2	1	1	1	0	1	2	2	3	1	1	1	1	1	1	1	1	1	1	1	1	1	1	2	1	1	1	1	1	1	1	1	1	1	1	1	1	1	1	1
Polyscias elliptica	1	0	3	1	1	1	1	1	1	2	1	1	1	0	1	1	1	2	1	1	1	1	1	1	1	1	1	1	1	1	1	1	1	1	1	1	1	1	2	1	1	1	1	1	1	1	1	1	1
Polyscias fruticosa	0	0	1	0	0	0	0	1	0	0	1	0	1	0	1	1	0	0	1	1	1	1	1	1	1	1	1	1	1	1	1	1	1	1	1	1	1	1	1	0	1	1	1	1	1	1	1	1	1
Polyscias oahuensis	1	1	7	0	1	1	2	1	3	2	1	1	2	0	1	1	1	1	1	1	2	2	1	1	1	1	2	2	2	1	2	1	1	1	1	1	1	2	1	2	1	1	1	1	1	1	1	1	1
Polyscias samoensis	1	1	9	1	1	1	1	1	2	3	1	1	1	0	3	1	1	4	1	1	1	1	1	1	1	1	1	1	1	1	1	1	1	1	1	1	1	1	1	1	1	1	3	1	1	2	1	1	1
Polyscias sandwicensis	2	1	5	0	1	1	2	1	3	2	1	1	2	0	2	2	1	1	2	1	2	2	1	1	1	1	2	2	2	1	1	1	3	1	1	1	1	2	2	1	1	1	1	1	1	2	2	1	2
Polyscias schultzii	1	1	1	0	1	1	1	1	1	1	1	1	1	0	1	1	1	1	1	1	1	1	1	1	1	1	1	1	1	1	1	1	1	1	1	1	1	1	1	1	1	1	1	1	1	1	1	1	1
Pseudopanax colensoi	1	1	11	1	1	2	1	2	1	3	1	1	2	1	2	2	2	3	1	1	1	1	1	1	1	1	1	2	1	1	2	1	1	2	1	1	1	2	3	1	1	1	2	1	1	1	1	1	1
Pseudopanax crassifolius	2	1	6	1	1	3	2	2	3	2	2	2	2	1	3	1	2	4	2	1	2	2	1	1	1	1	1	2	2	1	2	1	1	2	1	1	1	2	3	2	1	1	3	1	1	2	1	1	2
Pseudopanax laetevirens	2	1	6	1	1	2	2	1	1	2	2	1	2	0	2	2	1	2	1	1	1	1	1	1	1	1	1	2	1	1	1	1	1	2	1	1	1	1	3	2	1	1	1	1	1	2	1	1	1
Pseudopanax lessonii	1	1	7	1	1	1	2	1	2	2	3	1	1	0	2	1	1	3	1	1	1	1	1	1	1	1	1	1	1	1	1	1	1	1	1	1	1	1	1	1	1	1	3	1	1	1	1	1	1
Pseudopanax valdiviensis	1	0	10	0	2	2	3	2	3	2	2	2	2	0	3	2	2	4	1	1	1	2	1	1	1	1	1	2	2	1	1	2	2	2	1	1	1	2	1	2	2	1	2	1	2	3	2	1	1
Raukaua anomalus	1	1	9	1	1	1	1	1	2	3	1	1	1	0	3	1	1	4	1	1	1	1	1	1	1	1	1	1	1	1	1	1	1	1	1	1	1	1	1	1	1	1	3	1	1	2	1	1	1
Raukaua simplex	1	1	7	1	1	1	2	1	1	2	3	1	1	0	2	1	1	2	1	1	1	1	1	1	1	1	1	1	1	1	1	1	1	1	1	1	1	1	1	1	1	1	3	1	1	1	1	1	1
Schefflera digitata	1	1	5	1	1	1	2	1	1	2	1	1	1	0	5	1	1	2	1	1	1	1	1	1	1	1	1	1	1	1	1	1	1	1	1	1	1	1	2	1	1	1	1	1	1	2	1	1	1
Sciodaphyllum acuminatum	1	0	8	1	1	2	0	1	3	1	1	2	2	1	2	1	2	1	1	1	1	2	1	1	1	1	2	2	2	1	2	1	1	2	1	1	2	2	3	3	1	1	2	1	2	1	1	1	1
Sciodaphyllum angulatum	2	1	9	1	1	2	0	1	1	1	1	1	2	2	1	1	2	1	1	1	2	1	1	1	1	1	1	2	2	2	1	1	1	2	1	1	1	2	3	3	2	1	2	1	2	1	2	1	1
Sciodaphyllum brownei	2	1	8	1	1	2	0	1	3	1	1	1	1	2	1	2	2	2	1	1	2	2	1	1	1	1	2	2	2	2	2	2	1	2	2	1	2	2	3	1	2	1	1	1	2	2	2	1	1
Sciodaphyllum chartaceum	1	0	7	1	1	2	0	1	3	1	1	2	2	1	3	2	2	1	1	1	1	2	1	1	1	1	2	2	2	2	2	1	1	2	1	1	1	2	3	2	2	1	2	1	2	1	2	1	1
Sciodaphyllum herzogii	2	1	8	1	1	2	0	1	3	1	1	1	2	1	2	1	2	2	1	1	1	2	1	1	1	1	2	2	2	1	2	2	1	2	2	1	2	2	3	2	2	1	1	1	2	1	2	1	1
Sciodaphyllum pedicellatum	2	1	8	1	1	2	0	1	1	1	2	1	2	2	1	2	2	1	1	1	2	1	1	1	1	1	1	2	2	2	2	1	1	2	1	1	1	2	3	2	2	1	3	1	2	1	2	1	1
Sciodaphyllum pentandrum	2	0	7	1	1	2	0	1	2	1	1	1	2	1	2	1	2	1	1	1	1	2	1	1	1	1	2	2	2	1	1	1	1	2	1	1	1	2	4	2	1	1	1	1	2	1	2	1	1
Sciodaphyllum robustum	1	1	9	1	1	2	0	1	3	1	1	1	2	2	1	2	2	2	1	1	1	2	1	1	1	1	2	2	2	2	2	2	1	2	2	1	2	2	3	2	2	1	2	1	2	1	2	1	1
Sciodaphyllum sodiroi	0	0	0	0	0	0	0	0	0	0	0	0	0	0	0	0	0	0	0	0	0	0	0	0	0	0	0	0	1	0	0	0	0	0	0	0	0	0	0	0	0	0	0	0	0	0	0	0	0
Sinopanax formosanus	2	1	11	1	2	2	1	1	2	3	2	2	2	0	3	1	2	3	1	1	2	2	1	1	1	1	2	2	1	1	2	1	1	1	1	1	1	2	3	1	2	1	2	1	1	2	2	1	1
Tetrapanax papyrifer	1	0	7	1	2	2	1	1	2	1	2	2	1	1	1	1	2	1	1	1	2	1	1	1	1	1	1	2	2	1	2	1	1	2	1	1	1	2	2	2	2	1	3	1	2	1	2	1	1
Trachymene glaucifolia	1	1	0	0	1	0	0	0	1	1	1	0	0	0	0	1	0	1	1	1	1	1	1	1	1	1	1	1	1	1	1	1	2	1	1	1	1	1	1	1	1	1	2	1	1	1	1	1	1
Trevesia burckii	2	1	4	0	1	2	0	1	1	2	2	1	2	0	0	2	2	2	1	1	3	2	1	1	1	1	2	2	2	2	1	1	1	1	1	1	1	2	3	5	2	1	2	1	1	2	2	1	1
Trevesia lateospina	1	1	3	0	0	2	0	1	1	2	2	1	1	0	0	1	2	1	1	1	1	1	1	1	1	1	1	1	1	2	1	1	1	2	1	1	1	1	2	3	2	1	1	1	1	1	2	1	1
Trevesia palmata	2	1	6	1	1	2	0	1	2	3	2	2	2	0	1	1	2	2	1	1	4	2	1	1	1	1	2	2	2	2	2	2	2	2	1	1	1	2	2	5	2	1	2	1	1	1	2	1	2
Trevesia sundaica	2	1	6	1	1	2	0	1	1	2	2	1	2	0	0	2	2	2	1	1	3	1	1	1	1	1	1	2	1	2	2	1	1	1	1	1	1	2	3	4	2	1	2	1	1	1	2	1	1
Trevesia valida	1	1	4	0	1	2	0	1	1	2	1	1	1	0	0	2	2	1	1	1	3	1	1	1	1	1	1	2	1	1	1	1	1	1	1	1	1	1	2	4	1	1	2	1	1	1	1	1	1
[truncated: 887 more columns]

## Sheet: NuAlign
Alignment_name	No_of_taxa	Alignment_length	Total_matrix_cells	Undetermined_characters	Missing_percent	No_variable_sites	Proportion_variable_sites	Parsimony_informative_sites	Proportion_parsimony_informative	AT_content	GC_content	A	C	G	T	K	M	R	Y	S	W	B	V	H	D	X	N	O	-	?
NuTot	227	562329	128211012	87040372	67.888	259200	0.461	170202	0.303	0.602	0.398	11900053	7465435	8861527	12943625	0	0	0	0	0	0	0	0	0	0	0	609356	0	86431016	0
01596_exon	220	1352	297440	199751	67.157	376	0.278	274	0.203	0.571	0.429	33024	19406	22527	22732	0	0	0	0	0	0	0	0	0	0	0	165	0	199586	0
03523_exon	205	7897	1618885	1114522	68.845	2621	0.332	2041	0.258	0.613	0.387	166153	82574	113048	142588	0	0	0	0	0	0	0	0	0	0	0	14169	0	1100353	0
03860_exon	222	486	107892	8859	8.211	350	0.72	272	0.56	0.596	0.404	31106	14511	25461	27955	0	0	0	0	0	0	0	0	0	0	0	0	0	8859	0
03891_exon	165	370	61050	21393	35.042	290	0.784	218	0.589	0.549	0.451	13614	7810	9811	8422	0	0	0	0	0	0	0	0	0	0	0	300	0	21093	0
04675_exon	208	597	124176	36915	29.728	427	0.715	331	0.554	0.425	0.575	25456	23758	26527	11520	0	0	0	0	0	0	0	0	0	0	0	102	0	36813	0
08530_exon	219	870	190530	60897	31.962	560	0.644	434	0.499	0.559	0.441	42225	34806	22354	30248	0	0	0	0	0	0	0	0	0	0	0	0	0	60897	0
09893_exon	109	346	37714	9742	25.831	262	0.757	176	0.509	0.563	0.437	7221	5921	6243	8587	0	0	0	0	0	0	0	0	0	0	0	0	0	9742	0
12027_exon	219	575	125925	28956	22.995	366	0.637	295	0.513	0.472	0.528	27366	18086	33102	18415	0	0	0	0	0	0	0	0	0	0	0	0	0	28956	0
13115_exon	221	683	150943	28738	19.039	455	0.666	320	0.469	0.579	0.421	37725	24885	26502	33093	0	0	0	0	0	0	0	0	0	0	0	135	0	28603	0
13836_exon	224	1428	319872	54159	16.931	1008	0.706	766	0.536	0.58	0.42	84756	45511	66058	69388	0	0	0	0	0	0	0	0	0	0	0	699	0	53460	0
14607_exon	225	525	118125	7692	6.512	354	0.674	242	0.461	0.58	0.42	33449	20041	26356	30587	0	0	0	0	0	0	0	0	0	0	0	0	0	7692	0
15623_exon	217	346	75082	16375	21.809	256	0.74	181	0.523	0.526	0.474	15569	11243	16637	15258	0	0	0	0	0	0	0	0	0	0	0	0	0	16375	0
16936_exon	221	1047	231387	103602	44.774	477	0.456	343	0.328	0.455	0.545	21710	39363	30204	36508	0	0	0	0	0	0	0	0	0	0	0	15	0	103587	0
17848_exon	76	388	29488	4408	14.948	304	0.784	252	0.649	0.621	0.379	8540	4726	4818	6996	0	0	0	0	0	0	0	0	0	0	0	66	0	4342	0
18925_exon	158	285	45030	6909	15.343	217	0.761	164	0.575	0.517	0.483	10823	6559	11832	8907	0	0	0	0	0	0	0	0	0	0	0	0	0	6909	0
2001430_exon	225	940	211500	37446	17.705	639	0.68	434	0.462	0.583	0.417	55246	30013	42640	46155	0	0	0	0	0	0	0	0	0	0	0	21	0	37425	0
2001696_exon	220	681	149820	8034	5.362	473	0.695	364	0.535	0.552	0.448	38799	29997	33486	39504	0	0	0	0	0	0	0	0	0	0	0	0	0	8034	0
2002346_exon	224	2324	520576	279763	53.741	982	0.423	736	0.317	0.571	0.429	74424	37180	66016	63193	0	0	0	0	0	0	0	0	0	0	0	705	0	279058	0
2003133_exon	225	1092	245700	114399	46.56	429	0.393	302	0.277	0.592	0.408	36202	24550	28959	41590	0	0	0	0	0	0	0	0	0	0	0	150	0	114249	0
2003148_exon	223	643	143389	15487	10.801	425	0.661	269	0.418	0.571	0.429	34657	24783	30131	38331	0	0	0	0	0	0	0	0	0	0	0	8268	0	7219	0
2003160_exon	221	332	73372	19153	26.104	217	0.654	155	0.467	0.548	0.452	12138	11221	13319	17541	0	0	0	0	0	0	0	0	0	0	0	0	0	19153	0
2004019_exon	221	394	87074	12221	14.035	266	0.675	175	0.444	0.578	0.422	24443	14901	16693	18816	0	0	0	0	0	0	0	0	0	0	0	0	0	12221	0
2004691_exon	226	312	70512	4911	6.965	179	0.574	111	0.356	0.55	0.45	16207	12458	17053	19883	0	0	0	0	0	0	0	0	0	0	0	3	0	4908	0
2005908_exon	225	1212	272700	60366	22.136	610	0.503	419	0.346	0.526	0.474	52149	45816	55030	59339	0	0	0	0	0	0	0	0	0	0	0	0	0	60366	0
2006213_exon	226	972	219672	29871	13.598	642	0.66	476	0.49	0.58	0.42	46852	35691	44071	63187	0	0	0	0	0	0	0	0	0	0	0	861	0	29010	0
2006634_exon	222	611	135642	21222	15.646	441	0.722	301	0.493	0.561	0.439	45449	19373	30792	18806	0	0	0	0	0	0	0	0	0	0	0	1437	0	19785	0
2006882_exon	223	441	98343	5667	5.762	327	0.741	243	0.551	0.575	0.425	24102	21249	18160	29165	0	0	0	0	0	0	0	0	0	0	0	213	0	5454	0
2007126_exon	225	357	80325	1371	1.707	239	0.669	171	0.479	0.556	0.444	24276	15899	19197	19582	0	0	0	0	0	0	0	0	0	0	0	18	0	1353	0
2007397_exon	224	542	121408	6811	5.61	337	0.622	247	0.456	0.577	0.423	39255	23038	25435	26869	0	0	0	0	0	0	0	0	0	0	0	81	0	6730	0
2008968_exon	223	528	117744	16233	13.787	314	0.595	188	0.356	0.552	0.448	28192	21451	24038	27830	0	0	0	0	0	0	0	0	0	0	0	126	0	16107	0
2009217_exon	225	841	189225	57552	30.415	379	0.451	290	0.345	0.555	0.445	38540	23999	34617	34517	0	0	0	0	0	0	0	0	0	0	0	543	0	57009	0
2010056_exon	222	783	173826	42468	24.431	485	0.619	379	0.484	0.511	0.489	31975	27401	36926	35056	0	0	0	0	0	0	0	0	0	0	0	84	0	42384	0
2010329_exon	224	495	110880	12426	11.207	381	0.77	284	0.574	0.621	0.379	33192	15809	21535	27918	0	0	0	0	0	0	0	0	0	0	0	1632	0	10794	0
2011521_exon	225	480	108000	9369	8.675	311	0.648	219	0.456	0.516	0.484	27188	22890	24836	23717	0	0	0	0	0	0	0	0	0	0	0	24	0	9345	0
2012010_exon	225	1323	297675	61839	20.774	974	0.736	682	0.515	0.591	0.409	60611	47767	48720	78738	0	0	0	0	0	0	0	0	0	0	0	2628	0	59211	0
2012030_exon	224	868	194432	23741	12.21	514	0.592	352	0.406	0.535	0.465	57192	30453	48880	34166	0	0	0	0	0	0	0	0	0	0	0	2304	0	21437	0
2012557_exon	225	865	194625	32667	16.785	544	0.629	397	0.459	0.536	0.464	45496	40777	34409	41276	0	0	0	0	0	0	0	0	0	0	0	1881	0	30786	0
2012568_exon	218	622	135596	45593	33.624	352	0.566	253	0.407	0.536	0.464	27247	20867	20963	20926	0	0	0	0	0	0	0	0	0	0	0	75	0	45518	0
2013294_exon	223	312	69576	540	0.776	183	0.587	128	0.41	0.486	0.514	17373	17568	17914	16181	0	0	0	0	0	0	0	0	0	0	0	45	0	495	0
2013606_exon	221	600	132600	12336	9.303	420	0.7	288	0.48	0.624	0.376	32106	12774	32449	42935	0	0	0	0	0	0	0	0	0	0	0	0	0	12336	0
2014121_exon	226	1926	435276	165282	37.972	956	0.496	698	0.362	0.593	0.407	87205	41332	68409	73048	0	0	0	0	0	0	0	0	0	0	0	414	0	164868	0
2014423_exon	224	877	196448	20030	10.196	560	0.639	389	0.444	0.541	0.459	50093	39368	41548	45409	0	0	0	0	0	0	0	0	0	0	0	6795	0	13235	0
2014630_exon	224	561	125664	4764	3.791	205	0.365	133	0.237	0.564	0.436	33304	25349	27378	34869	0	0	0	0	0	0	0	0	0	0	0	0	0	4764	0
2015233_exon	224	444	99456	33915	34.101	230	0.518	153	0.345	0.58	0.42	23962	9135	18317	14127	0	0	0	0	0	0	0	0	0	0	0	3	0	33912	0
2016435_exon	223	849	189327	12642	6.677	595	0.701	405	0.477	0.579	0.421	56883	31073	43291	45438	0	0	0	0	0	0	0	0	0	0	0	672	0	11970	0
2016590_exon	224	774	173376	50307	29.016	446	0.576	318	0.411	0.559	0.441	35602	20533	33713	33221	0	0	0	0	0	0	0	0	0	0	0	108	0	50199	0
2016875_exon	225	869	195525	8769	4.485	641	0.738	424	0.488	0.559	0.441	54905	39292	43129	49430	0	0	0	0	0	0	0	0	0	0	0	342	0	8427	0
2017136_exon	226	1259	284534	26261	9.229	975	0.774	746	0.593	0.612	0.388	80216	39155	60928	77974	0	0	0	0	0	0	0	0	0	0	0	7248	0	19013	0
2017224_exon	222	401	89022	11262	12.651	291	0.726	225	0.561	0.45	0.55	15675	19774	22973	19338	0	0	0	0	0	0	0	0	0	0	0	378	0	10884	0
2017497_exon	220	492	108240	29883	27.608	330	0.671	254	0.516	0.626	0.374	20407	14617	14841	28492	0	0	0	0	0	0	0	0	0	0	0	1317	0	28566	0
2018167_exon	224	723	161952	7953	4.911	513	0.71	385	0.533	0.602	0.398	46517	28159	33158	46165	0	0	0	0	0	0	0	0	0	0	0	129	0	7824	0
2018404_exon	222	431	95682	9630	10.065	271	0.629	202	0.469	0.52	0.48	24978	21574	19687	19813	0	0	0	0	0	0	0	0	0	0	0	0	0	9630	0
2019189_exon	225	457	102825	7146	6.95	326	0.713	248	0.543	0.588	0.412	30284	19130	20257	26008	0	0	0	0	0	0	0	0	0	0	0	132	0	7014	0
2019768_exon	226	3711	838686	155844	18.582	2240	0.604	1559	0.42	0.58	0.42	193057	123837	163003	202945	0	0	0	0	0	0	0	0	0	0	0	10527	0	145317	0
2019892_exon	224	924	206976	15324	7.404	513	0.555	354	0.383	0.563	0.437	58966	37573	46194	48919	0	0	0	0	0	0	0	0	0	0	0	183	0	15141	0
2020560_exon	224	706	158144	7022	4.44	450	0.637	294	0.416	0.56	0.44	40797	30272	36179	43874	0	0	0	0	0	0	0	0	0	0	0	0	0	7022	0
2021289_exon	226	506	114356	16448	14.383	350	0.692	263	0.52	0.502	0.498	20786	23786	24939	28397	0	0	0	0	0	0	0	0	0	0	0	420	0	16028	0
2021911_exon	223	447	99681	1311	1.315	259	0.579	175	0.391	0.621	0.379	29953	17697	19550	31170	0	0	0	0	0	0	0	0	0	0	0	0	0	1311	0
2022028_exon	225	551	123975	16551	13.35	372	0.675	260	0.472	0.53	0.47	26568	26360	24209	30287	0	0	0	0	0	0	0	0	0	0	0	240	0	16311	0
2022194_exon	226	826	186676	21103	11.305	537	0.65	350	0.424	0.567	0.433	45787	34955	36646	48185	0	0	0	0	0	0	0	0	0	0	0	291	0	20812	0
2023024_exon	222	432	95904	4506	4.698	288	0.667	216	0.5	0.542	0.458	23370	19529	22327	26172	0	0	0	0	0	0	0	0	0	0	0	69	0	4437	0
2023522_exon	226	834	188484	8757	4.646	415	0.498	289	0.347	0.54	0.46	48150	35759	47051	48767	0	0	0	0	0	0	0	0	0	0	0	0	0	8757	0
2024361_exon	223	327	72921	1968	2.699	229	0.7	158	0.483	0.53	0.47	21611	17421	15958	15963	0	0	0	0	0	0	0	0	0	0	0	0	0	1968	0
2024631_exon	227	6544	1485488	597851	40.246	2843	0.434	1899	0.29	0.578	0.422	258210	170677	204096	254654	0	0	0	0	0	0	0	0	0	0	0	6921	0	590930	0
2025065_exon	225	1342	301950	41316	13.683	793	0.591	534	0.398	0.547	0.453	68579	49940	68197	73918	0	0	0	0	0	0	0	0	0	0	0	1068	0	40248	0
20263_exon	214	819	175266	15843	9.039	659	0.805	510	0.623	0.593	0.407	50688	25722	39036	43977	0	0	0	0	0	0	0	0	0	0	0	240	0	15603	0
2026649_exon	222	607	134754	31923	23.69	424	0.699	273	0.45	0.592	0.408	31686	16878	25130	29137	0	0	0	0	0	0	0	0	0	0	0	408	0	31515	0
2027037_exon	224	696	155904	7611	4.882	451	0.648	317	0.455	0.51	0.49	36224	39567	33126	39376	0	0	0	0	0	0	0	0	0	0	0	21	0	7590	0
2027271_exon	224	741	165984	28485	17.161	509	0.687	373	0.503	0.553	0.447	36075	29676	31782	39966	0	0	0	0	0	0	0	0	0	0	0	555	0	27930	0
2027493_exon	225	881	198225	26364	13.3	498	0.565	345	0.392	0.552	0.448	51249	35096	41973	43543	0	0	0	0	0	0	0	0	0	0	0	573	0	25791	0
2027601_exon	224	483	108192	3477	3.214	312	0.646	239	0.495	0.573	0.427	33014	17588	27124	26989	0	0	0	0	0	0	0	0	0	0	0	0	0	3477	0
2027980_exon	226	1242	280692	18264	6.507	877	0.706	623	0.502	0.592	0.408	84186	52152	55008	71082	0	0	0	0	0	0	0	0	0	0	0	2922	0	15342	0
2027989_exon	225	762	171450	50199	29.279	425	0.558	311	0.408	0.562	0.438	34066	26837	26277	34071	0	0	0	0	0	0	0	0	0	0	0	549	0	49650	0
2028210_exon	225	555	124875	8472	6.784	339	0.611	223	0.402	0.537	0.463	38165	22526	31348	24364	0	0	0	0	0	0	0	0	0	0	0	210	0	8262	0
2028743_exon	226	1456	329056	32281	9.81	873	0.6	592	0.407	0.535	0.465	72875	69472	68406	86022	0	0	0	0	0	0	0	0	0	0	0	1917	0	30364	0
2029506_exon	222	453	100566	8247	8.201	371	0.819	295	0.651	0.572	0.428	29593	18215	21273	23238	0	0	0	0	0	0	0	0	0	0	0	993	0	7254	0
2030551_exon	222	339	75258	7632	10.141	230	0.678	163	0.481	0.593	0.407	21067	12696	14787	19076	0	0	0	0	0	0	0	0	0	0	0	2430	0	5202	0
2030718_exon	224	741	165984	2337	1.408	476	0.642	358	0.483	0.621	0.379	54182	22171	39909	47385	0	0	0	0	0	0	0	0	0	0	0	282	0	2055	0
2031050_exon	225	512	115200	8838	7.672	315	0.615	235	0.459	0.561	0.439	31366	22751	23984	28261	0	0	0	0	0	0	0	0	0	0	0	291	0	8547	0
2031284_exon	222	916	203352	69099	33.98	435	0.475	294	0.321	0.558	0.442	37717	25813	33518	37205	0	0	0	0	0	0	0	0	0	0	0	120	0	68979	0
2031489_exon	225	2785	626625	139902	22.326	1743	0.626	1223	0.439	0.58	0.42	145552	102331	102377	136463	0	0	0	0	0	0	0	0	0	0	0	6723	0	133179	0
2031550_exon	226	798	180348	20469	11.35	417	0.523	308	0.386	0.516	0.484	43238	40660	36802	39179	0	0	0	0	0	0	0	0	0	0	0	654	0	19815	0
2031755_exon	225	1161	261225	31884	12.206	751	0.647	525	0.452	0.581	0.419	63906	39449	56756	69230	0	0	0	0	0	0	0	0	0	0	0	1461	0	30423	0
2031876_exon	226	929	209954	21827	10.396	675	0.727	501	0.539	0.543	0.457	43262	42731	43297	58837	0	0	0	0	0	0	0	0	0	0	0	2175	0	19652	0
2032401_exon	223	572	127556	6164	4.832	422	0.738	302	0.528	0.587	0.413	39175	24561	25570	32086	0	0	0	0	0	0	0	0	0	0	0	114	0	6050	0
2032596_exon	225	918	206550	83910	40.625	389	0.424	291	0.317	0.59	0.41	37367	19317	31002	34954	0	0	0	0	0	0	0	0	0	0	0	573	0	83337	0
2032741_exon	225	696	156600	7194	4.594	334	0.48	231	0.332	0.583	0.417	45148	29431	32968	41859	0	0	0	0	0	0	0	0	0	0	0	0	0	7194	0
2033668_exon	226	1879	424654	121387	28.585	991	0.527	702	0.374	0.524	0.476	85809	60221	84443	72794	0	0	0	0	0	0	0	0	0	0	0	627	0	120760	0
2033674_exon	226	812	183512	6980	3.804	594	0.732	416	0.512	0.58	0.42	56953	34649	39443	45487	0	0	0	0	0	0	0	0	0	0	0	1296	0	5684	0
2034046_exon	210	1023	214830	54738	25.48	629	0.615	449	0.439	0.54	0.46	46008	42987	30605	40492	0	0	0	0	0	0	0	0	0	0	0	0	0	54738	0
2034124_exon	219	363	79497	15030	18.906	208	0.573	140	0.386	0.534	0.466	19062	15196	14859	15350	0	0	0	0	0	0	0	0	0	0	0	0	0	15030	0
2035042_exon	225	1162	261450	132249	50.583	583	0.502	430	0.37	0.596	0.404	34831	25201	27052	42117	0	0	0	0	0	0	0	0	0	0	0	0	0	132249	0
2035261_exon	225	585	131625	29772	22.619	299	0.511	236	0.403	0.564	0.436	21734	18137	26238	35744	0	0	0	0	0	0	0	0	0	0	0	0	0	29772	0
2035416_exon	226	1180	266680	82465	30.923	665	0.564	467	0.396	0.561	0.439	40947	40984	39719	62565	0	0	0	0	0	0	0	0	0	0	0	5076	0	77389	0
2035495_exon	224	725	162400	16672	10.266	514	0.709	380	0.524	0.51	0.49	37212	35277	36086	37153	0	0	0	0	0	0	0	0	0	0	0	1569	0	15103	0
2035545_exon	226	5072	1146272	499676	43.591	2176	0.429	1351	0.266	0.588	0.412	183008	122668	143862	197058	0	0	0	0	0	0	0	0	0	0	0	7230	0	492446	0
2035802_exon	226	2279	515054	96386	18.714	1374	0.603	936	0.411	0.58	0.42	128297	80830	94948	114593	0	0	0	0	0	0	0	0	0	0	0	2778	0	93608	0
2036894_exon	226	1842	416292	137715	33.081	1076	0.584	785	0.426	0.55	0.45	78050	57353	68093	75081	0	0	0	0	0	0	0	0	0	0	0	810	0	136905	0
2037317_exon	227	2107	478289	94127	19.68	1281	0.608	879	0.417	0.577	0.423	104524	69857	92714	117067	0	0	0	0	0	0	0	0	0	0	0	1572	0	92555	0
2037717_exon	219	360	78840	3483	4.418	137	0.381	104	0.289	0.533	0.467	24155	15270	19880	16052	0	0	0	0	0	0	0	0	0	0	0	102	0	3381	0
2037773_exon	227	881	199987	28405	14.203	666	0.756	442	0.502	0.578	0.422	53098	33658	38617	46209	0	0	0	0	0	0	0	0	0	0	0	2277	0	26128	0
2037989_exon	227	1302	295554	37140	12.566	805	0.618	505	0.388	0.596	0.404	69449	48277	56226	84462	0	0	0	0	0	0	0	0	0	0	0	315	0	36825	0
2038272_exon	225	976	219600	23988	10.923	599	0.614	421	0.431	0.534	0.466	54747	42860	48209	49796	0	0	0	0	0	0	0	0	0	0	0	795	0	23193	0
2038306_exon	219	390	85410	9474	11.092	285	0.731	208	0.533	0.494	0.506	20162	19096	19319	17359	0	0	0	0	0	0	0	0	0	0	0	21	0	9453	0
2038418_exon	222	470	104340	14898	14.278	331	0.704	233	0.496	0.56	0.44	26611	16247	23116	23468	0	0	0	0	0	0	0	0	0	0	0	543	0	14355	0
2038482_exon	227	597	135519	33126	24.444	424	0.71	339	0.568	0.549	0.451	25420	21590	24779	30604	0	0	0	0	0	0	0	0	0	0	0	1425	0	31701	0
2038617_exon	225	593	133425	25593	19.182	418	0.705	317	0.535	0.518	0.482	30543	22969	28970	25350	0	0	0	0	0	0	0	0	0	0	0	102	0	25491	0
2038621_exon	224	650	145600	19162	13.161	457	0.703	359	0.552	0.523	0.477	37471	22739	37675	28553	0	0	0	0	0	0	0	0	0	0	0	51	0	19111	0
2039035_exon	226	1904	430304	34562	8.032	1319	0.693	950	0.499	0.571	0.429	114345	69519	100346	111532	0	0	0	0	0	0	0	0	0	0	0	582	0	33980	0
2039080_exon	224	972	217728	12492	5.737	612	0.63	410	0.422	0.56	0.44	71720	39778	50467	43271	0	0	0	0	0	0	0	0	0	0	0	2922	0	9570	0
2039205_exon	226	1395	315270	126657	40.174	640	0.459	468	0.335	0.596	0.404	57468	35848	40321	54976	0	0	0	0	0	0	0	0	0	0	0	423	0	126234	0
2039233_exon	226	878	198428	15176	7.648	619	0.705	457	0.521	0.602	0.398	53265	34013	38996	56978	0	0	0	0	0	0	0	0	0	0	0	246	0	14930	0
2039277_exon	211	329	69419	12401	17.864	206	0.626	125	0.38	0.546	0.454	15576	11535	14486	15421	0	0	0	0	0	0	0	0	0	0	0	2118	0	10283	0
2039623_exon	226	1283	289958	48446	16.708	924	0.72	637	0.496	0.569	0.431	68856	51848	52204	68604	0	0	0	0	0	0	0	0	0	0	0	4431	0	44015	0
2039655_exon	224	573	128352	19620	15.286	353	0.616	250	0.436	0.537	0.463	36345	18858	31489	22040	0	0	0	0	0	0	0	0	0	0	0	36	0	19584	0
2039805_exon	226	1439	325214	95069	29.233	781	0.543	525	0.365	0.541	0.459	53327	51009	54509	71300	0	0	0	0	0	0	0	0	0	0	0	4284	0	90785	0
2040226_exon	226	636	143736	8574	5.965	441	0.693	322	0.506	0.571	0.429	38543	27335	30603	38681	0	0	0	0	0	0	0	0	0	0	0	297	0	8277	0
2040282_exon	226	2785	629410	73714	11.712	1826	0.656	1274	0.457	0.599	0.401	168972	98984	123919	163821	0	0	0	0	0	0	0	0	0	0	0	7374	0	66340	0
2040620_exon	225	689	155025	10176	6.564	407	0.591	269	0.39	0.586	0.414	50072	23142	36798	34837	0	0	0	0	0	0	0	0	0	0	0	117	0	10059	0
2040875_exon	218	312	68016	1053	1.548	182	0.583	141	0.452	0.357	0.643	14073	22970	20107	9813	0	0	0	0	0	0	0	0	0	0	0	0	0	1053	0
2040913_exon	226	1267	286342	89647	31.308	684	0.54	461	0.364	0.562	0.438	60597	38656	47528	49914	0	0	0	0	0	0	0	0	0	0	0	2664	0	86983	0
2041006_exon	213	510	108630	20541	18.909	351	0.688	270	0.529	0.439	0.561	21986	24462	24990	16651	0	0	0	0	0	0	0	0	0	0	0	0	0	20541	0
2041230_exon	224	795	178080	39171	21.996	471	0.592	346	0.435	0.543	0.457	34936	27728	35691	40554	0	0	0	0	0	0	0	0	0	0	0	267	0	38904	0
2041382_exon	224	777	174048	18696	10.742	514	0.662	359	0.462	0.549	0.451	48225	26160	43985	36982	0	0	0	0	0	0	0	0	0	0	0	33	0	18663	0
2041914_exon	227	1494	339138	43776	12.908	998	0.668	674	0.451	0.576	0.424	83235	56439	68692	86996	0	0	0	0	0	0	0	0	0	0	0	2523	0	41253	0
2041956_exon	222	529	117438	19281	16.418	323	0.611	205	0.388	0.517	0.483	24466	25682	21742	26267	0	0	0	0	0	0	0	0	0	0	0	21	0	19260	0
2042240_exon	226	774	174924	35733	20.428	446	0.576	310	0.401	0.59	0.41	44752	32061	24988	37390	0	0	0	0	0	0	0	0	0	0	0	120	0	35613	0
2042517_exon	226	1926	435276	109878	25.243	1183	0.614	829	0.43	0.564	0.436	86157	62440	79442	97359	0	0	0	0	0	0	0	0	0	0	0	6504	0	103374	0
2042742_exon	225	985	221625	29310	13.225	667	0.677	465	0.472	0.591	0.409	59312	36731	41941	54331	0	0	0	0	0	0	0	0	0	0	0	1167	0	28143	0
2042763_exon	222	553	122766	13587	11.067	368	0.665	265	0.479	0.606	0.394	36367	16198	26866	29748	0	0	0	0	0	0	0	0	0	0	0	2961	0	10626	0
2042930_exon	226	986	222836	34730	15.585	561	0.569	404	0.41	0.564	0.436	50376	30680	51456	55594	0	0	0	0	0	0	0	0	0	0	0	2181	0	32549	0
2042948_exon	223	888	198024	36594	18.48	678	0.764	470	0.529	0.6	0.4	52599	29605	35033	44193	0	0	0	0	0	0	0	0	0	0	0	2253	0	34341	0
2043077_exon	224	1194	267456	52662	19.69	722	0.605	493	0.413	0.58	0.42	74874	39764	50477	49679	0	0	0	0	0	0	0	0	0	0	0	333	0	52329	0
2043400_exon	226	1258	284308	34363	12.087	839	0.667	560	0.445	0.564	0.436	69069	48048	60851	71977	0	0	0	0	0	0	0	0	0	0	0	3138	0	31225	0
2043453_exon	221	616	136136	51491	37.823	344	0.558	232	0.377	0.572	0.428	24681	17788	18491	23685	0	0	0	0	0	0	0	0	0	0	0	21	0	51470	0
2043487_exon	226	855	193230	22758	11.778	562	0.657	374	0.437	0.542	0.458	45386	33202	44867	47017	0	0	0	0	0	0	0	0	0	0	0	885	0	21873	0
2043537_exon	226	1590	359340	124791	34.728	878	0.552	632	0.397	0.605	0.395	86032	35799	56865	55853	0	0	0	0	0	0	0	0	0	0	0	1464	0	123327	0
2043751_exon	226	2672	603872	270977	44.873	1150	0.43	773	0.289	0.553	0.447	92027	62429	86236	92203	0	0	0	0	0	0	0	0	0	0	0	1599	0	269378	0
2043950_exon	225	1406	316350	128259	40.543	616	0.438	427	0.304	0.532	0.468	49568	45055	42918	50550	0	0	0	0	0	0	0	0	0	0	0	327	0	127932	0
2043980_exon	226	1446	326796	78357	23.977	836	0.578	556	0.385	0.563	0.437	65133	48955	59569	74782	0	0	0	0	0	0	0	0	0	0	0	3	0	78354	0
2044019_exon	225	682	153450	31785	20.714	450	0.66	311	0.456	0.542	0.458	33881	29045	26668	32071	0	0	0	0	0	0	0	0	0	0	0	162	0	31623	0
2044210_exon	221	372	82212	6759	8.221	198	0.532	124	0.333	0.545	0.455	21152	16013	18322	19966	0	0	0	0	0	0	0	0	0	0	0	315	0	6444	0
2044520_exon	221	459	101439	1308	1.289	305	0.664	225	0.49	0.556	0.444	31678	20474	24003	23976	0	0	0	0	0	0	0	0	0	0	0	48	0	1260	0
2044661_exon	221	418	92378	13166	14.252	261	0.624	180	0.431	0.568	0.432	26545	15949	18268	18450	0	0	0	0	0	0	0	0	0	0	0	0	0	13166	0
2044675_exon	217	957	207669	109137	52.553	335	0.35	242	0.253	0.559	0.441	28135	22584	20885	26928	0	0	0	0	0	0	0	0	0	0	0	3	0	109134	0
2045014_exon	218	313	68234	4184	6.132	190	0.607	143	0.457	0.513	0.487	16843	16281	14958	15968	0	0	0	0	0	0	0	0	0	0	0	1065	0	3119	0
2045030_exon	223	618	137814	9006	6.535	458	0.741	325	0.526	0.568	0.432	45007	25892	29796	28113	0	0	0	0	0	0	0	0	0	0	0	558	0	8448	0
2045042_exon	224	1021	228704	62540	27.345	568	0.556	392	0.384	0.59	0.41	50350	30813	37288	47713	0	0	0	0	0	0	0	0	0	0	0	11118	0	51422	0
2045189_exon	226	1746	394596	42204	10.695	1238	0.709	821	0.47	0.598	0.402	117996	56589	84884	92923	0	0	0	0	0	0	0	0	0	0	0	2607	0	39597	0
2045201_exon	222	711	157842	15309	9.699	478	0.672	334	0.47	0.607	0.393	44142	25394	30580	42417	0	0	0	0	0	0	0	0	0	0	0	189	0	15120	0
2045337_exon	226	1344	303744	6066	1.997	773	0.575	537	0.4	0.554	0.446	83995	52847	79986	80850	0	0	0	0	0	0	0	0	0	0	0	213	0	5853	0
2045451_exon	222	693	153846	19980	12.987	435	0.628	317	0.457	0.564	0.436	38794	25384	33024	36664	0	0	0	0	0	0	0	0	0	0	0	6858	0	13122	0
2045482_exon	226	1400	316400	133985	42.347	663	0.474	435	0.311	0.572	0.428	53306	30530	47716	50863	0	0	0	0	0	0	0	0	0	0	0	1125	0	132860	0
2045564_exon	226	1283	289958	22736	7.841	792	0.617	493	0.384	0.6	0.4	77218	46072	60749	83183	0	0	0	0	0	0	0	0	0	0	0	117	0	22619	0
2045589_exon	222	435	96570	7785	8.062	310	0.713	238	0.547	0.545	0.455	23681	18692	21734	24678	0	0	0	0	0	0	0	0	0	0	0	579	0	7206	0
2045619_exon	225	935	210375	43056	20.466	671	0.718	429	0.459	0.566	0.434	48397	41269	31285	46368	0	0	0	0	0	0	0	0	0	0	0	1461	0	41595	0
2045674_exon	226	971	219446	58178	26.511	529	0.545	381	0.392	0.579	0.421	43968	30024	37806	49470	0	0	0	0	0	0	0	0	0	0	0	1701	0	56477	0
2045683_exon	224	631	141344	13322	9.425	457	0.724	323	0.512	0.543	0.457	36651	28083	30325	32963	0	0	0	0	0	0	0	0	0	0	0	825	0	12497	0
2045782_exon	226	1433	323858	112517	34.743	797	0.556	536	0.374	0.556	0.444	60686	40170	53793	56692	0	0	0	0	0	0	0	0	0	0	0	1659	0	110858	0
2045916_exon	226	665	150290	15764	10.489	429	0.645	314	0.472	0.537	0.463	31169	32427	29906	41024	0	0	0	0	0	0	0	0	0	0	0	609	0	15155	0
2045923_exon	223	749	167027	13580	8.13	496	0.662	352	0.47	0.586	0.414	40980	30953	32645	48869	0	0	0	0	0	0	0	0	0	0	0	1218	0	12362	0
2046144_exon	224	780	174720	33255	19.033	460	0.59	320	0.41	0.559	0.441	41851	28809	33538	37267	0	0	0	0	0	0	0	0	0	0	0	23187	0	10068	0
2046146_exon	227	1909	433343	32942	7.602	1318	0.69	923	0.483	0.573	0.427	117320	79570	91269	112242	0	0	0	0	0	0	0	0	0	0	0	11136	0	21806	0
2046151_exon	222	857	190254	25866	13.596	529	0.617	355	0.414	0.574	0.426	49010	35033	34904	45441	0	0	0	0	0	0	0	0	0	0	0	3897	0	21969	0
2046160_exon	225	987	222075	24756	11.148	719	0.728	505	0.512	0.577	0.423	66776	32302	51167	47074	0	0	0	0	0	0	0	0	0	0	0	468	0	24288	0
2046168_exon	226	498	112548	8616	7.655	299	0.6	175	0.351	0.52	0.48	25835	19455	30469	28173	0	0	0	0	0	0	0	0	0	0	0	1272	0	7344	0
2046323_exon	225	654	147150	24924	16.938	351	0.537	253	0.387	0.584	0.416	35883	21795	29106	35442	0	0	0	0	0	0	0	0	0	0	0	954	0	23970	0
2046331_exon	222	370	82140	1665	2.027	209	0.565	149	0.403	0.54	0.46	23743	17930	19101	19701	0	0	0	0	0	0	0	0	0	0	0	231	0	1434	0
2046398_exon	226	1543	348718	193630	55.526	448	0.29	321	0.208	0.542	0.458	36390	37257	33756	47685	0	0	0	0	0	0	0	0	0	0	0	936	0	192694	0
2046419_exon	225	1159	260775	20448	7.841	805	0.695	545	0.47	0.585	0.415	74677	41404	58378	65868	0	0	0	0	0	0	0	0	0	0	0	3087	0	17361	0
2046496_exon	223	2418	539214	169614	31.456	1188	0.491	760	0.314	0.624	0.376	113457	56643	82158	117342	0	0	0	0	0	0	0	0	0	0	0	3	0	169611	0
2046500_exon	226	1119	252894	39510	15.623	810	0.724	577	0.516	0.543	0.457	57988	40729	56960	57707	0	0	0	0	0	0	0	0	0	0	0	1173	0	38337	0
2046503_exon	225	1437	323325	102648	31.748	663	0.461	501	0.349	0.548	0.452	56734	53434	46284	64225	0	0	0	0	0	0	0	0	0	0	0	681	0	101967	0
2046540_exon	224	915	204960	69126	33.727	549	0.6	387	0.423	0.583	0.417	40973	27231	29394	38236	0	0	0	0	0	0	0	0	0	0	0	7026	0	62100	0
2046574_exon	224	1263	282912	88038	31.119	625	0.495	408	0.323	0.553	0.447	70117	36560	50631	37566	0	0	0	0	0	0	0	0	0	0	0	630	0	87408	0
2046630_exon	225	2304	518400	226659	43.723	1015	0.441	695	0.302	0.558	0.442	87711	51456	77557	75017	0	0	0	0	0	0	0	0	0	0	0	3645	0	223014	0
2046654_exon	223	747	166581	13968	8.385	521	0.697	378	0.506	0.546	0.454	43748	27508	41836	39521	0	0	0	0	0	0	0	0	0	0	0	942	0	13026	0
2046772_exon	224	1350	302400	18921	6.257	1049	0.777	759	0.562	0.581	0.419	89794	55246	63427	75012	0	0	0	0	0	0	0	0	0	0	0	1095	0	17826	0
2046796_exon	227	1643	372961	176986	47.454	618	0.376	423	0.257	0.529	0.471	48370	37957	54524	55124	0	0	0	0	0	0	0	0	0	0	0	1749	0	175237	0
2046812_exon	222	1111	246642	44259	17.945	685	0.617	479	0.431	0.576	0.424	54268	38294	47536	62285	0	0	0	0	0	0	0	0	0	0	0	3222	0	41037	0
2046838_exon	226	1546	349396	159139	45.547	772	0.499	558	0.361	0.545	0.455	56142	38767	47887	47461	0	0	0	0	0	0	0	0	0	0	0	3057	0	156082	0
2046887_exon	225	1633	367425	60147	16.37	905	0.554	632	0.387	0.567	0.433	84915	57636	75466	89261	0	0	0	0	0	0	0	0	0	0	0	2217	0	57930	0
2046930_exon	225	836	188100	6915	3.676	555	0.664	390	0.467	0.587	0.413	54970	28246	46595	51374	0	0	0	0	0	0	0	0	0	0	0	402	0	6513	0
2046981_exon	226	1812	409512	72456	17.693	1071	0.591	726	0.401	0.588	0.412	107113	67463	71096	91384	0	0	0	0	0	0	0	0	0	0	0	9276	0	63180	0
2046992_exon	226	2487	562062	283419	50.425	927	0.373	613	0.246	0.566	0.434	76392	57757	63007	81487	0	0	0	0	0	0	0	0	0	0	0	2466	0	280953	0
2047047_exon	225	924	207900	48771	23.459	594	0.643	418	0.452	0.582	0.418	48670	29318	37213	43928	0	0	0	0	0	0	0	0	0	0	0	10284	0	38487	0
2047080_exon	223	1095	244185	28623	11.722	707	0.646	460	0.42	0.514	0.486	73648	34816	70007	37091	0	0	0	0	0	0	0	0	0	0	0	0	0	28623	0
2047094_exon	224	1642	367808	21221	5.77	1187	0.723	889	0.541	0.577	0.423	95898	61418	85242	104029	0	0	0	0	0	0	0	0	0	0	0	5961	0	15260	0
2047102_exon	226	975	220350	22902	10.393	706	0.724	507	0.52	0.566	0.434	56109	38312	47413	55614	0	0	0	0	0	0	0	0	0	0	0	1587	0	21315	0
2047186_exon	226	899	203174	17861	8.791	569	0.633	371	0.413	0.501	0.499	43368	46225	46361	49359	0	0	0	0	0	0	0	0	0	0	0	0	0	17861	0
2047245_exon	226	684	154584	9312	6.024	506	0.74	335	0.49	0.591	0.409	39913	26959	32485	45915	0	0	0	0	0	0	0	0	0	0	0	0	0	9312	0
2047264_exon	226	2780	628280	255005	40.588	1253	0.451	853	0.307	0.578	0.422	107653	66828	90555	108239	0	0	0	0	0	0	0	0	0	0	0	3633	0	251372	0
2047291_exon	225	1092	245700	27030	11.001	637	0.583	443	0.406	0.546	0.454	54805	56168	43119	64578	0	0	0	0	0	0	0	0	0	0	0	225	0	26805	0
2047332_exon	226	3104	701504	415292	59.2	850	0.274	623	0.201	0.544	0.456	82464	57525	72981	73242	0	0	0	0	0	0	0	0	0	0	0	1503	0	413789	0
2047359_exon	226	2627	593702	160838	27.091	1516	0.577	1043	0.397	0.581	0.419	127268	75169	106503	123924	0	0	0	0	0	0	0	0	0	0	0	1977	0	158861	0
2047475_exon	226	2560	578560	74113	12.81	1807	0.706	1336	0.522	0.56	0.44	151893	95815	126184	130555	0	0	0	0	0	0	0	0	0	0	0	2493	0	71620	0
2047520_exon	225	2484	558900	103266	18.477	1596	0.643	1093	0.44	0.585	0.415	145888	82159	106686	120901	0	0	0	0	0	0	0	0	0	0	0	3681	0	99585	0
2192976_exon	224	324	72576	11004	15.162	188	0.58	144	0.444	0.578	0.422	15719	12080	13870	19903	0	0	0	0	0	0	0	0	0	0	0	0	0	11004	0
2195025_exon	225	539	121275	47913	39.508	233	0.432	181	0.336	0.52	0.48	23463	13768	21430	14701	0	0	0	0	0	0	0	0	0	0	0	372	0	47541	0
2200157_exon	221	444	98124	8844	9.013	286	0.644	191	0.43	0.588	0.412	28525	17723	19040	23992	0	0	0	0	0	0	0	0	0	0	0	0	0	8844	0
2200361_exon	222	342	75924	1299	1.711	215	0.629	160	0.468	0.553	0.447	24512	13414	20020	16679	0	0	0	0	0	0	0	0	0	0	0	75	0	1224	0
2202725_exon	195	588	114660	50304	43.872	266	0.452	165	0.281	0.489	0.511	14030	14315	18606	17405	0	0	0	0	0	0	0	0	0	0	0	0	0	50304	0
2202729_exon	223	447	99681	5925	5.944	310	0.694	229	0.512	0.575	0.425	24583	20122	19701	29350	0	0	0	0	0	0	0	0	0	0	0	114	0	5811	0
2203058_exon	222	474	105228	2628	2.497	354	0.747	250	0.527	0.594	0.406	31022	17377	24262	29939	0	0	0	0	0	0	0	0	0	0	0	0	0	2628	0
2203614_exon	222	476	105672	21612	20.452	323	0.679	222	0.466	0.556	0.444	21458	20836	16443	25323	0	0	0	0	0	0	0	0	0	0	0	9	0	21603	0
2204136_exon	222	420	93240	26811	28.755	274	0.652	205	0.488	0.561	0.439	19645	12960	16200	17624	0	0	0	0	0	0	0	0	0	0	0	0	0	26811	0
2204688_exon	225	528	118800	2766	2.328	361	0.684	230	0.436	0.556	0.444	35022	21114	30444	29454	0	0	0	0	0	0	0	0	0	0	0	0	0	2766	0
2204843_exon	223	628	140044	27316	19.505	296	0.471	193	0.307	0.605	0.395	35784	18318	26144	32482	0	0	0	0	0	0	0	0	0	0	0	549	0	26767	0
2205050_exon	222	565	125430	29523	23.537	350	0.619	239	0.423	0.572	0.428	27660	16980	24106	27161	0	0	0	0	0	0	0	0	0	0	0	2394	0	27129	0
2205051_exon	218	349	76082	10226	13.441	237	0.679	152	0.436	0.581	0.419	18960	13075	14527	19294	0	0	0	0	0	0	0	0	0	0	0	141	0	10085	0
2205210_exon	225	426	95850	16158	16.858	268	0.629	196	0.46	0.568	0.432	25925	14303	20126	19338	0	0	0	0	0	0	0	0	0	0	0	0	0	16158	0
2205927_exon	223	556	123988	10132	8.172	426	0.766	325	0.585	0.621	0.379	34785	19874	23284	35913	0	0	0	0	0	0	0	0	0	0	0	141	0	9991	0
2206196_exon	213	561	119493	3744	3.133	439	0.783	318	0.567	0.632	0.368	43946	19288	23347	29168	0	0	0	0	0	0	0	0	0	0	0	72	0	3672	0
2206269_exon	223	322	71806	4750	6.615	217	0.674	151	0.469	0.569	0.431	19050	13017	15870	19119	0	0	0	0	0	0	0	0	0	0	0	0	0	4750	0
2206351_exon	225	514	115650	25281	21.86	318	0.619	217	0.422	0.548	0.452	26851	15152	25803	22563	0	0	0	0	0	0	0	0	0	0	0	24	0	25257	0
2206458_exon	221	515	113815	10318	9.066	378	0.734	283	0.55	0.515	0.485	31549	23681	26589	21678	0	0	0	0	0	0	0	0	0	0	0	0	0	10318	0
2206511_exon	223	468	104364	3744	3.587	275	0.588	197	0.421	0.538	0.462	28603	22112	24358	25547	0	0	0	0	0	0	0	0	0	0	0	0	0	3744	0
2206587_exon	224	611	136864	16870	12.326	392	0.642	288	0.471	0.553	0.447	31636	22809	30845	34704	0	0	0	0	0	0	0	0	0	0	0	0	0	16870	0
2206624_exon	223	459	102357	7332	7.163	330	0.719	237	0.516	0.561	0.439	33143	21192	20536	20154	0	0	0	0	0	0	0	0	0	0	0	0	0	7332	0
2206758_exon	224	441	98784	6657	6.739	211	0.478	160	0.363	0.465	0.535	21298	26269	23060	21500	0	0	0	0	0	0	0	0	0	0	0	0	0	6657	0
2206797_exon	222	576	127872	1782	1.394	372	0.646	280	0.486	0.426	0.574	30262	39959	32380	23489	0	0	0	0	0	0	0	0	0	0	0	186	0	1596	0
2207054_exon	222	554	122988	13869	11.277	427	0.771	327	0.59	0.473	0.527	29050	22295	35255	22519	0	0	0	0	0	0	0	0	0	0	0	0	0	13869	0
2207067_exon	221	582	128622	9078	7.058	352	0.605	235	0.404	0.508	0.492	27750	22481	36340	32973	0	0	0	0	0	0	0	0	0	0	0	0	0	9078	0
2207092_exon	221	425	93925	10567	11.25	270	0.635	198	0.466	0.511	0.489	19075	13938	26769	23576	0	0	0	0	0	0	0	0	0	0	0	1131	0	9436	0
2207162_exon	223	543	121089	1962	1.62	401	0.738	279	0.514	0.597	0.403	33661	24152	23910	37404	0	0	0	0	0	0	0	0	0	0	0	99	0	1863	0
2207207_exon	225	703	158175	11484	7.26	497	0.707	369	0.525	0.567	0.433	45393	30076	33464	37758	0	0	0	0	0	0	0	0	0	0	0	27	0	11457	0
2207294_exon	222	468	103896	7761	7.47	339	0.724	244	0.521	0.577	0.423	28586	16677	24196	26676	0	0	0	0	0	0	0	0	0	0	0	228	0	7533	0
2207309_exon	222	710	157620	37896	24.043	378	0.532	245	0.345	0.541	0.459	38182	25525	29577	26440	0	0	0	0	0	0	0	0	0	0	0	327	0	37569	0
2207356_exon	221	927	204867	102465	50.015	367	0.396	261	0.282	0.48	0.52	28553	25966	27305	20578	0	0	0	0	0	0	0	0	0	0	0	0	0	102465	0
2207362_exon	222	471	104562	9804	9.376	337	0.715	261	0.554	0.551	0.449	31601	17495	25049	20613	0	0	0	0	0	0	0	0	0	0	0	531	0	9273	0
2207380_exon	225	757	170325	31572	18.536	519	0.686	389	0.514	0.519	0.481	31375	36652	30128	40598	0	0	0	0	0	0	0	0	0	0	0	0	0	31572	0
2207466_exon	222	432	95904	723	0.754	275	0.637	200	0.463	0.539	0.461	24431	16940	26947	26863	0	0	0	0	0	0	0	0	0	0	0	156	0	567	0
2207608_exon	223	756	168588	25131	14.907	528	0.698	354	0.468	0.528	0.472	49122	24173	43535	26627	0	0	0	0	0	0	0	0	0	0	0	2124	0	23007	0
2207618_exon	221	383	84643	10552	12.466	254	0.663	165	0.431	0.56	0.44	24064	12758	19796	17473	0	0	0	0	0	0	0	0	0	0	0	39	0	10513	0
2207622_exon	226	571	129046	12301	9.532	416	0.729	282	0.494	0.554	0.446	28465	19469	32579	36232	0	0	0	0	0	0	0	0	0	0	0	111	0	12190	0
2207653_exon	220	474	104280	19932	19.114	297	0.627	195	0.411	0.558	0.442	23932	14242	23046	23128	0	0	0	0	0	0	0	0	0	0	0	0	0	19932	0
2207656_exon	223	345	76935	11811	15.352	167	0.484	126	0.365	0.573	0.427	19163	10625	17195	18141	0	0	0	0	0	0	0	0	0	0	0	111	0	11700	0
2207661_exon	223	447	99681	25347	25.428	310	0.694	201	0.45	0.529	0.471	20376	18925	16155	18878	0	0	0	0	0	0	0	0	0	0	0	3669	0	21678	0
2207687_exon	225	798	179550	50754	28.267	413	0.518	293	0.367	0.45	0.55	27257	31210	39724	30605	0	0	0	0	0	0	0	0	0	0	0	45	0	50709	0
2207771_exon	220	1028	226160	130418	57.666	438	0.426	342	0.333	0.601	0.399	31702	18869	19349	25822	0	0	0	0	0	0	0	0	0	0	0	0	0	130418	0
2207786_exon	220	942	207240	96105	46.374	372	0.395	288	0.306	0.441	0.559	21819	32077	30157	27082	0	0	0	0	0	0	0	0	0	0	0	0	0	96105	0
2207865_exon	222	717	159174	8721	5.479	475	0.662	345	0.481	0.571	0.429	45255	31447	33121	40630	0	0	0	0	0	0	0	0	0	0	0	1068	0	7653	0
2207952_exon	224	881	197344	59191	29.994	390	0.443	289	0.328	0.487	0.513	31743	35913	34940	35557	0	0	0	0	0	0	0	0	0	0	0	345	0	58846	0
2207987_exon	226	575	129950	12794	9.845	378	0.657	254	0.442	0.553	0.447	33571	27321	25008	31256	0	0	0	0	0	0	0	0	0	0	0	0	0	12794	0
2208027_exon	224	764	171136	41506	24.253	541	0.708	366	0.479	0.577	0.423	41415	25206	29765	33244	0	0	0	0	0	0	0	0	0	0	0	2478	0	39028	0
2208139_exon	224	1103	247072	117286	47.47	469	0.425	328	0.297	0.535	0.465	39243	25454	34980	30109	0	0	0	0	0	0	0	0	0	0	0	159	0	117127	0
2208159_exon	224	813	182112	14628	8.032	561	0.69	374	0.46	0.605	0.395	60833	23692	42513	40446	0	0	0	0	0	0	0	0	0	0	0	591	0	14037	0
2208206_exon	226	815	184190	12677	6.883	500	0.613	310	0.38	0.562	0.438	53913	29382	45719	42499	0	0	0	0	0	0	0	0	0	0	0	195	0	12482	0
2208260_exon	223	600	133800	25170	18.812	429	0.715	315	0.525	0.55	0.45	27723	25459	23389	32059	0	0	0	0	0	0	0	0	0	0	0	6939	0	18231	0
2208309_exon	225	835	187875	16872	8.98	624	0.747	445	0.533	0.556	0.444	42517	28026	47898	52562	0	0	0	0	0	0	0	0	0	0	0	111	0	16761	0
2208354_exon	226	688	155488	2290	1.473	342	0.497	238	0.346	0.524	0.476	40311	29408	43508	39971	0	0	0	0	0	0	0	0	0	0	0	90	0	2200	0
2208395_exon	224	658	147392	16574	11.245	460	0.699	328	0.498	0.568	0.432	40751	24343	32141	33583	0	0	0	0	0	0	0	0	0	0	0	9	0	16565	0
2208403_exon	222	581	128982	16950	13.141	391	0.673	291	0.501	0.509	0.491	29936	23784	31194	27118	0	0	0	0	0	0	0	0	0	0	0	3408	0	13542	0
2208414_exon	224	863	193312	10714	5.542	565	0.655	362	0.419	0.618	0.382	54153	17164	52644	58637	0	0	0	0	0	0	0	0	0	0	0	36	0	10678	0
2208485_exon	225	918	206550	24093	11.664	596	0.649	426	0.464	0.545	0.455	44819	43600	39489	54549	0	0	0	0	0	0	0	0	0	0	0	306	0	23787	0
2208509_exon	224	506	113344	19339	17.062	383	0.757	286	0.565	0.584	0.416	26490	17858	21303	28354	0	0	0	0	0	0	0	0	0	0	0	24	0	19315	0
2208552_exon	224	501	112224	13590	12.11	313	0.625	196	0.391	0.538	0.462	27428	20932	24721	25553	0	0	0	0	0	0	0	0	0	0	0	396	0	13194	0
2208599_exon	223	501	111723	21027	18.821	342	0.683	248	0.495	0.526	0.474	24181	22792	20265	23458	0	0	0	0	0	0	0	0	0	0	0	54	0	20973	0
2208665_exon	222	687	152514	1119	0.734	474	0.69	338	0.492	0.507	0.493	36076	38290	36423	40606	0	0	0	0	0	0	0	0	0	0	0	63	0	1056	0
2208673_exon	224	579	129696	18033	13.904	369	0.637	211	0.364	0.537	0.463	31870	23638	28043	28112	0	0	0	0	0	0	0	0	0	0	0	0	0	18033	0
2208841_exon	224	1109	248416	106861	43.017	597	0.538	394	0.355	0.589	0.411	39084	26239	31946	44286	0	0	0	0	0	0	0	0	0	0	0	2475	0	104386	0
2208859_exon	224	674	150976	7078	4.688	445	0.66	296	0.439	0.548	0.452	37443	33994	31055	41406	0	0	0	0	0	0	0	0	0	0	0	2016	0	5062	0
2208900_exon	225	883	198675	20073	10.103	556	0.63	388	0.439	0.557	0.443	49372	41535	37514	50181	0	0	0	0	0	0	0	0	0	0	0	60	0	20013	0
2208916_exon	226	774	174924	48963	27.991	450	0.581	262	0.339	0.592	0.408	35849	21898	29503	38711	0	0	0	0	0	0	0	0	0	0	0	438	0	48525	0
2208924_exon	225	971	218475	67482	30.888	463	0.477	329	0.339	0.498	0.502	36106	35584	40288	39015	0	0	0	0	0	0	0	0	0	0	0	1431	0	66051	0
2209062_exon	220	1596	351120	171348	48.8	494	0.31	362	0.227	0.528	0.472	48225	35618	49293	46636	0	0	0	0	0	0	0	0	0	0	0	345	0	171003	0
2209079_exon	226	1044	235944	22980	9.74	751	0.719	522	0.5	0.589	0.411	58734	41193	46284	66753	0	0	0	0	0	0	0	0	0	0	0	498	0	22482	0
2209086_exon	226	624	141024	7515	5.329	394	0.631	281	0.45	0.554	0.446	36848	29938	29718	37005	0	0	0	0	0	0	0	0	0	0	0	306	0	7209	0
2209120_exon	222	699	155178	14538	9.369	521	0.745	361	0.516	0.531	0.469	37881	31410	34496	36853	0	0	0	0	0	0	0	0	0	0	0	324	0	14214	0
2209138_exon	225	628	141300	12177	8.618	424	0.675	288	0.459	0.577	0.423	39862	22457	32066	34738	0	0	0	0	0	0	0	0	0	0	0	150	0	12027	0
2209147_exon	223	1218	271614	76143	28.034	635	0.521	434	0.356	0.518	0.482	46433	52016	42125	54897	0	0	0	0	0	0	0	0	0	0	0	0	0	76143	0
2209174_exon	227	681	154587	7143	4.621	474	0.696	360	0.529	0.58	0.42	41515	27597	34429	43903	0	0	0	0	0	0	0	0	0	0	0	2346	0	4797	0
2209195_exon	222	653	144966	13434	9.267	422	0.646	287	0.44	0.505	0.495	32811	28730	36302	33689	0	0	0	0	0	0	0	0	0	0	0	543	0	12891	0
2209205_exon	223	596	132908	34097	25.655	361	0.606	251	0.421	0.548	0.452	25850	21295	23336	28330	0	0	0	0	0	0	0	0	0	0	0	363	0	33734	0
2209210_exon	225	908	204300	24603	12.043	568	0.626	391	0.431	0.511	0.489	46647	42607	45268	45175	0	0	0	0	0	0	0	0	0	0	0	147	0	24456	0
2209222_exon	223	810	180630	18645	10.322	528	0.652	384	0.474	0.544	0.456	45436	38613	35212	42724	0	0	0	0	0	0	0	0	0	0	0	3750	0	14895	0
2209241_exon	220	463	101860	10258	10.071	341	0.737	228	0.492	0.554	0.446	29117	20183	20639	21663	0	0	0	0	0	0	0	0	0	0	0	5682	0	4576	0
2209312_exon	224	1201	269024	91118	33.87	629	0.524	411	0.342	0.547	0.453	49727	37922	42592	47665	0	0	0	0	0	0	0	0	0	0	0	246	0	90872	0
2209361_exon	223	784	174832	7180	4.107	473	0.603	349	0.445	0.571	0.429	49321	32051	39906	46374	0	0	0	0	0	0	0	0	0	0	0	0	0	7180	0
2209369_exon	223	771	171933	14571	8.475	530	0.687	361	0.468	0.556	0.444	42653	38094	31739	44876	0	0	0	0	0	0	0	0	0	0	0	9012	0	5559	0
2209388_exon	227	816	185232	30231	16.321	526	0.645	385	0.472	0.562	0.438	50516	34010	33843	36632	0	0	0	0	0	0	0	0	0	0	0	915	0	29316	0
2209407_exon	226	1156	261256	89191	34.139	453	0.392	328	0.284	0.543	0.457	43248	41125	37474	50218	0	0	0	0	0	0	0	0	0	0	0	369	0	88822	0
2209422_exon	225	736	165600	3945	2.382	506	0.688	333	0.452	0.566	0.434	45055	31780	38298	46522	0	0	0	0	0	0	0	0	0	0	0	27	0	3918	0
2209439_exon	226	1116	252216	15069	5.975	781	0.7	558	0.5	0.545	0.455	63847	50663	57240	65397	0	0	0	0	0	0	0	0	0	0	0	354	0	14715	0
2209489_exon	226	1002	226452	12057	5.324	611	0.61	436	0.435	0.57	0.43	62369	44122	48072	59832	0	0	0	0	0	0	0	0	0	0	0	2583	0	9474	0
2209509_exon	225	937	210825	30201	14.325	568	0.606	361	0.385	0.577	0.423	49194	34129	42268	55033	0	0	0	0	0	0	0	0	0	0	0	9861	0	20340	0
2209656_exon	223	1049	233927	50411	21.55	677	0.645	477	0.455	0.588	0.412	54200	34681	40891	53744	0	0	0	0	0	0	0	0	0	0	0	8697	0	41714	0
2209725_exon	225	948	213300	29154	13.668	564	0.595	408	0.43	0.546	0.454	48543	42315	41321	51967	0	0	0	0	0	0	0	0	0	0	0	738	0	28416	0
2209730_exon	226	918	207468	16626	8.014	590	0.643	409	0.446	0.588	0.412	55044	32412	46234	57152	0	0	0	0	0	0	0	0	0	0	0	162	0	16464	0
2209769_exon	226	985	222610	37051	16.644	724	0.735	515	0.523	0.551	0.449	37506	40795	42414	64844	0	0	0	0	0	0	0	0	0	0	0	120	0	36931	0
2209812_exon	225	846	190350	14265	7.494	587	0.694	418	0.494	0.511	0.489	44732	38023	48166	45164	0	0	0	0	0	0	0	0	0	0	0	69	0	14196	0
2209846_exon	219	2356	515964	331563	64.261	721	0.306	471	0.2	0.572	0.428	54772	38004	40858	50767	0	0	0	0	0	0	0	0	0	0	0	3045	0	328518	0
2209899_exon	223	1297	289231	22702	7.849	907	0.699	671	0.517	0.446	0.554	54323	73678	74214	64314	0	0	0	0	0	0	0	0	0	0	0	615	0	22087	0
2209910_exon	226	1172	264872	81239	30.671	663	0.566	448	0.382	0.572	0.428	49327	39421	39198	55687	0	0	0	0	0	0	0	0	0	0	0	6477	0	74762	0
2209914_exon	226	1120	253120	47287	18.682	724	0.646	513	0.458	0.555	0.445	51076	43744	47893	63120	0	0	0	0	0	0	0	0	0	0	0	1326	0	45961	0
2209947_exon	225	2120	477000	258447	54.182	923	0.435	717	0.338	0.578	0.422	76124	35932	56253	50244	0	0	0	0	0	0	0	0	0	0	0	3855	0	254592	0
2210130_exon	227	1767	401109	130383	32.506	875	0.495	638	0.361	0.554	0.446	94114	51014	69734	55864	0	0	0	0	0	0	0	0	0	0	0	1245	0	129138	0
2210222_exon	226	1944	439344	100644	22.908	1102	0.567	798	0.41	0.583	0.417	103836	65191	75869	93804	0	0	0	0	0	0	0	0	0	0	0	2379	0	98265	0
2210259_exon	226	1227	277302	31020	11.186	847	0.69	585	0.477	0.56	0.44	68988	46078	62288	68928	0	0	0	0	0	0	0	0	0	0	0	1119	0	29901	0
2210324_exon	225	2599	584775	295632	50.555	975	0.375	622	0.239	0.58	0.42	88950	46234	75136	78823	0	0	0	0	0	0	0	0	0	0	0	897	0	294735	0
2210332_exon	225	1729	389025	40746	10.474	1031	0.596	717	0.415	0.557	0.443	93742	66552	87640	100345	0	0	0	0	0	0	0	0	0	0	0	2538	0	38208	0
2210412_exon	225	1806	406350	18495	4.551	1278	0.708	886	0.491	0.539	0.461	115382	76213	102750	93510	0	0	0	0	0	0	0	0	0	0	0	1665	0	16830	0
2210431_exon	226	1866	421716	66615	15.796	1095	0.587	780	0.418	0.589	0.411	86606	65881	80132	122482	0	0	0	0	0	0	0	0	0	0	0	3111	0	63504	0
2210480_exon	225	2788	627300	217875	34.732	1450	0.52	953	0.342	0.561	0.439	135357	55049	124641	94378	0	0	0	0	0	0	0	0	0	0	0	387	0	217488	0
2210486_exon	226	1836	414936	62778	15.13	1277	0.696	939	0.511	0.558	0.442	84093	73962	81656	112447	0	0	0	0	0	0	0	0	0	0	0	1989	0	60789	0
22376_exon	127	435	55245	4665	8.444	334	0.768	251	0.577	0.549	0.451	15440	9993	12817	12330	0	0	0	0	0	0	0	0	0	0	0	24	0	4641	0
24264_exon	226	1137	256962	151329	58.892	456	0.401	322	0.283	0.56	0.44	35026	20969	25513	24125	0	0	0	0	0	0	0	0	0	0	0	0	0	151329	0
24595_exon	196	523	102508	37450	36.534	328	0.627	246	0.47	0.604	0.396	25006	9575	16180	14297	0	0	0	0	0	0	0	0	0	0	0	108	0	37342	0
25256_exon	226	2240	506240	208139	41.115	861	0.384	535	0.239	0.595	0.405	86042	44244	76553	91262	0	0	0	0	0	0	0	0	0	0	0	624	0	207515	0
27181_exon	223	633	141159	81210	57.531	388	0.613	289	0.457	0.506	0.494	16483	12300	16689	14477	0	0	0	0	0	0	0	0	0	0	0	0	0	81210	0
28332_exon	223	256	57088	4447	7.79	160	0.625	115	0.449	0.527	0.473	15239	11381	13532	12489	0	0	0	0	0	0	0	0	0	0	0	0	0	4447	0
28614_exon	219	177	38763	156	0.402	118	0.667	75	0.424	0.623	0.377	14460	5862	8709	9576	0	0	0	0	0	0	0	0	0	0	0	0	0	156	0
30485_exon	9	489	4401	627	14.247	240	0.491	143	0.292	0.558	0.442	965	746	924	1139	0	0	0	0	0	0	0	0	0	0	0	0	0	627	0
30696_exon	222	528	117216	11031	9.411	349	0.661	245	0.464	0.494	0.506	23214	32980	20720	29271	0	0	0	0	0	0	0	0	0	0	0	0	0	11031	0
32804_exon	220	1005	221100	120060	54.301	516	0.513	388	0.386	0.558	0.442	31591	17374	27186	24889	0	0	0	0	0	0	0	0	0	0	0	6	0	120054	0
S0008.36_exon	222	503	111666	32820	29.391	348	0.692	268	0.533	0.551	0.449	26446	16760	18619	17021	0	0	0	0	0	0	0	0	0	0	0	0	0	32820	0
S0012.1_exon	219	930	203670	44475	21.837	643	0.691	473	0.509	0.607	0.393	51807	30861	31763	44764	0	0	0	0	0	0	0	0	0	0	0	0	0	44475	0
S0012.15_exon	220	2598	571560	315933	55.276	1099	0.423	837	0.322	0.547	0.453	83527	35974	79917	56209	0	0	0	0	0	0	0	0	0	0	0	750	0	315183	0
S0022.39_exon	221	897	198237	101979	51.443	390	0.435	290	0.323	0.653	0.347	38148	11457	21978	24675	0	0	0	0	0	0	0	0	0	0	0	0	0	101979	0
S0030.7_exon	221	399	88179	2745	3.113	278	0.697	205	0.514	0.489	0.511	22493	23014	20643	19284	0	0	0	0	0	0	0	0	0	0	0	0	0	2745	0
S0031.6_exon	225	453	101925	27351	26.834	332	0.733	236	0.521	0.56	0.44	23130	16399	16395	18650	0	0	0	0	0	0	0	0	0	0	0	51	0	27300	0
S0034.13_exon	216	312	67392	2598	3.855	189	0.606	122	0.391	0.506	0.494	15150	16384	15644	17616	0	0	0	0	0	0	0	0	0	0	0	39	0	2559	0
S0034.32_exon	225	2688	604800	24375	4.03	1657	0.616	1119	0.416	0.583	0.417	150707	111873	130013	187832	0	0	0	0	0	0	0	0	0	0	0	1386	0	22989	0
S0036.21_exon	222	741	164502	49380	30.018	409	0.552	278	0.375	0.537	0.463	23302	23607	29768	38445	0	0	0	0	0	0	0	0	0	0	0	3	0	49377	0
S0051.19_exon	220	413	90860	6548	7.207	224	0.542	134	0.324	0.575	0.425	24976	9634	26240	23462	0	0	0	0	0	0	0	0	0	0	0	0	0	6548	0
S0058.7_exon	222	417	92574	1791	1.935	267	0.64	181	0.434	0.561	0.439	24558	13165	26717	26343	0	0	0	0	0	0	0	0	0	0	0	0	0	1791	0
S0059.17_exon	215	484	104060	43082	41.401	294	0.607	191	0.395	0.43	0.57	12586	19889	14735	13768	0	0	0	0	0	0	0	0	0	0	0	24	0	43058	0
S0061.21_exon	226	1252	282952	151711	53.617	452	0.361	312	0.249	0.564	0.436	41091	29122	28181	32847	0	0	0	0	0	0	0	0	0	0	0	0	0	151711	0
S0061.84_exon	218	592	129056	69449	53.813	247	0.417	171	0.289	0.518	0.482	13869	6122	22576	17040	0	0	0	0	0	0	0	0	0	0	0	0	0	69449	0
S0073.15_exon	221	936	206856	24531	11.859	689	0.736	546	0.583	0.575	0.425	55179	38206	39280	49660	0	0	0	0	0	0	0	0	0	0	0	258	0	24273	0
S0077.41_exon	219	555	121545	30087	24.754	378	0.681	263	0.474	0.55	0.45	27154	21060	20070	23174	0	0	0	0	0	0	0	0	0	0	0	12	0	30075	0
S0096.13_exon	202	508	102616	31561	30.756	337	0.663	248	0.488	0.583	0.417	22247	15195	14456	19157	0	0	0	0	0	0	0	0	0	0	0	330	0	31231	0
S0096.42_exon	207	567	117369	41073	34.995	450	0.794	338	0.596	0.577	0.423	25542	15711	16496	18547	0	0	0	0	0	0	0	0	0	0	0	528	0	40545	0
S0102.49_exon	223	651	145173	1893	1.304	338	0.519	254	0.39	0.557	0.443	40737	27641	35787	39115	0	0	0	0	0	0	0	0	0	0	0	0	0	1893	0
S0103.3_exon	177	852	150804	63222	41.923	659	0.773	549	0.644	0.518	0.482	22000	21986	20083	23513	0	0	0	0	0	0	0	0	0	0	0	12129	0	51093	0
S0108.16_exon	225	839	188775	13830	7.326	624	0.744	458	0.546	0.542	0.458	44591	39107	41103	50144	0	0	0	0	0	0	0	0	0	0	0	1281	0	12549	0
S0110.7_exon	223	1294	288562	26377	9.141	801	0.619	584	0.451	0.581	0.419	75885	44490	65260	76550	0	0	0	0	0	0	0	0	0	0	0	1296	0	25081	0
S0115.2_exon	226	1233	278658	30906	11.091	836	0.678	576	0.467	0.596	0.404	86936	42540	57564	60712	0	0	0	0	0	0	0	0	0	0	0	1629	0	29277	0
S0121.2_exon	219	1235	270465	198546	73.409	468	0.379	338	0.274	0.563	0.437	25773	11653	19695	14798	0	0	0	0	0	0	0	0	0	0	0	0	0	198546	0
S0121.23_exon	225	369	83025	16398	19.751	201	0.545	131	0.355	0.569	0.431	23546	12139	16573	14369	0	0	0	0	0	0	0	0	0	0	0	0	0	16398	0
S0125.12_exon	220	380	83600	10643	12.731	281	0.739	211	0.555	0.61	0.39	27783	9799	18682	16693	0	0	0	0	0	0	0	0	0	0	0	0	0	10643	0
S0145.1_exon	223	565	125995	16870	13.389	316	0.559	220	0.389	0.579	0.421	34930	24085	21869	28241	0	0	0	0	0	0	0	0	0	0	0	417	0	16453	0
S0145.3_exon	222	964	214008	12906	6.031	616	0.639	431	0.447	0.497	0.503	50647	47411	53745	49299	0	0	0	0	0	0	0	0	0	0	0	42	0	12864	0
S0146.4_exon	223	912	203376	51549	25.347	524	0.575	322	0.353	0.58	0.42	48007	31936	31629	40255	0	0	0	0	0	0	0	0	0	0	0	35046	0	16503	0
S0159.45_exon	224	2940	658560	348063	52.852	1286	0.437	883	0.3	0.591	0.409	95188	63248	63840	88221	0	0	0	0	0	0	0	0	0	0	0	42	0	348021	0
S0174.2_exon	198	1313	259974	188301	72.431	428	0.326	355	0.27	0.595	0.405	26046	13856	15139	16632	0	0	0	0	0	0	0	0	0	0	0	1488	0	186813	0
S0175.22_exon	219	636	139284	22074	15.848	450	0.708	336	0.528	0.521	0.479	28534	28669	27441	32566	0	0	0	0	0	0	0	0	0	0	0	0	0	22074	0
S0182.2_exon	226	712	160912	12928	8.034	463	0.65	343	0.482	0.581	0.419	42731	23842	38140	43271	0	0	0	0	0	0	0	0	0	0	0	477	0	12451	0
S0193.10_exon	215	613	131795	61211	46.444	301	0.491	215	0.351	0.487	0.513	19144	17989	18165	15286	0	0	0	0	0	0	0	0	0	0	0	42	0	61169	0
S0204.20_exon	207	1087	225009	94110	41.825	730	0.672	537	0.494	0.576	0.424	44866	25926	29534	30573	0	0	0	0	0	0	0	0	0	0	0	2310	0	91800	0
S0204.37_exon	222	847	188034	96879	51.522	434	0.512	271	0.32	0.53	0.47	24984	24004	18852	23315	0	0	0	0	0	0	0	0	0	0	0	0	0	96879	0
S0204.60_exon	218	617	134506	55732	41.435	454	0.736	351	0.569	0.555	0.445	19824	13014	21725	24211	0	0	0	0	0	0	0	0	0	0	0	12	0	55720	0
S0204.80_exon	224	839	187936	104611	55.663	440	0.524	300	0.358	0.555	0.445	26864	13040	23431	19990	0	0	0	0	0	0	0	0	0	0	0	0	0	104611	0
S0213.90_exon	224	621	139104	8514	6.121	364	0.586	235	0.378	0.567	0.433	36373	26174	30401	37642	0	0	0	0	0	0	0	0	0	0	0	0	0	8514	0
S0216.15_exon	209	428	89452	15832	17.699	341	0.797	258	0.603	0.548	0.452	21272	15014	18215	19119	0	0	0	0	0	0	0	0	0	0	0	24	0	15808	0
S0222.34_exon	222	738	163836	46719	28.516	462	0.626	353	0.478	0.604	0.396	40798	19894	26536	29889	0	0	0	0	0	0	0	0	0	0	0	123	0	46596	0
S0222.55_exon	224	594	133056	19191	14.423	435	0.732	322	0.542	0.553	0.447	33924	27385	23544	29012	0	0	0	0	0	0	0	0	0	0	0	201	0	18990	0
S0227.17_exon	221	529	116909	12269	10.494	237	0.448	153	0.289	0.51	0.49	28685	25962	25264	24729	0	0	0	0	0	0	0	0	0	0	0	0	0	12269	0
S0231.1_exon	223	730	162790	39034	23.978	438	0.6	299	0.41	0.569	0.431	41846	25524	27786	28600	0	0	0	0	0	0	0	0	0	0	0	0	0	39034	0
S0234.32_exon	218	465	101370	7959	7.851	306	0.658	230	0.495	0.455	0.545	21190	26233	24730	21258	0	0	0	0	0	0	0	0	0	0	0	0	0	7959	0
S0234.35_exon	217	626	135842	24545	18.069	412	0.658	302	0.482	0.575	0.425	32729	21943	25339	31286	0	0	0	0	0	0	0	0	0	0	0	0	0	24545	0
S0247.32_exon	218	912	198816	61437	30.901	568	0.623	412	0.452	0.466	0.534	33304	36718	36689	30668	0	0	0	0	0	0	0	0	0	0	0	36	0	61401	0
S0247.49_exon	208	298	61984	16888	27.246	238	0.799	180	0.604	0.577	0.423	12778	8236	10651	13431	0	0	0	0	0	0	0	0	0	0	0	177	0	16711	0
S0247.50_exon	211	655	138205	51310	37.126	454	0.693	349	0.533	0.444	0.556	18653	25425	22960	19857	0	0	0	0	0	0	0	0	0	0	0	21	0	51289	0
S0252.24_exon	224	3751	840224	367541	43.743	1978	0.527	1323	0.353	0.589	0.411	148064	87470	106841	130308	0	0	0	0	0	0	0	0	0	0	0	7656	0	359885	0
S0253.4_exon	224	1032	231168	29613	12.81	792	0.767	595	0.577	0.586	0.414	55392	37438	46298	62427	0	0	0	0	0	0	0	0	0	0	0	2613	0	27000	0
S0254.2_exon	191	4116	786156	514503	65.445	1434	0.348	960	0.233	0.61	0.39	87731	48488	57280	78154	0	0	0	0	0	0	0	0	0	0	0	7485	0	507018	0
S0258.1_exon	205	348	71340	3345	4.689	251	0.721	175	0.503	0.459	0.541	17709	13861	23009	13416	0	0	0	0	0	0	0	0	0	0	0	75	0	3270	0
S0260.5_exon	225	690	155250	2568	1.654	454	0.658	350	0.507	0.498	0.502	39486	31126	45514	36556	0	0	0	0	0	0	0	0	0	0	0	15	0	2553	0
S0262.6_exon	156	420	65520	11565	17.651	346	0.824	263	0.626	0.563	0.437	15674	9800	13716	14765	0	0	0	0	0	0	0	0	0	0	0	72	0	11493	0
S0262.7_exon	163	469	76447	14626	19.132	377	0.804	295	0.629	0.549	0.451	16976	10740	17041	17064	0	0	0	0	0	0	0	0	0	0	0	168	0	14458	0
S0269.2_exon	226	1049	237074	9068	3.825	650	0.62	447	0.426	0.545	0.455	59482	47900	55827	64797	0	0	0	0	0	0	0	0	0	0	0	267	0	8801	0
S0274.27_exon	224	970	217280	87815	40.416	600	0.619	449	0.463	0.575	0.425	42955	26847	28135	31528	0	0	0	0	0	0	0	0	0	0	0	63	0	87752	0
S0274.4_exon	225	1431	321975	54141	16.815	950	0.664	633	0.442	0.57	0.43	80706	54757	60614	71757	0	0	0	0	0	0	0	0	0	0	0	4809	0	49332	0
S0274.6_exon	223	526	117298	24025	20.482	326	0.62	248	0.471	0.512	0.488	22791	23688	21781	25013	0	0	0	0	0	0	0	0	0	0	0	27	0	23998	0
S0280.28_exon	223	1050	234150	147435	62.966	390	0.371	241	0.23	0.545	0.455	26739	24297	15209	20470	0	0	0	0	0	0	0	0	0	0	0	48	0	147387	0
S0280.40_exon	224	679	152096	17357	11.412	445	0.655	299	0.44	0.56	0.44	31099	29832	29543	44265	0	0	0	0	0	0	0	0	0	0	0	354	0	17003	0
S0289.2_exon	222	423	93906	3795	4.041	263	0.622	178	0.421	0.496	0.504	24790	22048	23370	19903	0	0	0	0	0	0	0	0	0	0	0	0	0	3795	0
S0302.12_exon	224	1218	272832	94599	34.673	708	0.581	469	0.385	0.524	0.476	44959	42873	42066	48335	0	0	0	0	0	0	0	0	0	0	0	1650	0	92949	0
S0318.31_exon	224	2331	522144	354579	67.908	552	0.237	401	0.172	0.492	0.508	40595	49378	35857	41735	0	0	0	0	0	0	0	0	0	0	0	0	0	354579	0
S0318.49_exon	220	1258	276760	178819	64.612	401	0.319	309	0.246	0.417	0.583	18626	37669	19418	22228	0	0	0	0	0	0	0	0	0	0	0	0	0	178819	0
S0325.6_exon	225	607	136575	21960	16.079	360	0.593	247	0.407	0.58	0.42	39785	23881	24328	26621	0	0	0	0	0	0	0	0	0	0	0	18	0	21942	0
S0327.39_exon	222	1238	274836	75435	27.447	887	0.716	745	0.602	0.505	0.495	55078	44755	53978	45590	0	0	0	0	0	0	0	0	0	0	0	0	0	75435	0
S0328.10_exon	221	452	99892	5875	5.881	279	0.617	195	0.431	0.548	0.452	26468	18020	24473	25056	0	0	0	0	0	0	0	0	0	0	0	0	0	5875	0
S0328.3_exon	222	779	172938	23358	13.507	545	0.7	363	0.466	0.62	0.38	49112	25036	31798	43634	0	0	0	0	0	0	0	0	0	0	0	1437	0	21921	0
S0340.3_exon	212	360	76320	17517	22.952	201	0.558	137	0.381	0.554	0.446	16305	11290	14787	16421	0	0	0	0	0	0	0	0	0	0	0	0	0	17517	0
S0358.22_exon	219	1300	284700	63006	22.131	936	0.72	668	0.514	0.554	0.446	63570	40130	58798	59196	0	0	0	0	0	0	0	0	0	0	0	1272	0	61734	0
S0367.37_exon	221	933	206193	71928	34.884	415	0.445	254	0.272	0.592	0.408	36811	27489	27320	42645	0	0	0	0	0	0	0	0	0	0	0	321	0	71607	0
S0382.7_exon	225	790	177750	26124	14.697	414	0.524	300	0.38	0.623	0.377	47381	28970	28251	47024	0	0	0	0	0	0	0	0	0	0	0	429	0	25695	0
S0384.11_exon	217	1601	347417	211808	60.967	729	0.455	542	0.339	0.581	0.419	41553	25326	31467	37263	0	0	0	0	0	0	0	0	0	0	0	1617	0	210191	0
S0384.26_exon	223	3616	806368	410677	50.929	1131	0.313	820	0.227	0.565	0.435	101148	79188	92964	122391	0	0	0	0	0	0	0	0	0	0	0	648	0	410029	0
S0384.35_exon	222	636	141192	3570	2.528	450	0.708	307	0.483	0.588	0.412	43070	24637	32009	37906	0	0	0	0	0	0	0	0	0	0	0	36	0	3534	0
S0399.25_exon	220	342	75240	2322	3.086	246	0.719	183	0.535	0.598	0.402	26534	10638	18674	17072	0	0	0	0	0	0	0	0	0	0	0	0	0	2322	0
S0402.12_exon	223	339	75597	6636	8.778	232	0.684	168	0.496	0.51	0.49	19817	21327	12449	15368	0	0	0	0	0	0	0	0	0	0	0	0	0	6636	0
S0408.48_exon	224	1483	332192	34283	10.32	1098	0.74	780	0.526	0.622	0.378	86931	43044	69579	98355	0	0	0	0	0	0	0	0	0	0	0	174	0	34109	0
S0420.8_exon	213	399	84987	12657	14.893	291	0.729	207	0.519	0.554	0.446	23491	10960	21182	16697	0	0	0	0	0	0	0	0	0	0	0	651	0	12006	0
S0426.1_exon	224	890	199360	44944	22.544	555	0.624	401	0.451	0.595	0.405	45680	32894	29538	46304	0	0	0	0	0	0	0	0	0	0	0	117	0	44827	0
S0428.3_exon	206	828	170568	49659	29.114	552	0.667	434	0.524	0.503	0.497	32756	24777	35269	28107	0	0	0	0	0	0	0	0	0	0	0	576	0	49083	0
S0431.70_exon	223	1317	293691	133503	45.457	601	0.456	447	0.339	0.483	0.517	40156	44444	38453	37135	0	0	0	0	0	0	0	0	0	0	0	45	0	133458	0
S0434.2_exon	219	523	114537	13146	11.478	342	0.654	247	0.472	0.601	0.399	30213	14425	26055	30698	0	0	0	0	0	0	0	0	0	0	0	15	0	13131	0
S0435.2_exon	16	513	8208	4287	52.23	253	0.493	114	0.222	0.596	0.404	1471	694	888	868	0	0	0	0	0	0	0	0	0	0	0	0	0	4287	0
S0439.60_exon	224	4045	906080	269585	29.753	1978	0.489	1237	0.306	0.591	0.409	168623	107392	153109	207371	0	0	0	0	0	0	0	0	0	0	0	1881	0	267704	0
S0442.20_exon	222	1238	274836	5328	1.939	772	0.624	587	0.474	0.518	0.482	71492	69751	60041	68224	0	0	0	0	0	0	0	0	0	0	0	297	0	5031	0
S0450.5_exon	203	466	94598	16034	16.95	319	0.685	233	0.5	0.554	0.446	20355	10149	24939	23121	0	0	0	0	0	0	0	0	0	0	0	0	0	16034	0
S0472.26_exon	222	734	162948	77517	47.572	435	0.593	276	0.376	0.568	0.432	26783	18158	18832	21658	0	0	0	0	0	0	0	0	0	0	0	21	0	77496	0
S0488.44_exon	218	664	144752	46334	32.009	484	0.729	354	0.533	0.506	0.494	28913	23396	25100	21009	0	0	0	0	0	0	0	0	0	0	0	0	0	46334	0
S0520.6_exon	221	300	66300	354	0.534	182	0.607	133	0.443	0.466	0.534	17106	17181	18016	13643	0	0	0	0	0	0	0	0	0	0	0	0	0	354	0
S0522.4_exon	222	705	156510	46617	29.785	383	0.543	226	0.321	0.555	0.445	32596	25494	23405	28398	0	0	0	0	0	0	0	0	0	0	0	198	0	46419	0
S0528.2_exon	222	486	107892	13602	12.607	292	0.601	186	0.383	0.557	0.443	26077	21822	19984	26407	0	0	0	0	0	0	0	0	0	0	0	162	0	13440	0
S0564.16_exon	226	671	151646	10340	6.819	525	0.782	411	0.613	0.519	0.481	30037	38758	29273	43238	0	0	0	0	0	0	0	0	0	0	0	690	0	9650	0
S0564.21_exon	221	747	165087	10833	6.562	518	0.693	373	0.499	0.475	0.525	37817	37177	43857	35403	0	0	0	0	0	0	0	0	0	0	0	168	0	10665	0
S0564.6_exon	194	552	107088	4533	4.233	391	0.708	280	0.507	0.528	0.472	27934	21180	27212	26229	0	0	0	0	0	0	0	0	0	0	0	87	0	4446	0
S0575.45_exon	202	357	72114	11583	16.062	199	0.557	135	0.378	0.574	0.426	14871	13591	12229	19840	0	0	0	0	0	0	0	0	0	0	0	0	0	11583	0
S0582.7_exon	224	1304	292096	61063	20.905	872	0.669	660	0.506	0.517	0.483	61423	57545	54158	57907	0	0	0	0	0	0	0	0	0	0	0	252	0	60811	0
S0614.34_exon	225	1285	289125	126576	43.779	825	0.642	635	0.494	0.592	0.408	49814	29390	36751	46594	0	0	0	0	0	0	0	0	0	0	0	3876	0	122700	0
S0614.44_exon	196	1359	266364	117732	44.2	843	0.62	658	0.484	0.568	0.432	40856	29260	35171	43345	0	0	0	0	0	0	0	0	0	0	0	5097	0	112635	0
S0615.19_exon	213	551	117363	4362	3.717	376	0.682	278	0.505	0.477	0.523	25663	33032	26079	28227	0	0	0	0	0	0	0	0	0	0	0	0	0	4362	0
S0625.3_exon	221	398	87958	17911	20.363	319	0.802	268	0.673	0.577	0.423	19296	10060	19587	21104	0	0	0	0	0	0	0	0	0	0	0	108	0	17803	0
S0640.21_exon	219	610	133590	37755	28.262	316	0.518	212	0.348	0.584	0.416	32577	16818	23060	23380	0	0	0	0	0	0	0	0	0	0	0	144	0	37611	0
S0652.7_exon	225	408	91800	13752	14.98	223	0.547	145	0.355	0.598	0.402	21672	16385	14975	25016	0	0	0	0	0	0	0	0	0	0	0	0	0	13752	0
S0659.42_exon	217	1147	248899	23065	9.267	792	0.69	545	0.475	0.569	0.431	61123	48120	49384	67207	0	0	0	0	0	0	0	0	0	0	0	1062	0	22003	0
S0662.6_exon	223	421	93883	9409	10.022	305	0.724	226	0.537	0.57	0.43	25385	20111	16188	22790	0	0	0	0	0	0	0	0	0	0	0	0	0	9409	0
S0666.6_exon	225	2232	502200	26886	5.354	1422	0.637	947	0.424	0.591	0.409	137425	83029	111359	143501	0	0	0	0	0	0	0	0	0	0	0	783	0	26103	0
S0675.6_exon	218	1297	282746	42011	14.858	912	0.703	692	0.534	0.583	0.417	61281	45870	54501	79083	0	0	0	0	0	0	0	0	0	0	0	1347	0	40664	0
S0682.52_exon	225	1793	403425	274377	68.012	508	0.283	361	0.201	0.578	0.422	51434	21668	32778	23168	0	0	0	0	0	0	0	0	0	0	0	0	0	274377	0
S0693.24_exon	221	1980	437580	240450	54.95	772	0.39	569	0.287	0.586	0.414	61217	33279	48445	54189	0	0	0	0	0	0	0	0	0	0	0	9	0	240441	0
S0701.16_exon	222	1756	389832	52506	13.469	1151	0.655	794	0.452	0.557	0.443	95823	70120	79246	92137	0	0	0	0	0	0	0	0	0	0	0	825	0	51681	0
S0718.11_exon	223	1221	272283	153003	56.193	551	0.451	396	0.324	0.536	0.464	26569	26733	28597	37381	0	0	0	0	0	0	0	0	0	0	0	5346	0	147657	0
S0719.4_exon	219	493	107967	42081	38.976	340	0.69	228	0.462	0.492	0.508	18174	13254	20237	14221	0	0	0	0	0	0	0	0	0	0	0	3	0	42078	0
S0724.21_exon	225	952	214200	5007	2.338	611	0.642	436	0.458	0.537	0.463	52116	42194	54633	60250	0	0	0	0	0	0	0	0	0	0	0	0	0	5007	0
S0724.61_exon	226	2019	456294	166641	36.521	1132	0.561	758	0.375	0.564	0.436	91806	60438	65782	71627	0	0	0	0	0	0	0	0	0	0	0	1089	0	165552	0
S0724.66_exon	226	475	107350	14152	13.183	324	0.682	231	0.486	0.605	0.395	31660	16491	20329	24718	0	0	0	0	0	0	0	0	0	0	0	1305	0	12847	0
S0727.18_exon	220	651	143220	6579	4.594	457	0.702	342	0.525	0.53	0.47	39974	30904	33350	32413	0	0	0	0	0	0	0	0	0	0	0	0	0	6579	0
S0730.2_exon	224	1190	266560	74317	27.88	768	0.645	476	0.4	0.574	0.426	55833	28222	54037	54151	0	0	0	0	0	0	0	0	0	0	0	0	0	74317	0
S0732.1_exon	224	488	109312	16645	15.227	297	0.609	204	0.418	0.537	0.463	27492	18973	23873	22329	0	0	0	0	0	0	0	0	0	0	0	81	0	16564	0
S0734.12_exon	221	414	91494	7362	8.046	269	0.65	158	0.382	0.535	0.465	27325	15861	23247	17699	0	0	0	0	0	0	0	0	0	0	0	0	0	7362	0
S0740.27_exon	218	373	81314	4796	5.898	236	0.633	178	0.477	0.454	0.546	14320	21386	20404	20408	0	0	0	0	0	0	0	0	0	0	0	0	0	4796	0
S0740.52_exon	220	3751	825220	522997	63.377	1126	0.3	741	0.198	0.602	0.398	98391	48302	72040	83490	0	0	0	0	0	0	0	0	0	0	0	4677	0	518320	0
S0743.8_exon	219	367	80373	16998	21.149	252	0.687	178	0.485	0.52	0.48	16192	12914	17452	16817	0	0	0	0	0	0	0	0	0	0	0	0	0	16998	0
S0748.4_exon	223	1209	269607	75222	27.901	794	0.657	639	0.529	0.519	0.481	55695	40133	53240	45317	0	0	0	0	0	0	0	0	0	0	0	0	0	75222	0
S0748.8_exon	221	612	135252	1743	1.289	392	0.641	300	0.49	0.567	0.433	39211	28457	29305	36536	0	0	0	0	0	0	0	0	0	0	0	24	0	1719	0
S0753.4_exon	209	849	177441	61764	34.808	597	0.703	450	0.53	0.534	0.466	32100	29274	24730	29573	0	0	0	0	0	0	0	0	0	0	0	378	0	61386	0
S0760.10_exon	224	1420	318080	128906	40.526	733	0.516	548	0.386	0.597	0.403	67875	34798	41483	45018	0	0	0	0	0	0	0	0	0	0	0	2562	0	126344	0
S0760.27_exon	202	354	71508	15690	21.942	296	0.836	239	0.675	0.575	0.425	19604	8291	15479	12444	0	0	0	0	0	0	0	0	0	0	0	171	0	15519	0
S0765.25_exon	220	951	209220	53130	25.394	603	0.634	431	0.453	0.601	0.399	50868	28414	33883	42925	0	0	0	0	0	0	0	0	0	0	0	309	0	52821	0
S0785.32_exon	192	474	91008	7440	8.175	361	0.762	269	0.568	0.491	0.509	21331	26470	16074	19693	0	0	0	0	0	0	0	0	0	0	0	201	0	7239	0
S0804.9_exon	223	786	175278	39114	22.315	490	0.623	336	0.427	0.52	0.48	35355	30939	34425	35445	0	0	0	0	0	0	0	0	0	0	0	3	0	39111	0
S0809.7_exon	214	409	87526	18889	21.581	246	0.601	175	0.428	0.577	0.423	21840	9283	19702	17812	0	0	0	0	0	0	0	0	0	0	0	0	0	18889	0
S0810.3_exon	225	423	95175	30702	32.258	243	0.574	200	0.473	0.576	0.424	19486	12242	15087	17658	0	0	0	0	0	0	0	0	0	0	0	6	0	30696	0
S0846.22_exon	220	531	116820	38523	32.976	267	0.503	204	0.384	0.544	0.456	22456	8935	26751	20155	0	0	0	0	0	0	0	0	0	0	0	0	0	38523	0
S0857.3_exon	217	1039	225463	58507	25.95	785	0.756	584	0.562	0.573	0.427	57404	39528	31726	38298	0	0	0	0	0	0	0	0	0	0	0	462	0	58045	0
S0857.49_exon	220	595	130900	18688	14.277	447	0.751	336	0.565	0.565	0.435	41061	17856	30978	22317	0	0	0	0	0	0	0	0	0	0	0	0	0	18688	0
S0867.8_exon	224	464	103936	16021	15.414	211	0.455	146	0.315	0.552	0.448	19144	19491	19882	29398	0	0	0	0	0	0	0	0	0	0	0	81	0	15940	0
S0869.4_exon	209	561	117249	10845	9.25	409	0.729	297	0.529	0.493	0.507	29567	26404	27554	22879	0	0	0	0	0	0	0	0	0	0	0	6	0	10839	0
S0889.30_exon	226	821	185546	33158	17.871	591	0.72	404	0.492	0.565	0.435	48781	35276	30929	37402	0	0	0	0	0	0	0	0	0	0	0	333	0	32825	0
S0891.4_exon	221	363	80223	30414	37.912	249	0.686	195	0.537	0.524	0.476	10222	12377	11081	16129	0	0	0	0	0	0	0	0	0	0	0	3	0	30411	0
S0897.58_exon	224	547	122528	22328	18.223	377	0.689	264	0.483	0.579	0.421	27063	21395	20805	30937	0	0	0	0	0	0	0	0	0	0	0	294	0	22034	0
S0904.3_exon	202	477	96354	8646	8.973	367	0.769	272	0.57	0.578	0.422	28235	16982	20034	22457	0	0	0	0	0	0	0	0	0	0	0	0	0	8646	0
S0904.4_exon	201	665	133665	15972	11.949	472	0.71	306	0.46	0.586	0.414	31992	19579	29102	37020	0	0	0	0	0	0	0	0	0	0	0	15	0	15957	0
S0910.14_exon	219	545	119355	24459	20.493	371	0.681	283	0.519	0.607	0.393	28769	15645	21639	28843	0	0	0	0	0	0	0	0	0	0	0	48	0	24411	0
S0917.41_exon	222	724	160728	21543	13.403	490	0.677	384	0.53	0.494	0.506	32130	38535	31822	36698	0	0	0	0	0	0	0	0	0	0	0	0	0	21543	0
S0927.2_exon	217	453	98301	32076	32.63	252	0.556	184	0.406	0.533	0.467	17307	16481	14375	18062	0	0	0	0	0	0	0	0	0	0	0	39	0	32037	0
S0960.11_exon	219	484	105996	29490	27.822	338	0.698	245	0.506	0.6	0.4	27586	13874	16687	18359	0	0	0	0	0	0	0	0	0	0	0	0	0	29490	0
S1002.9_exon	220	1152	253440	54435	21.478	648	0.562	423	0.367	0.557	0.443	50473	53162	35018	60352	0	0	0	0	0	0	0	0	0	0	0	144	0	54291	0
S1016.15_exon	222	1451	322122	171870	53.356	492	0.339	328	0.226	0.582	0.418	43852	29442	33447	43511	0	0	0	0	0	0	0	0	0	0	0	300	0	171570	0
S1024.6_exon	219	489	107091	19473	18.184	340	0.695	256	0.524	0.569	0.431	18496	16872	20893	31357	0	0	0	0	0	0	0	0	0	0	0	6	0	19467	0
S1034.21_exon	220	805	177100	107671	60.797	406	0.504	259	0.322	0.54	0.46	16714	15059	16886	20770	0	0	0	0	0	0	0	0	0	0	0	96	0	107575	0
S1034.29_exon	222	2253	500166	340380	68.053	749	0.332	568	0.252	0.482	0.518	41187	45250	37615	35734	0	0	0	0	0	0	0	0	0	0	0	162	0	340218	0
S1049.31_exon	221	667	147407	29645	20.111	421	0.631	287	0.43	0.604	0.396	37353	23074	23630	33705	0	0	0	0	0	0	0	0	0	0	0	27	0	29618	0
S1049.37_exon	222	693	153846	2847	1.851	368	0.531	272	0.392	0.532	0.468	43823	30490	40233	36453	0	0	0	0	0	0	0	0	0	0	0	0	0	2847	0
S1053.1_exon	220	592	130240	16594	12.741	428	0.723	294	0.497	0.615	0.385	41027	20764	23012	28843	0	0	0	0	0	0	0	0	0	0	0	168	0	16426	0
S1059.22_exon	224	4221	945504	471675	49.886	1442	0.342	953	0.226	0.599	0.401	132555	81181	108857	151236	0	0	0	0	0	0	0	0	0	0	0	1857	0	469818	0
S1069.9_exon	209	623	130207	75505	57.988	339	0.544	225	0.361	0.574	0.426	17138	11105	12131	14328	0	0	0	0	0	0	0	0	0	0	0	789	0	74716	0
S1080.4_exon	10	351	3510	111	3.162	100	0.285	33	0.094	0.618	0.382	1504	437	859	599	0	0	0	0	0	0	0	0	0	0	0	0	0	111	0
S1095.11_exon	223	887	197801	49169	24.858	568	0.64	436	0.492	0.555	0.445	41855	34630	31451	40696	0	0	0	0	0	0	0	0	0	0	0	1254	0	47915	0
S1104.16_exon	221	713	157573	28147	17.863	496	0.696	336	0.471	0.57	0.43	37373	26112	29640	36301	0	0	0	0	0	0	0	0	0	0	0	0	0	28147	0
S1106.27_exon	221	775	171275	17273	10.085	506	0.653	343	0.443	0.559	0.441	48271	30599	37426	37706	0	0	0	0	0	0	0	0	0	0	0	99	0	17174	0
S1107.8_exon	223	666	148518	10833	7.294	444	0.667	358	0.538	0.451	0.549	30327	39263	36325	31770	0	0	0	0	0	0	0	0	0	0	0	0	0	10833	0
S1135.31_exon	222	553	122766	20439	16.649	411	0.743	306	0.553	0.538	0.462	27131	26497	20783	27916	0	0	0	0	0	0	0	0	0	0	0	0	0	20439	0
S1137.10_exon	189	711	134379	45330	33.733	496	0.698	390	0.549	0.595	0.405	28805	16289	19722	24233	0	0	0	0	0	0	0	0	0	0	0	6279	0	39051	0
S1137.14_exon	223	1079	240617	29354	12.199	821	0.761	620	0.575	0.591	0.409	83481	42129	44209	41444	0	0	0	0	0	0	0	0	0	0	0	0	0	29354	0
S1149.3_exon	200	1864	372800	273077	73.25	828	0.444	662	0.355	0.61	0.39	33860	16007	23062	26794	0	0	0	0	0	0	0	0	0	0	0	357	0	272720	0
S1171.35_exon	220	4532	997040	455285	45.664	2118	0.467	1526	0.337	0.592	0.408	152756	100181	121008	167810	0	0	0	0	0	0	0	0	0	0	0	1863	0	453422	0
S1176.4_exon	223	1358	302834	54404	17.965	1010	0.744	693	0.51	0.572	0.428	71188	51188	55217	70837	0	0	0	0	0	0	0	0	0	0	0	3792	0	50612	0
S1182.1_exon	221	482	106522	3067	2.879	271	0.562	204	0.423	0.602	0.398	31603	17016	24177	30659	0	0	0	0	0	0	0	0	0	0	0	0	0	3067	0
S1185.28_exon	220	551	121220	18905	15.596	353	0.641	231	0.419	0.603	0.397	29066	20600	20004	32645	0	0	0	0	0	0	0	0	0	0	0	102	0	18803	0
S1205.1_exon	77	360	27720	13731	49.535	206	0.572	122	0.339	0.598	0.402	2978	2577	3044	5390	0	0	0	0	0	0	0	0	0	0	0	0	0	13731	0
S1212.3_exon	220	378	83160	4662	5.606	225	0.595	161	0.426	0.557	0.443	20645	16298	18437	23118	0	0	0	0	0	0	0	0	0	0	0	225	0	4437	0
S1216.6_exon	217	370	80290	18844	23.47	222	0.6	164	0.443	0.538	0.462	19595	10548	17847	13456	0	0	0	0	0	0	0	0	0	0	0	0	0	18844	0
S1225.3_exon	218	398	86764	8068	9.299	282	0.709	224	0.563	0.563	0.437	20134	18709	15678	24175	0	0	0	0	0	0	0	0	0	0	0	15	0	8053	0
S1231.20_exon	222	438	97236	7701	7.92	302	0.689	252	0.575	0.416	0.584	17570	24598	27643	19724	0	0	0	0	0	0	0	0	0	0	0	0	0	7701	0
S1231.6_exon	222	1505	334110	237081	70.959	443	0.294	314	0.209	0.576	0.424	33032	20859	20337	22801	0	0	0	0	0	0	0	0	0	0	0	0	0	237081	0
S1235.7_exon	221	1035	228735	87246	38.143	556	0.537	371	0.358	0.574	0.426	45556	27837	32467	35629	0	0	0	0	0	0	0	0	0	0	0	1092	0	86154	0
S1241.14_exon	208	869	180752	94682	52.382	463	0.533	362	0.417	0.531	0.469	21248	23833	16604	24385	0	0	0	0	0	0	0	0	0	0	0	0	0	94682	0
S1245.1_exon	225	1456	327600	118173	36.072	761	0.523	514	0.353	0.589	0.411	58530	40369	45809	64719	0	0	0	0	0	0	0	0	0	0	0	3201	0	114972	0
S1257.1_exon	222	537	119214	47829	40.12	334	0.622	245	0.456	0.559	0.441	20729	14205	17556	18895	0	0	0	0	0	0	0	0	0	0	0	12	0	47817	0
S1257.2_exon	218	2430	529740	395349	74.631	589	0.242	429	0.177	0.456	0.544	32625	39562	33567	28637	0	0	0	0	0	0	0	0	0	0	0	153	0	395196	0
S1270.19_exon	222	1536	340992	25164	7.38	1049	0.683	766	0.499	0.552	0.448	86971	66554	75100	87203	0	0	0	0	0	0	0	0	0	0	0	366	0	24798	0
S1273.20_exon	222	2157	478854	288036	60.151	851	0.395	620	0.287	0.585	0.415	70102	44046	35204	41466	0	0	0	0	0	0	0	0	0	0	0	375	0	287661	0
S1281.12_exon	224	1668	373632	184971	49.506	732	0.439	514	0.308	0.576	0.424	50509	46377	33649	58126	0	0	0	0	0	0	0	0	0	0	0	33	0	184938	0
S1286.18_exon	223	348	77604	1605	2.068	235	0.675	173	0.497	0.493	0.507	20460	14130	24428	16981	0	0	0	0	0	0	0	0	0	0	0	0	0	1605	0
S1286.19_exon	222	1101	244422	100308	41.039	502	0.456	317	0.288	0.607	0.393	36511	26704	30028	50871	0	0	0	0	0	0	0	0	0	0	0	126	0	100182	0
S1290.34_exon	219	543	118917	43968	36.974	341	0.628	256	0.471	0.518	0.482	23098	16163	19923	15765	0	0	0	0	0	0	0	0	0	0	0	0	0	43968	0
S1291.7_exon	224	3061	685664	370385	54.018	1081	0.353	673	0.22	0.564	0.436	84931	63067	74437	92844	0	0	0	0	0	0	0	0	0	0	0	723	0	369662	0
S1302.37_exon	226	2665	602290	397822	66.052	898	0.337	621	0.233	0.609	0.391	64170	34976	44842	60480	0	0	0	0	0	0	0	0	0	0	0	294	0	397528	0
S1306.10_exon	224	1168	261632	129806	49.614	665	0.569	418	0.358	0.552	0.448	41876	22571	36108	31271	0	0	0	0	0	0	0	0	0	0	0	18	0	129788	0
S1330.5_exon	220	1245	273900	108279	39.532	724	0.582	462	0.371	0.547	0.453	49769	30591	44246	41015	0	0	0	0	0	0	0	0	0	0	0	480	0	107799	0
S1333.5_exon	219	3696	809424	555930	68.682	1269	0.343	902	0.244	0.558	0.442	75418	47414	64605	66057	0	0	0	0	0	0	0	0	0	0	0	3501	0	552429	0
S1334.6_exon	222	2287	507714	264558	52.108	937	0.41	714	0.312	0.572	0.428	72418	46042	57892	66804	0	0	0	0	0	0	0	0	0	0	0	6690	0	257868	0
S1338.43_exon	191	507	96837	24342	25.137	388	0.765	297	0.586	0.598	0.402	19143	12427	16650	24275	0	0	0	0	0	0	0	0	0	0	0	801	0	23541	0
S1338.8_exon	226	1592	359792	181415	50.422	579	0.364	334	0.21	0.592	0.408	54546	33400	39339	51092	0	0	0	0	0	0	0	0	0	0	0	375	0	181040	0
S1354.11_exon	219	1194	261486	138537	52.981	509	0.426	406	0.34	0.53	0.47	35059	30864	26935	30091	0	0	0	0	0	0	0	0	0	0	0	273	0	138264	0
S1381.7_exon	222	556	123432	26208	21.233	376	0.676	279	0.502	0.469	0.531	25097	22335	29282	20510	0	0	0	0	0	0	0	0	0	0	0	189	0	26019	0
S1383.3_exon	180	1017	183060	97233	53.115	545	0.536	371	0.365	0.601	0.399	27013	16708	17632	24474	0	0	0	0	0	0	0	0	0	0	0	762	0	96471	0
S1389.32_exon	219	637	139503	29157	20.901	494	0.776	357	0.56	0.575	0.425	32641	24127	22809	30769	0	0	0	0	0	0	0	0	0	0	0	4419	0	24738	0
S1392.1_exon	223	429	95667	29244	30.569	223	0.52	149	0.347	0.567	0.433	15261	13270	15525	22367	0	0	0	0	0	0	0	0	0	0	0	39	0	29205	0
S1393.4_exon	10	570	5700	675	11.842	272	0.477	140	0.246	0.528	0.472	1057	1316	1043	1609	0	0	0	0	0	0	0	0	0	0	0	39	0	636	0
S1400.50_exon	224	1230	275520	41706	15.137	874	0.711	679	0.552	0.539	0.461	66069	54074	53797	59874	0	0	0	0	0	0	0	0	0	0	0	93	0	41613	0
S1407.23_exon	220	1025	225500	87413	38.764	613	0.598	452	0.441	0.515	0.485	32029	34483	32980	38595	0	0	0	0	0	0	0	0	0	0	0	81	0	87332	0
S1415.6_exon	224	7822	1752128	930374	53.1	3053	0.39	2163	0.277	0.608	0.392	242759	136072	186388	256535	0	0	0	0	0	0	0	0	0	0	0	4050	0	926324	0
S1416.40_exon	222	328	72816	26520	36.421	196	0.598	142	0.433	0.551	0.449	14083	9055	11661	11497	0	0	0	0	0	0	0	0	0	0	0	0	0	26520	0
S1420.5_exon	35	1206	42210	19959	47.285	545	0.452	368	0.305	0.541	0.459	6138	5045	5100	5968	0	0	0	0	0	0	0	0	0	0	0	30	0	19929	0
S1428.1_exon	220	966	212520	11832	5.567	536	0.555	380	0.393	0.462	0.538	46730	65185	42728	46045	0	0	0	0	0	0	0	0	0	0	0	384	0	11448	0
S1435.2_exon	218	342	74556	4053	5.436	258	0.754	195	0.57	0.63	0.37	20810	10181	15884	23628	0	0	0	0	0	0	0	0	0	0	0	0	0	4053	0
S1439.22_exon	226	835	188710	27817	14.741	597	0.715	421	0.504	0.524	0.476	45240	33570	43120	38963	0	0	0	0	0	0	0	0	0	0	0	837	0	26980	0
S1442.1_exon	209	822	171798	42612	24.804	619	0.753	405	0.493	0.579	0.421	37061	25664	28222	38239	0	0	0	0	0	0	0	0	0	0	0	123	0	42489	0
S1453.1_exon	224	393	88032	18387	20.887	195	0.496	132	0.336	0.556	0.444	20375	14260	16680	18330	0	0	0	0	0	0	0	0	0	0	0	18	0	18369	0
S1457.12_exon	210	1809	379890	254385	66.963	487	0.269	340	0.188	0.621	0.379	38515	24002	23698	39290	0	0	0	0	0	0	0	0	0	0	0	0	0	254385	0
S1464.3_exon	221	819	180999	84564	46.721	473	0.578	318	0.388	0.567	0.433	26196	17903	23837	28499	0	0	0	0	0	0	0	0	0	0	0	0	0	84564	0
S1465.31_exon	225	370	83250	3516	4.223	228	0.616	159	0.43	0.552	0.448	21262	17737	17998	22737	0	0	0	0	0	0	0	0	0	0	0	0	0	3516	0
S1468.16_exon	224	1419	317856	21996	6.92	953	0.672	722	0.509	0.562	0.438	85673	59475	70158	80554	0	0	0	0	0	0	0	0	0	0	0	369	0	21627	0
S1475.2_exon	224	1213	271712	11861	4.365	793	0.654	544	0.448	0.567	0.433	76347	50539	62083	70882	0	0	0	0	0	0	0	0	0	0	0	1239	0	10622	0
S1507.21_exon	115	1122	129030	85242	66.064	460	0.41	307	0.274	0.56	0.44	11970	8190	11200	12428	0	0	0	0	0	0	0	0	0	0	0	13026	0	72216	0
S1518.46_exon	225	2310	519750	348978	67.143	626	0.271	480	0.208	0.495	0.505	38131	39467	46702	46472	0	0	0	0	0	0	0	0	0	0	0	504	0	348474	0
S1528.3_exon	206	1635	336810	98940	29.376	912	0.558	652	0.399	0.587	0.413	69489	47043	51317	70021	0	0	0	0	0	0	0	0	0	0	0	1938	0	97002	0
S1550.9_exon	222	1143	253746	108930	42.929	419	0.367	285	0.249	0.512	0.488	35284	20350	50357	38825	0	0	0	0	0	0	0	0	0	0	0	0	0	108930	0
S1563.7_exon	221	342	75582	15105	19.985	229	0.67	180	0.526	0.602	0.398	19402	10625	13471	16979	0	0	0	0	0	0	0	0	0	0	0	0	0	15105	0
S1581.6_exon	223	1267	282541	150841	53.387	481	0.38	356	0.281	0.576	0.424	37812	21200	34638	38050	0	0	0	0	0	0	0	0	0	0	0	0	0	150841	0
S1616.25_exon	225	874	196650	29001	14.748	489	0.559	309	0.354	0.567	0.433	46703	31963	40594	48389	0	0	0	0	0	0	0	0	0	0	0	4983	0	24018	0
S1621.7_exon	217	695	150815	20834	13.814	530	0.763	399	0.574	0.538	0.462	34929	29575	30436	35041	0	0	0	0	0	0	0	0	0	0	0	129	0	20705	0
S1650.8_exon	223	528	117744	42915	36.448	336	0.636	243	0.46	0.512	0.488	21419	16663	19666	17081	0	0	0	0	0	0	0	0	0	0	0	543	0	42372	0
S1650.9_exon	223	1506	335838	7647	2.277	952	0.632	651	0.432	0.563	0.437	86457	67500	76000	98234	0	0	0	0	0	0	0	0	0	0	0	840	0	6807	0
S1658.10_exon	224	921	206304	74175	35.954	395	0.429	279	0.303	0.575	0.425	30583	21984	34124	45438	0	0	0	0	0	0	0	0	0	0	0	0	0	74175	0
S1660.2_exon	219	1252	274188	181812	66.309	490	0.391	320	0.256	0.423	0.577	12221	13033	40337	26785	0	0	0	0	0	0	0	0	0	0	0	0	0	181812	0
S1671.4_exon	226	899	203174	22625	11.136	603	0.671	398	0.443	0.562	0.438	49941	36983	42119	51506	0	0	0	0	0	0	0	0	0	0	0	3255	0	19370	0
S1675.9_exon	227	2549	578623	137734	23.804	1659	0.651	1166	0.457	0.573	0.427	125718	90168	98160	126843	0	0	0	0	0	0	0	0	0	0	0	5310	0	132424	0
S1689.4_exon	214	582	124548	13341	10.712	426	0.732	303	0.521	0.578	0.422	30816	21599	25286	33506	0	0	0	0	0	0	0	0	0	0	0	150	0	13191	0
S1705.3_exon	224	1287	288288	25938	8.997	915	0.711	607	0.472	0.577	0.423	68820	40213	70663	82654	0	0	0	0	0	0	0	0	0	0	0	63	0	25875	0
S1710.6_exon	220	1242	273240	71118	26.028	671	0.54	417	0.336	0.627	0.373	56968	28440	47187	69527	0	0	0	0	0	0	0	0	0	0	0	153	0	70965	0
S1715.31_exon	223	1024	228352	95911	42.001	444	0.434	323	0.315	0.531	0.469	37133	20942	41186	33180	0	0	0	0	0	0	0	0	0	0	0	6	0	95905	0
S1717.10_exon	223	1901	423923	150983	35.616	980	0.516	711	0.374	0.582	0.418	79523	63506	50684	79227	0	0	0	0	0	0	0	0	0	0	0	0	0	150983	0
S1739.1_exon	221	3104	685984	306487	44.678	1135	0.366	819	0.264	0.564	0.436	110938	61136	104149	103274	0	0	0	0	0	0	0	0	0	0	0	717	0	305770	0
S1742.1_exon	217	1575	341775	26763	7.831	958	0.608	653	0.415	0.597	0.403	92055	57172	69834	95951	0	0	0	0	0	0	0	0	0	0	0	921	0	25842	0
S1745.14_exon	225	1209	272025	128451	47.22	444	0.367	318	0.263	0.591	0.409	37561	29909	28832	47272	0	0	0	0	0	0	0	0	0	0	0	69	0	128382	0
S1746.8_exon	60	393	23580	3720	15.776	242	0.616	142	0.361	0.587	0.413	5647	3545	4645	6023	0	0	0	0	0	0	0	0	0	0	0	0	0	3720	0
S1749.12_exon	221	1250	276250	73411	26.574	803	0.642	630	0.504	0.521	0.479	61215	43037	54178	44409	0	0	0	0	0	0	0	0	0	0	0	567	0	72844	0
S1750.30_exon	223	2682	598086	303750	50.787	1180	0.44	901	0.336	0.591	0.409	87771	53580	66756	86229	0	0	0	0	0	0	0	0	0	0	0	1401	0	302349	0
S1751.4_exon	214	1950	417300	273528	65.547	891	0.457	701	0.359	0.554	0.446	40908	30418	33713	38733	0	0	0	0	0	0	0	0	0	0	0	63	0	273465	0
S1763.4_exon	221	1537	339677	118865	34.994	966	0.628	808	0.526	0.597	0.403	75222	41882	47021	56687	0	0	0	0	0	0	0	0	0	0	0	801	0	118064	0
S1768.2_exon	218	457	99626	37082	37.221	336	0.735	239	0.523	0.562	0.438	19407	13264	14058	15815	0	0	0	0	0	0	0	0	0	0	0	36	0	37046	0
S1771.7_exon	224	1964	439936	38509	8.753	1171	0.596	780	0.397	0.559	0.441	113472	72714	104492	110749	0	0	0	0	0	0	0	0	0	0	0	13041	0	25468	0
S1774.8_exon	218	633	137994	5964	4.322	349	0.551	261	0.412	0.581	0.419	39468	23165	32140	37257	0	0	0	0	0	0	0	0	0	0	0	108	0	5856	0
S1774.9_exon	219	522	114318	9639	8.432	368	0.705	309	0.592	0.583	0.417	32474	18384	25248	28573	0	0	0	0	0	0	0	0	0	0	0	69	0	9570	0
S1796.1_exon	225	527	118575	9540	8.046	328	0.622	239	0.454	0.572	0.428	34450	21025	25710	27850	0	0	0	0	0	0	0	0	0	0	0	57	0	9483	0
S1845.9_exon	224	1528	342272	28181	8.234	1094	0.716	738	0.483	0.596	0.404	93916	53639	73307	93229	0	0	0	0	0	0	0	0	0	0	0	36	0	28145	0
S1853.1_exon	222	801	177822	106974	60.158	293	0.366	192	0.24	0.53	0.47	20983	7972	25381	16512	0	0	0	0	0	0	0	0	0	0	0	0	0	106974	0
S1864.3_exon	225	2716	611100	81396	13.32	1456	0.536	1136	0.418	0.538	0.462	152007	112324	132267	133106	0	0	0	0	0	0	0	0	0	0	0	696	0	80700	0
S1865.20_exon	222	399	88578	2952	3.333	238	0.596	176	0.441	0.495	0.505	21047	17856	25399	21324	0	0	0	0	0	0	0	0	0	0	0	0	0	2952	0
S1893.1_exon	225	1137	255825	53460	20.897	714	0.628	484	0.426	0.6	0.4	59409	42099	38816	62041	0	0	0	0	0	0	0	0	0	0	0	1149	0	52311	0
S1931.4_exon	211	434	91574	14612	15.956	194	0.447	122	0.281	0.592	0.408	23181	12925	18449	22407	0	0	0	0	0	0	0	0	0	0	0	162	0	14450	0
S1935.9_exon	222	331	73482	4377	5.957	223	0.674	156	0.471	0.559	0.441	20771	13602	16911	17821	0	0	0	0	0	0	0	0	0	0	0	6	0	4371	0
S1937.1_exon	221	1640	362440	63643	17.56	1065	0.649	794	0.484	0.549	0.451	74144	54370	80576	89707	0	0	0	0	0	0	0	0	0	0	0	1098	0	62545	0
S1939.22_exon	218	661	144098	38279	26.565	481	0.728	372	0.563	0.548	0.452	34341	28740	19145	23593	0	0	0	0	0	0	0	0	0	0	0	261	0	38018	0
S1957.31_exon	224	2066	462784	300643	64.964	751	0.364	498	0.241	0.597	0.403	49161	29909	35368	47703	0	0	0	0	0	0	0	0	0	0	0	465	0	300178	0
S1970.1_exon	224	2117	474208	51415	10.842	1385	0.654	924	0.436	0.63	0.37	127492	62230	94102	138969	0	0	0	0	0	0	0	0	0	0	0	1134	0	50281	0
S1979.20_exon	221	373	82433	10367	12.576	232	0.622	158	0.424	0.549	0.451	19798	14892	17611	19765	0	0	0	0	0	0	0	0	0	0	0	21	0	10346	0
S1985.2_exon	220	763	167860	23641	14.084	551	0.722	417	0.547	0.535	0.465	43805	41754	25310	33350	0	0	0	0	0	0	0	0	0	0	0	6	0	23635	0
S2001.3_exon	218	639	139302	67206	48.245	245	0.383	186	0.291	0.485	0.515	14486	18915	18214	20481	0	0	0	0	0	0	0	0	0	0	0	27	0	67179	0
S2003.9_exon	225	418	94050	16191	17.215	290	0.694	215	0.514	0.57	0.43	22498	15170	18325	21866	0	0	0	0	0	0	0	0	0	0	0	21	0	16170	0
S2004.11_exon	223	332	74036	2414	3.261	208	0.627	133	0.401	0.511	0.489	20321	18604	16386	16311	0	0	0	0	0	0	0	0	0	0	0	0	0	2414	0
S2009.7_exon	221	657	145197	11823	8.143	484	0.737	341	0.519	0.578	0.422	37262	26202	30125	39785	0	0	0	0	0	0	0	0	0	0	0	9	0	11814	0
S2015.10_exon	217	2832	614544	404904	65.887	1149	0.406	829	0.293	0.603	0.397	58307	41554	40976	68803	0	0	0	0	0	0	0	0	0	0	0	3069	0	401835	0
S2015.20_exon	224	585	131040	32436	24.753	358	0.612	253	0.432	0.572	0.428	29158	13720	28474	27252	0	0	0	0	0	0	0	0	0	0	0	0	0	32436	0
S2017.8_exon	224	660	147840	26034	17.61	468	0.709	360	0.545	0.579	0.421	31924	28602	22729	38551	0	0	0	0	0	0	0	0	0	0	0	42	0	25992	0
S2020.30_exon	52	546	28392	7698	27.113	272	0.498	176	0.322	0.546	0.454	6049	3832	5586	5227	0	0	0	0	0	0	0	0	0	0	0	0	0	7698	0
S2023.23_exon	221	516	114036	25680	22.519	355	0.688	271	0.525	0.558	0.442	20461	22158	16465	29272	0	0	0	0	0	0	0	0	0	0	0	444	0	25236	0
S2029.4_exon	207	432	89424	927	1.037	281	0.65	213	0.493	0.567	0.433	27214	18867	19487	22929	0	0	0	0	0	0	0	0	0	0	0	0	0	927	0
S2038.20_exon	223	609	135807	30015	22.101	441	0.724	355	0.583	0.461	0.539	21598	30585	26462	27147	0	0	0	0	0	0	0	0	0	0	0	0	0	30015	0
S2063.19_exon	227	2058	467166	123477	26.431	1176	0.571	692	0.336	0.563	0.437	110502	59532	90766	82889	0	0	0	0	0	0	0	0	0	0	0	2568	0	120909	0
S2063.5_exon	221	405	89505	18501	20.67	260	0.642	174	0.43	0.513	0.487	13825	18990	15546	22643	0	0	0	0	0	0	0	0	0	0	0	45	0	18456	0
S2079.2_exon	218	351	76518	9927	12.973	268	0.764	216	0.615	0.546	0.454	20398	10053	20194	15946	0	0	0	0	0	0	0	0	0	0	0	0	0	9927	0
S2085.4_exon	218	827	180286	39592	21.961	555	0.671	406	0.491	0.552	0.448	41022	33081	29950	36641	0	0	0	0	0	0	0	0	0	0	0	0	0	39592	0
S2143.11_exon	222	818	181596	29673	16.34	523	0.639	357	0.436	0.583	0.417	47197	29941	33452	41333	0	0	0	0	0	0	0	0	0	0	0	351	0	29322	0
S2144.3_exon	220	1474	324280	101017	31.151	1017	0.69	732	0.497	0.547	0.453	66004	42792	58279	56188	0	0	0	0	0	0	0	0	0	0	0	2142	0	98875	0
S2145.3_exon	218	1758	383244	217419	56.731	691	0.393	478	0.272	0.541	0.459	49161	35638	40522	40504	0	0	0	0	0	0	0	0	0	0	0	78	0	217341	0
S2145.6_exon	215	740	159100	32821	20.629	521	0.704	389	0.526	0.478	0.522	33417	28375	37531	26956	0	0	0	0	0	0	0	0	0	0	0	657	0	32164	0
S2157.1_exon	222	2457	545454	36588	6.708	1657	0.674	1122	0.457	0.594	0.406	138693	88972	117481	163720	0	0	0	0	0	0	0	0	0	0	0	1602	0	34986	0
S2163.6_exon	222	870	193140	2685	1.39	551	0.633	381	0.438	0.551	0.449	52253	34961	50637	52604	0	0	0	0	0	0	0	0	0	0	0	165	0	2520	0
S2165.1_exon	223	1035	230805	3312	1.435	619	0.598	470	0.454	0.565	0.435	67185	46036	52943	61329	0	0	0	0	0	0	0	0	0	0	0	558	0	2754	0
S2165.2_exon	221	333	73593	972	1.321	183	0.55	132	0.396	0.565	0.435	20722	13476	18136	20287	0	0	0	0	0	0	0	0	0	0	0	39	0	933	0
S2190.28_exon	215	762	163830	67521	41.214	490	0.643	328	0.43	0.57	0.43	28971	18870	22431	26037	0	0	0	0	0	0	0	0	0	0	0	228	0	67293	0
S2190.30_exon	227	2050	465350	176996	38.035	1064	0.519	731	0.357	0.614	0.386	84021	52596	58523	93214	0	0	0	0	0	0	0	0	0	0	0	693	0	176303	0
S2193.4_exon	222	911	202242	140916	69.677	492	0.54	328	0.36	0.641	0.359	18921	13287	8946	20172	0	0	0	0	0	0	0	0	0	0	0	0	0	140916	0
S2207.7_exon	218	428	93304	12694	13.605	280	0.654	205	0.479	0.545	0.455	20860	14197	22501	23052	0	0	0	0	0	0	0	0	0	0	0	0	0	12694	0
S2229.23_exon	224	633	141792	30024	21.175	428	0.676	311	0.491	0.485	0.515	23094	36093	21431	31150	0	0	0	0	0	0	0	0	0	0	0	0	0	30024	0
S2242.5_exon	224	1249	279776	53099	18.979	757	0.606	500	0.4	0.57	0.43	57791	37054	60932	70900	0	0	0	0	0	0	0	0	0	0	0	0	0	53099	0
S2283.2_exon	223	1298	289454	75431	26.06	915	0.705	699	0.539	0.576	0.424	69093	38849	51926	54155	0	0	0	0	0	0	0	0	0	0	0	3684	0	71747	0
S2285.10_exon	222	855	189810	40569	21.373	597	0.698	470	0.55	0.595	0.405	42987	25087	35300	45867	0	0	0	0	0	0	0	0	0	0	0	3	0	40566	0
S2299.14_exon	221	573	126633	6465	5.105	412	0.719	315	0.55	0.575	0.425	34287	25218	25875	34788	0	0	0	0	0	0	0	0	0	0	0	243	0	6222	0
S2302.1_exon	223	1647	367281	57630	15.691	1073	0.651	757	0.46	0.548	0.452	96632	65637	74246	73136	0	0	0	0	0	0	0	0	0	0	0	1284	0	56346	0
S2303.4_exon	220	7039	1548580	1325416	85.589	1268	0.18	940	0.134	0.569	0.431	67192	41397	54724	59851	0	0	0	0	0	0	0	0	0	0	0	1716	0	1323700	0
S2314.4_exon	222	528	117216	3654	3.117	379	0.718	266	0.504	0.589	0.411	30439	23683	23006	36434	0	0	0	0	0	0	0	0	0	0	0	129	0	3525	0
S2317.16_exon	205	727	149035	22225	14.913	500	0.688	337	0.464	0.604	0.396	38646	21273	28917	37974	0	0	0	0	0	0	0	0	0	0	0	0	0	22225	0
S2317.17_exon	207	452	93564	10641	11.373	314	0.695	194	0.429	0.601	0.399	26022	12920	20180	23801	0	0	0	0	0	0	0	0	0	0	0	0	0	10641	0
S2327.1_exon	219	390	85410	7311	8.56	249	0.638	158	0.405	0.543	0.457	25822	13104	22573	16600	0	0	0	0	0	0	0	0	0	0	0	0	0	7311	0
S2327.11_exon	216	618	133488	46701	34.985	298	0.482	228	0.369	0.464	0.536	19117	29083	17397	21190	0	0	0	0	0	0	0	0	0	0	0	0	0	46701	0
S2344.10_exon	222	663	147186	31605	21.473	435	0.656	316	0.477	0.621	0.379	45158	11472	32343	26608	0	0	0	0	0	0	0	0	0	0	0	3	0	31602	0
S2345.3_exon	221	523	115583	20855	18.043	333	0.637	259	0.495	0.528	0.472	28037	18582	26034	22075	0	0	0	0	0	0	0	0	0	0	0	66	0	20789	0
S2354.10_exon	225	1552	349200	193731	55.479	638	0.411	455	0.293	0.563	0.437	43307	36834	31076	44252	0	0	0	0	0	0	0	0	0	0	0	345	0	193386	0
S2369.9_exon	207	686	142002	80496	56.687	353	0.515	214	0.312	0.548	0.452	18470	11834	15919	15283	0	0	0	0	0	0	0	0	0	0	0	81	0	80415	0
S2375.36_exon	221	493	108953	23855	21.895	311	0.631	184	0.373	0.619	0.381	25121	11468	20933	27576	0	0	0	0	0	0	0	0	0	0	0	0	0	23855	0
S2377.22_exon	223	388	86524	11680	13.499	244	0.629	161	0.415	0.589	0.411	20911	14804	15973	23156	0	0	0	0	0	0	0	0	0	0	0	30	0	11650	0
S2386.3_exon	221	619	136799	35456	25.918	371	0.599	263	0.425	0.604	0.396	37697	15896	24213	23537	0	0	0	0	0	0	0	0	0	0	0	30	0	35426	0
S2389.6_exon	223	665	148295	31553	21.277	417	0.627	329	0.495	0.526	0.474	36909	24279	31105	24449	0	0	0	0	0	0	0	0	0	0	0	0	0	31553	0
S2390.16_exon	218	516	112488	25980	23.096	378	0.733	303	0.587	0.434	0.566	13764	29821	19132	23791	0	0	0	0	0	0	0	0	0	0	0	0	0	25980	0
S2395.2_exon	204	2221	453084	15054	3.323	1377	0.62	921	0.415	0.568	0.432	128335	75924	113152	120619	0	0	0	0	0	0	0	0	0	0	0	1584	0	13470	0
S2405.12_exon	225	884	198900	40794	20.51	566	0.64	411	0.465	0.609	0.391	41089	26211	35630	55176	0	0	0	0	0	0	0	0	0	0	0	4485	0	36309	0
S2421.16_exon	223	760	169480	88480	52.207	337	0.443	237	0.312	0.529	0.471	21418	14503	23698	21381	0	0	0	0	0	0	0	0	0	0	0	0	0	88480	0
S2421.8_exon	222	1642	364524	51021	13.997	1017	0.619	711	0.433	0.565	0.435	91298	57934	78501	85770	0	0	0	0	0	0	0	0	0	0	0	1488	0	49533	0
S2438.8_exon	226	2103	475278	44877	9.442	1171	0.557	891	0.424	0.522	0.478	124061	99767	105712	100861	0	0	0	0	0	0	0	0	0	0	0	432	0	44445	0
S2442.3_exon	223	1995	444885	252918	56.85	790	0.396	601	0.301	0.493	0.507	43660	42467	54736	51104	0	0	0	0	0	0	0	0	0	0	0	231	0	252687	0
S2455.8_exon	221	1221	269841	143973	53.355	503	0.412	365	0.299	0.606	0.394	42710	18459	31128	33571	0	0	0	0	0	0	0	0	0	0	0	24	0	143949	0
S2468.14_exon	222	423	93906	30141	32.097	285	0.674	198	0.468	0.566	0.434	21207	11853	15694	15011	0	0	0	0	0	0	0	0	0	0	0	0	0	30141	0
S2488.4_exon	219	330	72270	1767	2.445	155	0.47	104	0.315	0.645	0.355	17681	12944	12110	27768	0	0	0	0	0	0	0	0	0	0	0	0	0	1767	0
S2490.7_exon	207	1075	222525	99642	44.778	477	0.444	350	0.326	0.598	0.402	39415	24080	25359	34029	0	0	0	0	0	0	0	0	0	0	0	90	0	99552	0
S2503.17_exon	215	492	105780	29823	28.193	377	0.766	285	0.579	0.573	0.427	24377	17941	14569	19070	0	0	0	0	0	0	0	0	0	0	0	0	0	29823	0
S2507.9_exon	226	2312	522512	327737	62.723	651	0.282	437	0.189	0.542	0.458	57494	37958	51463	47860	0	0	0	0	0	0	0	0	0	0	0	555	0	327182	0
S2513.25_exon	221	489	108069	16905	15.643	339	0.693	237	0.485	0.585	0.415	25132	15615	22182	28235	0	0	0	0	0	0	0	0	0	0	0	0	0	16905	0
S2518.12_exon	225	834	187650	61797	32.932	543	0.651	363	0.435	0.602	0.398	33102	26662	23487	42602	0	0	0	0	0	0	0	0	0	0	0	1113	0	60684	0
S2518.20_exon	221	1994	440674	343933	78.047	589	0.295	391	0.196	0.48	0.52	19625	14513	35563	27040	0	0	0	0	0	0	0	0	0	0	0	3	0	343930	0
S2521.12_exon	223	546	121758	33531	27.539	384	0.703	274	0.502	0.491	0.509	19328	22071	22936	23892	0	0	0	0	0	0	0	0	0	0	0	0	0	33531	0
S2534.2_exon	214	380	81320	21869	26.893	209	0.55	143	0.376	0.551	0.449	15522	12505	14241	17183	0	0	0	0	0	0	0	0	0	0	0	48	0	21821	0
S2538.25_exon	218	492	107256	21156	19.725	311	0.632	226	0.459	0.515	0.485	21615	15828	25989	22668	0	0	0	0	0	0	0	0	0	0	0	171	0	20985	0
S2553.4_exon	225	2282	513450	274512	53.464	1125	0.493	649	0.284	0.575	0.425	73247	45733	55692	64266	0	0	0	0	0	0	0	0	0	0	0	1116	0	273396	0
S2555.6_exon	221	756	167076	81522	48.793	302	0.399	187	0.247	0.474	0.526	20250	15494	29502	20308	0	0	0	0	0	0	0	0	0	0	0	0	0	81522	0
S2569.14_exon	225	3550	798750	663519	83.07	506	0.143	341	0.096	0.532	0.468	35190	38144	25190	36707	0	0	0	0	0	0	0	0	0	0	0	0	0	663519	0
S2589.4_exon	212	759	160908	36999	22.994	543	0.715	406	0.535	0.56	0.44	43304	23076	31478	26051	0	0	0	0	0	0	0	0	0	0	0	627	0	36372	0
S2597.2_exon	225	1937	435825	213090	48.893	788	0.407	551	0.284	0.56	0.44	62428	51171	46895	62241	0	0	0	0	0	0	0	0	0	0	0	129	0	212961	0
S2608.15_exon	222	2118	470196	104262	22.174	1011	0.477	683	0.322	0.459	0.541	73905	97410	100907	93712	0	0	0	0	0	0	0	0	0	0	0	171	0	104091	0
S2618.17_exon	223	321	71583	10857	15.167	207	0.645	144	0.449	0.538	0.462	15842	14275	13670	16939	0	0	0	0	0	0	0	0	0	0	0	0	0	10857	0
S2623.12_exon	223	2059	459157	95431	20.784	1299	0.631	962	0.467	0.595	0.405	114847	68822	78515	101542	0	0	0	0	0	0	0	0	0	0	0	4014	0	91417	0
S2636.23_exon	225	1070	240750	10254	4.259	677	0.633	477	0.446	0.586	0.414	64967	37956	57433	70140	0	0	0	0	0	0	0	0	0	0	0	1806	0	8448	0
S2636.25_exon	74	868	64232	6821	10.619	533	0.614	264	0.304	0.592	0.408	17071	11207	12223	16910	0	0	0	0	0	0	0	0	0	0	0	0	0	6821	0
S2636.7_exon	217	1136	246512	58760	23.837	822	0.724	657	0.578	0.629	0.371	54669	25439	44260	63384	0	0	0	0	0	0	0	0	0	0	0	291	0	58469	0
S2666.6_exon	224	767	171808	71044	41.351	357	0.465	256	0.334	0.569	0.431	28370	18622	24755	29017	0	0	0	0	0	0	0	0	0	0	0	0	0	71044	0
S2672.20_exon	224	1515	339360	184245	54.292	619	0.409	399	0.263	0.485	0.515	32341	43272	36558	42944	0	0	0	0	0	0	0	0	0	0	0	39	0	184206	0
S2676.3_exon	216	956	206496	114600	55.497	488	0.51	323	0.338	0.566	0.434	27621	17708	22151	24416	0	0	0	0	0	0	0	0	0	0	0	0	0	114600	0
S2677.1_exon	225	1600	360000	173271	48.131	886	0.554	633	0.396	0.601	0.399	55274	32636	42907	55912	0	0	0	0	0	0	0	0	0	0	0	168	0	173103	0
S2677.17_exon	124	695	86180	48347	56.1	272	0.391	173	0.249	0.615	0.385	12987	6285	8384	10177	0	0	0	0	0	0	0	0	0	0	0	0	0	48347	0
S2702.2_exon	224	870	194880	53652	27.531	453	0.521	272	0.313	0.539	0.461	34658	26421	38747	41402	0	0	0	0	0	0	0	0	0	0	0	849	0	52803	0
S2708.25_exon	204	693	141372	75066	53.098	383	0.553	271	0.391	0.461	0.539	18321	12576	23128	12281	0	0	0	0	0	0	0	0	0	0	0	0	0	75066	0
S2728.3_exon	215	525	112875	8139	7.211	302	0.575	208	0.396	0.545	0.455	22950	22966	24759	34061	0	0	0	0	0	0	0	0	0	0	0	3	0	8136	0
S2749.14_exon	224	2003	448672	124849	27.826	1337	0.667	897	0.448	0.592	0.408	82352	58670	73313	109488	0	0	0	0	0	0	0	0	0	0	0	1557	0	123292	0
S2768.13_exon	218	1251	272718	154824	56.771	618	0.494	471	0.376	0.507	0.493	30649	27759	30141	29345	0	0	0	0	0	0	0	0	0	0	0	69	0	154755	0
S2773.20_exon	220	476	104720	8807	8.41	375	0.788	294	0.618	0.531	0.469	29012	22053	22942	21906	0	0	0	0	0	0	0	0	0	0	0	39	0	8768	0
S2833.1_exon	161	1170	188370	26793	14.224	807	0.69	566	0.484	0.6	0.4	43371	34739	29943	53524	0	0	0	0	0	0	0	0	0	0	0	966	0	25827	0
S2835.10_exon	225	424	95400	8415	8.821	235	0.554	179	0.422	0.53	0.47	22437	20052	20855	23641	0	0	0	0	0	0	0	0	0	0	0	0	0	8415	0
S2854.1_exon	219	441	96579	9960	10.313	280	0.635	223	0.506	0.49	0.51	20180	27210	17027	22202	0	0	0	0	0	0	0	0	0	0	0	0	0	9960	0
S2868.2_exon	222	1804	400488	195726	48.872	881	0.488	630	0.349	0.612	0.388	61842	36870	42483	63567	0	0	0	0	0	0	0	0	0	0	0	444	0	195282	0
S2878.2_exon	8	438	3504	489	13.955	130	0.297	81	0.185	0.556	0.444	1005	643	695	672	0	0	0	0	0	0	0	0	0	0	0	39	0	450	0
S2882.5_exon	222	312	69264	2778	4.011	231	0.74	166	0.532	0.609	0.391	21396	10319	15648	19123	0	0	0	0	0	0	0	0	0	0	0	0	0	2778	0
S2885.7_exon	224	1045	234080	36917	15.771	717	0.686	507	0.485	0.572	0.428	56907	37751	46751	55754	0	0	0	0	0	0	0	0	0	0	0	108	0	36809	0
S2891.8_exon	211	934	197074	96238	48.833	552	0.591	422	0.452	0.584	0.416	32706	16720	25225	26185	0	0	0	0	0	0	0	0	0	0	0	5382	0	90856	0
S2898.28_exon	221	1214	268294	27343	10.191	822	0.677	636	0.524	0.599	0.401	65034	44618	52082	79217	0	0	0	0	0	0	0	0	0	0	0	591	0	26752	0
S2903.26_exon	225	537	120825	17478	14.466	352	0.655	251	0.467	0.558	0.442	24462	27353	18293	33239	0	0	0	0	0	0	0	0	0	0	0	48	0	17430	0
S2917.14_exon	224	505	113120	27392	24.215	347	0.687	250	0.495	0.602	0.398	24922	12418	21737	26651	0	0	0	0	0	0	0	0	0	0	0	0	0	27392	0
S2920.13_exon	223	342	76266	168	0.22	207	0.605	149	0.436	0.577	0.423	19347	10689	21486	24576	0	0	0	0	0	0	0	0	0	0	0	0	0	168	0
S2920.14_exon	221	1709	377689	90238	23.892	1067	0.624	792	0.463	0.547	0.453	76822	64793	65411	80425	0	0	0	0	0	0	0	0	0	0	0	627	0	89611	0
S2920.15_exon	223	788	175724	103958	59.16	304	0.386	201	0.255	0.532	0.468	22176	16228	17253	16109	0	0	0	0	0	0	0	0	0	0	0	111	0	103847	0
S2934.2_exon	216	381	82296	5553	6.748	218	0.572	165	0.433	0.563	0.437	25251	14907	18634	17951	0	0	0	0	0	0	0	0	0	0	0	6	0	5547	0
S2934.3_exon	225	654	147150	14025	9.531	447	0.683	292	0.446	0.591	0.409	38528	24815	29645	40137	0	0	0	0	0	0	0	0	0	0	0	363	0	13662	0
S2936.5_exon	224	955	213920	62081	29.021	570	0.597	388	0.406	0.542	0.458	47722	35899	33716	34502	0	0	0	0	0	0	0	0	0	0	0	192	0	61889	0
S2953.36_exon	226	1103	249278	59105	23.71	686	0.622	494	0.448	0.565	0.435	51165	48142	34531	56335	0	0	0	0	0	0	0	0	0	0	0	0	0	59105	0
S2966.5_exon	222	1254	278388	22488	8.078	840	0.67	574	0.458	0.589	0.411	85151	36050	69097	65602	0	0	0	0	0	0	0	0	0	0	0	318	0	22170	0
S2971.28_exon	219	817	178923	79200	44.265	425	0.52	315	0.386	0.57	0.43	28601	20517	22358	28247	0	0	0	0	0	0	0	0	0	0	0	6	0	79194	0
S2971.29_exon	224	900	201600	3312	1.643	641	0.712	482	0.536	0.584	0.416	57115	35686	46710	58777	0	0	0	0	0	0	0	0	0	0	0	0	0	3312	0
S2973.22_exon	222	360	79920	2481	3.104	201	0.558	147	0.408	0.569	0.431	20370	12317	21052	23700	0	0	0	0	0	0	0	0	0	0	0	0	0	2481	0
S2992.13_exon	224	1589	355936	57160	16.059	1178	0.741	871	0.548	0.604	0.396	95216	53654	64547	85359	0	0	0	0	0	0	0	0	0	0	0	162	0	56998	0
S3035.35_exon	224	1383	309792	15717	5.073	971	0.702	646	0.467	0.605	0.395	82736	47653	68584	95102	0	0	0	0	0	0	0	0	0	0	0	135	0	15582	0
S3042.17_exon	220	2076	456720	252843	55.361	750	0.361	584	0.281	0.483	0.517	57839	66169	39287	40582	0	0	0	0	0	0	0	0	0	0	0	723	0	252120	0
S3048.2_exon	219	567	124173	26493	21.336	378	0.667	236	0.416	0.517	0.483	33187	27008	20162	17323	0	0	0	0	0	0	0	0	0	0	0	0	0	26493	0
S3049.6_exon	211	1367	288437	154814	53.673	772	0.565	563	0.412	0.568	0.432	37708	23510	34203	38202	0	0	0	0	0	0	0	0	0	0	0	1449	0	153365	0
S3063.7_exon	219	651	142569	68976	48.381	317	0.487	246	0.378	0.522	0.478	25520	15138	20075	12860	0	0	0	0	0	0	0	0	0	0	0	0	0	68976	0
S3070.7_exon	198	907	179586	11523	6.416	654	0.721	432	0.476	0.561	0.439	42413	33332	40451	51867	0	0	0	0	0	0	0	0	0	0	0	1251	0	10272	0
S3077.13_exon	223	1145	255335	109820	43.01	531	0.464	424	0.37	0.585	0.415	49910	29644	30656	35305	0	0	0	0	0	0	0	0	0	0	0	0	0	109820	0
S3077.17_exon	223	478	106594	8905	8.354	367	0.768	264	0.552	0.586	0.414	31208	15505	24956	26020	0	0	0	0	0	0	0	0	0	0	0	0	0	8905	0
S3077.3_exon	223	1161	258903	7647	2.954	793	0.683	528	0.455	0.6	0.4	71357	46426	53967	79506	0	0	0	0	0	0	0	0	0	0	0	42	0	7605	0
S3077.4_exon	221	423	93483	1593	1.704	249	0.589	164	0.388	0.548	0.452	24279	15920	25651	26040	0	0	0	0	0	0	0	0	0	0	0	0	0	1593	0
S3077.7_exon	209	414	86526	39801	45.999	223	0.539	144	0.348	0.549	0.451	13438	9268	11800	12219	0	0	0	0	0	0	0	0	0	0	0	6	0	39795	0
S3081.6_exon	219	483	105777	23211	21.943	326	0.675	240	0.497	0.457	0.543	17641	18939	25862	20124	0	0	0	0	0	0	0	0	0	0	0	3	0	23208	0
S3083.28_exon	224	2601	582624	308421	52.937	905	0.348	691	0.266	0.536	0.464	68371	53009	74257	78566	0	0	0	0	0	0	0	0	0	0	0	150	0	308271	0
S3086.3_exon	224	3582	802368	373893	46.599	1542	0.43	1114	0.311	0.567	0.433	129803	82006	103276	113390	0	0	0	0	0	0	0	0	0	0	0	4401	0	369492	0
S3097.16_exon	223	1019	227237	83264	36.642	453	0.445	293	0.288	0.534	0.466	38309	32066	35055	38543	0	0	0	0	0	0	0	0	0	0	0	36	0	83228	0
S3135.1_exon	212	601	127412	73487	57.677	341	0.567	214	0.356	0.446	0.554	13445	11655	18214	10611	0	0	0	0	0	0	0	0	0	0	0	168	0	73319	0
S3138.2_exon	225	1829	411525	157860	38.36	924	0.505	644	0.352	0.516	0.484	62605	62360	60431	68269	0	0	0	0	0	0	0	0	0	0	0	324	0	157536	0
S3163.24_exon	225	1874	421650	5529	1.311	1176	0.628	793	0.423	0.543	0.457	106947	80052	110046	119076	0	0	0	0	0	0	0	0	0	0	0	39	0	5490	0
S3169.2_exon	212	868	184016	59153	32.146	532	0.613	384	0.442	0.567	0.433	34302	25445	28654	36462	0	0	0	0	0	0	0	0	0	0	0	504	0	58649	0
S3190.10_exon	218	558	121644	3327	2.735	390	0.699	271	0.486	0.61	0.39	35281	18092	27971	36973	0	0	0	0	0	0	0	0	0	0	0	0	0	3327	0
S3287.11_exon	223	373	83179	11713	14.082	282	0.756	208	0.558	0.552	0.448	20608	15353	16702	18803	0	0	0	0	0	0	0	0	0	0	0	6	0	11707	0
S3297.5_exon	218	2072	451696	255598	56.586	881	0.425	699	0.337	0.479	0.521	47519	63525	38673	46381	0	0	0	0	0	0	0	0	0	0	0	1215	0	254383	0
S3298.12_exon	226	3643	823318	457834	55.608	1445	0.397	1030	0.283	0.58	0.42	119307	59072	94343	92762	0	0	0	0	0	0	0	0	0	0	0	1980	0	455854	0
S3302.2_exon	225	453	101925	4857	4.765	348	0.768	250	0.552	0.586	0.414	29980	19816	20416	26856	0	0	0	0	0	0	0	0	0	0	0	0	0	4857	0
S3309.18_exon	196	739	144844	70870	48.929	446	0.604	370	0.501	0.594	0.406	21756	13913	15866	22439	0	0	0	0	0	0	0	0	0	0	0	3393	0	67477	0
S3321.5_exon	222	626	138972	24861	17.889	374	0.597	251	0.401	0.568	0.432	32813	19109	30087	32102	0	0	0	0	0	0	0	0	0	0	0	1104	0	23757	0
S3325.15_exon	222	1164	258408	161283	62.414	486	0.418	359	0.308	0.574	0.426	29749	19733	22257	25386	0	0	0	0	0	0	0	0	0	0	0	0	0	161283	0
S3353.6_exon	206	646	133076	22130	16.63	524	0.811	442	0.684	0.455	0.545	25866	32333	28102	24645	0	0	0	0	0	0	0	0	0	0	0	171	0	21959	0
S3373.2_exon	217	797	172949	35711	20.648	435	0.546	273	0.343	0.505	0.495	33890	29232	38734	35382	0	0	0	0	0	0	0	0	0	0	0	318	0	35393	0
S3386.20_exon	208	391	81328	15340	18.862	261	0.668	178	0.455	0.567	0.433	29531	9097	19506	7854	0	0	0	0	0	0	0	0	0	0	0	0	0	15340	0
S3386.26_exon	226	1794	405444	84039	20.728	1034	0.576	837	0.467	0.577	0.423	93328	64085	71911	92081	0	0	0	0	0	0	0	0	0	0	0	2016	0	82023	0
S3414.11_exon	220	471	103620	7017	6.772	337	0.715	272	0.577	0.45	0.55	21035	28094	25050	22424	0	0	0	0	0	0	0	0	0	0	0	0	0	7017	0
S3436.1_exon	9	432	3888	171	4.398	65	0.15	28	0.065	0.589	0.411	1362	683	844	828	0	0	0	0	0	0	0	0	0	0	0	0	0	171	0
S3445.2_exon	223	2254	502642	94732	18.847	1447	0.642	925	0.41	0.606	0.394	151943	65248	95507	95212	0	0	0	0	0	0	0	0	0	0	0	636	0	94096	0
S3456.7_exon	224	850	190400	54830	28.797	497	0.585	381	0.448	0.516	0.484	39657	28662	36993	30258	0	0	0	0	0	0	0	0	0	0	0	204	0	54626	0
S3465.2_exon	223	471	105033	31125	29.634	322	0.684	218	0.463	0.554	0.446	20039	14984	17999	20886	0	0	0	0	0	0	0	0	0	0	0	141	0	30984	0
S3485.1_exon	220	457	100540	29746	29.586	320	0.7	244	0.534	0.472	0.528	14629	16229	21160	18776	0	0	0	0	0	0	0	0	0	0	0	0	0	29746	0
S3488.15_exon	216	391	84456	16788	19.878	230	0.588	161	0.412	0.553	0.447	16365	11981	18275	21047	0	0	0	0	0	0	0	0	0	0	0	18	0	16770	0
S3503.2_exon	219	910	199290	93474	46.904	419	0.46	301	0.331	0.611	0.389	30861	11517	29640	33798	0	0	0	0	0	0	0	0	0	0	0	126	0	93348	0
S3506.8_exon	212	707	149884	73561	49.079	341	0.482	275	0.389	0.599	0.401	22192	11258	19324	23549	0	0	0	0	0	0	0	0	0	0	0	39	0	73522	0
S3529.11_exon	224	458	102592	23989	23.383	298	0.651	195	0.426	0.571	0.429	24996	13585	20145	19877	0	0	0	0	0	0	0	0	0	0	0	105	0	23884	0
S3541.5_exon	224	1016	227584	71599	31.46	577	0.568	365	0.359	0.596	0.404	51527	31029	31991	41438	0	0	0	0	0	0	0	0	0	0	0	732	0	70867	0
S3558.11_exon	226	1519	343294	196696	57.297	599	0.394	422	0.278	0.587	0.413	53749	25774	34805	32270	0	0	0	0	0	0	0	0	0	0	0	771	0	195925	0
S3565.1_exon	214	951	203514	2190	1.076	597	0.628	374	0.393	0.613	0.387	60395	27821	50117	62991	0	0	0	0	0	0	0	0	0	0	0	240	0	1950	0
S3567.5_exon	220	635	139700	44387	31.773	420	0.661	302	0.476	0.569	0.431	28407	18228	22851	25827	0	0	0	0	0	0	0	0	0	0	0	444	0	43943	0
S3576.1_exon	221	357	78897	8937	11.327	179	0.501	122	0.342	0.525	0.475	19571	11458	21761	17170	0	0	0	0	0	0	0	0	0	0	0	3	0	8934	0
S3582.7_exon	224	411	92064	7071	7.681	291	0.708	211	0.513	0.539	0.461	26225	17206	21972	19590	0	0	0	0	0	0	0	0	0	0	0	3	0	7068	0
S3589.6_exon	223	338	75374	2252	2.988	193	0.571	129	0.382	0.561	0.439	22021	16892	15232	18977	0	0	0	0	0	0	0	0	0	0	0	0	0	2252	0
S3631.4_exon	224	698	156352	58348	37.318	452	0.648	305	0.437	0.605	0.395	29672	17505	21167	29660	0	0	0	0	0	0	0	0	0	0	0	2898	0	55450	0
S3642.4_exon	223	485	108155	13010	12.029	334	0.689	236	0.487	0.603	0.397	25642	15996	21826	31681	0	0	0	0	0	0	0	0	0	0	0	1002	0	12008	0
S3643.9_exon	209	541	113069	43499	38.471	339	0.627	224	0.414	0.385	0.615	14092	19271	23442	12765	0	0	0	0	0	0	0	0	0	0	0	0	0	43499	0
S3662.3_exon	220	436	95920	12034	12.546	288	0.661	193	0.443	0.555	0.445	24767	20902	16433	21784	0	0	0	0	0	0	0	0	0	0	0	0	0	12034	0
S3671.15_exon	226	4190	946940	642848	67.887	1068	0.255	691	0.165	0.565	0.435	84721	45753	86523	87095	0	0	0	0	0	0	0	0	0	0	0	0	0	642848	0
S3706.15_exon	221	1171	258791	74342	28.727	674	0.576	444	0.379	0.513	0.487	48434	41279	48569	46167	0	0	0	0	0	0	0	0	0	0	0	78	0	74264	0
S3713.9_exon	226	862	194812	21925	11.254	560	0.65	394	0.457	0.527	0.473	45785	30123	51641	45338	0	0	0	0	0	0	0	0	0	0	0	21	0	21904	0
S3717.3_exon	8	414	3312	516	15.58	154	0.372	73	0.176	0.533	0.467	933	664	650	549	0	0	0	0	0	0	0	0	0	0	0	0	0	516	0
S3719.2_exon	221	408	90168	4089	4.535	246	0.603	154	0.377	0.55	0.45	26300	15701	23025	21053	0	0	0	0	0	0	0	0	0	0	0	12	0	4077	0
S3758.1_exon	216	591	127656	61710	48.341	194	0.328	129	0.218	0.491	0.509	16822	13377	20181	15566	0	0	0	0	0	0	0	0	0	0	0	0	0	61710	0
S3761.16_exon	221	888	196248	20853	10.626	543	0.611	385	0.434	0.601	0.399	54923	30805	39214	50453	0	0	0	0	0	0	0	0	0	0	0	135	0	20718	0
S3767.3_exon	226	447	101022	15267	15.113	290	0.649	216	0.483	0.487	0.513	20378	25247	18747	21383	0	0	0	0	0	0	0	0	0	0	0	204	0	15063	0
S3794.19_exon	220	1514	333080	126368	37.939	817	0.54	626	0.413	0.535	0.465	52248	52982	43102	58380	0	0	0	0	0	0	0	0	0	0	0	93	0	126275	0
S3843.16_exon	214	378	80892	11835	14.631	280	0.741	217	0.574	0.52	0.48	21241	17069	16115	14632	0	0	0	0	0	0	0	0	0	0	0	0	0	11835	0
S3844.2_exon	211	375	79125	2970	3.754	272	0.725	211	0.563	0.592	0.408	23624	13602	17422	21507	0	0	0	0	0	0	0	0	0	0	0	0	0	2970	0
S3855.11_exon	225	847	190575	30303	15.901	603	0.712	439	0.518	0.556	0.444	45869	31040	40165	43198	0	0	0	0	0	0	0	0	0	0	0	3090	0	27213	0
S3876.18_exon	201	363	72963	20805	28.514	187	0.515	131	0.361	0.542	0.458	14538	11294	12654	13672	0	0	0	0	0	0	0	0	0	0	0	84	0	20721	0
S3878.12_exon	224	1965	440160	93579	21.26	1122	0.571	807	0.411	0.55	0.45	95498	79421	76583	95079	0	0	0	0	0	0	0	0	0	0	0	996	0	92583	0
S3888.3_exon	223	636	141828	32685	23.046	250	0.393	162	0.255	0.528	0.472	24842	30320	21137	32844	0	0	0	0	0	0	0	0	0	0	0	0	0	32685	0
S3912.1_exon	208	3407	708656	546671	77.142	790	0.232	520	0.153	0.578	0.422	45258	35853	32598	48276	0	0	0	0	0	0	0	0	0	0	0	234	0	546437	0
S3948.3_exon	224	942	211008	34542	16.37	480	0.51	349	0.37	0.529	0.471	44849	34801	48316	48500	0	0	0	0	0	0	0	0	0	0	0	30	0	34512	0
S3965.1_exon	202	388	78376	9613	12.265	282	0.727	206	0.531	0.467	0.533	15990	16896	19775	16102	0	0	0	0	0	0	0	0	0	0	0	0	0	9613	0
S3976.16_exon	211	361	76171	10399	13.652	243	0.673	168	0.465	0.573	0.427	20392	11531	16538	17311	0	0	0	0	0	0	0	0	0	0	0	0	0	10399	0
S3979.7_exon	223	3575	797225	518249	65.007	1297	0.363	825	0.231	0.563	0.437	78404	57165	64752	78655	0	0	0	0	0	0	0	0	0	0	0	30	0	518219	0
S4002.2_exon	213	1304	277752	162435	58.482	755	0.579	592	0.454	0.584	0.416	34780	20948	26570	33019	0	0	0	0	0	0	0	0	0	0	0	870	0	161565	0
S4030.2_exon	221	577	127517	56687	44.454	393	0.681	296	0.513	0.563	0.437	21910	16495	14433	17992	0	0	0	0	0	0	0	0	0	0	0	1452	0	55235	0
S4051.2_exon	227	1351	306677	67697	22.074	886	0.656	566	0.419	0.549	0.451	51988	47298	60780	78914	0	0	0	0	0	0	0	0	0	0	0	399	0	67298	0
S4057.6_exon	223	1172	261356	94268	36.069	486	0.415	329	0.281	0.573	0.427	50461	33625	37699	45303	0	0	0	0	0	0	0	0	0	0	0	66	0	94202	0
S4066.14_exon	222	990	219780	113535	51.658	460	0.465	333	0.336	0.574	0.426	29668	29811	14990	31776	0	0	0	0	0	0	0	0	0	0	0	0	0	113535	0
S4070.8_exon	224	747	167328	20592	12.306	534	0.715	403	0.539	0.465	0.535	39313	31525	47038	28860	0	0	0	0	0	0	0	0	0	0	0	0	0	20592	0
S4073.5_exon	219	1840	402960	292056	72.478	477	0.259	359	0.195	0.384	0.616	19900	23238	45194	22572	0	0	0	0	0	0	0	0	0	0	0	0	0	292056	0
S4110.9_exon	222	818	181596	9999	5.506	616	0.753	452	0.553	0.559	0.441	45485	35919	39770	50423	0	0	0	0	0	0	0	0	0	0	0	234	0	9765	0
S4159.2_exon	217	846	183582	51873	28.256	606	0.716	469	0.554	0.594	0.406	43431	26973	26528	34777	0	0	0	0	0	0	0	0	0	0	0	1080	0	50793	0
S4159.9_exon	218	1454	316972	206581	65.173	484	0.333	345	0.237	0.625	0.375	35304	19349	22013	33725	0	0	0	0	0	0	0	0	0	0	0	69	0	206512	0
S4176.8_exon	205	345	70725	10557	14.927	296	0.858	234	0.678	0.593	0.407	17826	12970	11494	17878	0	0	0	0	0	0	0	0	0	0	0	18	0	10539	0
S4191.1_exon	216	417	90072	1722	1.912	282	0.676	209	0.501	0.584	0.416	24684	16970	19823	26873	0	0	0	0	0	0	0	0	0	0	0	0	0	1722	0
S4225.19_exon	224	1658	371392	19117	5.147	1224	0.738	859	0.518	0.587	0.413	106123	59224	86098	100830	0	0	0	0	0	0	0	0	0	0	0	1116	0	18001	0
S4250.9_exon	209	2488	519992	375953	72.3	750	0.301	554	0.223	0.505	0.495	41156	32946	37735	32202	0	0	0	0	0	0	0	0	0	0	0	489	0	375464	0
S4267.6_exon	221	746	164866	10297	6.246	558	0.748	375	0.503	0.582	0.418	51009	32770	31842	38948	0	0	0	0	0	0	0	0	0	0	0	6	0	10291	0
S4269.12_exon	213	936	199368	109611	54.979	371	0.396	269	0.287	0.624	0.376	32289	17324	16421	23723	0	0	0	0	0	0	0	0	0	0	0	93	0	109518	0
S4278.3_exon	224	946	211904	111365	52.554	414	0.438	312	0.33	0.471	0.529	24051	16849	36346	23293	0	0	0	0	0	0	0	0	0	0	0	0	0	111365	0
S4282.1_exon	225	2031	456975	208986	45.732	1031	0.508	749	0.369	0.559	0.441	69998	56610	52678	68703	0	0	0	0	0	0	0	0	0	0	0	1563	0	207423	0
S4310.9_exon	218	1199	261382	155278	59.407	490	0.409	342	0.285	0.568	0.432	31799	23299	22447	28559	0	0	0	0	0	0	0	0	0	0	0	522	0	154756	0
S4326.8_exon	224	1704	381696	139695	36.598	856	0.502	577	0.339	0.565	0.435	65337	45642	59766	71256	0	0	0	0	0	0	0	0	0	0	0	9417	0	130278	0
S4338.4_exon	224	718	160832	32864	20.434	486	0.677	364	0.507	0.537	0.463	36915	23045	36290	31718	0	0	0	0	0	0	0	0	0	0	0	6	0	32858	0
S4344.15_exon	225	902	202950	18627	9.178	699	0.775	532	0.59	0.503	0.497	46337	36512	55249	46225	0	0	0	0	0	0	0	0	0	0	0	60	0	18567	0
S4344.18_exon	222	745	165390	79917	48.32	313	0.42	221	0.297	0.554	0.446	31023	11750	26386	16314	0	0	0	0	0	0	0	0	0	0	0	0	0	79917	0
S4362.4_exon	222	595	132090	43533	32.957	349	0.587	255	0.429	0.558	0.442	27939	10062	29055	21501	0	0	0	0	0	0	0	0	0	0	0	0	0	43533	0
S4382.2_exon	224	1455	325920	75723	23.234	697	0.479	433	0.298	0.555	0.445	64955	51531	59826	73885	0	0	0	0	0	0	0	0	0	0	0	11373	0	64350	0
S4391.5_exon	223	1034	230582	51149	22.183	752	0.727	564	0.545	0.581	0.419	60163	36025	39136	44109	0	0	0	0	0	0	0	0	0	0	0	2115	0	49034	0
S4394.2_exon	225	1735	390375	267768	68.593	527	0.304	380	0.219	0.553	0.447	40716	30785	24018	27088	0	0	0	0	0	0	0	0	0	0	0	0	0	267768	0
S4464.11_exon	223	1081	241063	38710	16.058	747	0.691	559	0.517	0.546	0.454	51184	35828	56009	59332	0	0	0	0	0	0	0	0	0	0	0	4404	0	34306	0
S4468.17_exon	221	423	93483	20244	21.655	278	0.657	189	0.447	0.602	0.398	28035	6517	22616	16071	0	0	0	0	0	0	0	0	0	0	0	0	0	20244	0
S4481.16_exon	224	774	173376	26688	15.393	455	0.588	329	0.425	0.546	0.454	45002	39490	27130	35066	0	0	0	0	0	0	0	0	0	0	0	0	0	26688	0
S4483.2_exon	181	696	125976	69588	55.239	315	0.453	247	0.355	0.6	0.4	20459	10134	12392	13403	0	0	0	0	0	0	0	0	0	0	0	0	0	69588	0
S4487.20_exon	223	3176	708248	497495	70.243	969	0.305	561	0.177	0.571	0.429	56929	45464	44916	63444	0	0	0	0	0	0	0	0	0	0	0	96	0	497399	0
S4510.12_exon	222	3573	793206	602988	76.019	994	0.278	809	0.226	0.56	0.44	59752	38299	45688	46479	0	0	0	0	0	0	0	0	0	0	0	3261	0	599727	0
S4545.1_exon	226	2184	493584	199545	40.428	1179	0.54	772	0.353	0.567	0.433	81196	58190	69060	85593	0	0	0	0	0	0	0	0	0	0	0	2010	0	197535	0
S4551.2_exon	225	1275	286875	53151	18.528	877	0.688	660	0.518	0.6	0.4	67151	42072	51345	73156	0	0	0	0	0	0	0	0	0	0	0	1656	0	51495	0
S4568.20_exon	222	2124	471528	314175	66.629	544	0.256	386	0.182	0.593	0.407	36219	30118	33941	57075	0	0	0	0	0	0	0	0	0	0	0	0	0	314175	0
S4568.9_exon	225	595	133875	39039	29.161	396	0.666	255	0.429	0.541	0.459	22293	23765	19714	29064	0	0	0	0	0	0	0	0	0	0	0	648	0	38391	0
S4621.11_exon	220	453	99660	22710	22.787	311	0.687	208	0.459	0.559	0.441	20030	16102	17781	23037	0	0	0	0	0	0	0	0	0	0	0	165	0	22545	0
S4627.8_exon	222	718	159396	24513	15.379	548	0.763	410	0.571	0.543	0.457	37132	27490	34181	36080	0	0	0	0	0	0	0	0	0	0	0	414	0	24099	0
S4667.8_exon	222	2670	592740	301011	50.783	1143	0.428	792	0.297	0.517	0.483	72312	55785	85023	78609	0	0	0	0	0	0	0	0	0	0	0	303	0	300708	0
S4672.5_exon	214	497	106358	44015	41.384	304	0.612	217	0.437	0.548	0.452	17387	13011	15111	16834	0	0	0	0	0	0	0	0	0	0	0	0	0	44015	0
S4683.2_exon	223	667	148741	34093	22.921	464	0.696	355	0.532	0.504	0.496	29623	24349	32586	28090	0	0	0	0	0	0	0	0	0	0	0	0	0	34093	0
S4699.8_exon	224	304	68096	12260	18.004	157	0.516	90	0.296	0.606	0.394	19007	8960	13032	14837	0	0	0	0	0	0	0	0	0	0	0	0	0	12260	0
S4747.1_exon	8	429	3432	435	12.675	199	0.464	106	0.247	0.585	0.415	1156	603	637	601	0	0	0	0	0	0	0	0	0	0	0	0	0	435	0
S4766.7_exon	222	2661	590742	315096	53.339	1043	0.392	717	0.269	0.57	0.43	79216	46555	71924	77951	0	0	0	0	0	0	0	0	0	0	0	57	0	315039	0
S4793.2_exon	222	362	80364	13182	16.403	268	0.74	191	0.528	0.508	0.492	12807	14559	18500	21316	0	0	0	0	0	0	0	0	0	0	0	0	0	13182	0
S4851.4_exon	223	1188	264924	19335	7.298	828	0.697	601	0.506	0.555	0.445	72755	55570	53601	63663	0	0	0	0	0	0	0	0	0	0	0	849	0	18486	0
S4851.5_exon	221	1655	365755	16432	4.493	1044	0.631	696	0.421	0.599	0.401	104903	60358	79942	104120	0	0	0	0	0	0	0	0	0	0	0	1803	0	14629	0
S4858.7_exon	225	1536	345600	116481	33.704	938	0.611	686	0.447	0.554	0.446	57873	50905	51415	68926	0	0	0	0	0	0	0	0	0	0	0	3501	0	112980	0
S4870.6_exon	223	1034	230582	25937	11.248	738	0.714	553	0.535	0.57	0.43	59723	33604	54317	57001	0	0	0	0	0	0	0	0	0	0	0	0	0	25937	0
S4892.10_exon	223	1090	243070	6772	2.786	778	0.714	503	0.461	0.617	0.383	69632	43493	47084	76089	0	0	0	0	0	0	0	0	0	0	0	219	0	6553	0
S4926.2_exon	224	493	110432	16898	15.302	280	0.568	194	0.394	0.51	0.49	20927	18247	27414	26946	0	0	0	0	0	0	0	0	0	0	0	0	0	16898	0
S4928.5_exon	222	374	83028	9807	11.812	168	0.449	124	0.332	0.568	0.432	20683	12807	18865	20866	0	0	0	0	0	0	0	0	0	0	0	72	0	9735	0
S4929.3_exon	225	961	216225	83583	38.656	444	0.462	325	0.338	0.55	0.45	41532	29224	30504	31382	0	0	0	0	0	0	0	0	0	0	0	9	0	83574	0
S4929.4_exon	218	472	102896	24443	23.755	338	0.716	278	0.589	0.562	0.438	21841	16910	17488	22214	0	0	0	0	0	0	0	0	0	0	0	114	0	24329	0
S4956.1_exon	209	888	185592	11589	6.244	539	0.607	369	0.416	0.505	0.495	37625	32997	53175	50206	0	0	0	0	0	0	0	0	0	0	0	0	0	11589	0
S4995.8_exon	154	4299	662046	472569	71.38	1064	0.247	692	0.161	0.606	0.394	61529	29596	44997	53355	0	0	0	0	0	0	0	0	0	0	0	1767	0	470802	0
S5005.4_exon	221	467	103207	17650	17.102	275	0.589	208	0.445	0.577	0.423	25045	15517	20743	24252	0	0	0	0	0	0	0	0	0	0	0	6	0	17644	0
S5009.2_exon	219	878	192282	98553	51.254	390	0.444	287	0.327	0.55	0.45	24188	20687	21436	27418	0	0	0	0	0	0	0	0	0	0	0	39	0	98514	0
S5026.2_exon	224	427	95648	1751	1.831	220	0.515	136	0.319	0.559	0.441	27042	13494	27870	25491	0	0	0	0	0	0	0	0	0	0	0	0	0	1751	0
S5036.8_exon	225	836	188100	70239	37.341	437	0.523	256	0.306	0.513	0.487	29481	15150	41936	31294	0	0	0	0	0	0	0	0	0	0	0	243	0	69996	0
S5062.1_exon	224	1095	245280	40338	16.446	681	0.622	475	0.434	0.563	0.437	57947	39095	50507	57393	0	0	0	0	0	0	0	0	0	0	0	678	0	39660	0
S5116.11_exon	226	777	175602	17295	9.849	465	0.598	302	0.389	0.546	0.454	35302	33295	38492	51218	0	0	0	0	0	0	0	0	0	0	0	441	0	16854	0
S5126.3_exon	208	1760	366080	253088	69.135	596	0.339	455	0.259	0.552	0.448	35345	23693	26793	27161	0	0	0	0	0	0	0	0	0	0	0	3471	0	249617	0
S5145.2_exon	224	867	194208	100743	51.874	321	0.37	232	0.268	0.613	0.387	33449	14212	21938	23866	0	0	0	0	0	0	0	0	0	0	0	0	0	100743	0
S5157.3_exon	224	1163	260512	19012	7.298	775	0.666	566	0.487	0.573	0.427	77885	39014	64014	60587	0	0	0	0	0	0	0	0	0	0	0	906	0	18106	0
S5219.11_exon	222	746	165612	26151	15.791	530	0.71	362	0.485	0.602	0.398	44752	28054	27342	39313	0	0	0	0	0	0	0	0	0	0	0	12	0	26139	0
S5243.3_exon	222	621	137862	21117	15.317	384	0.618	289	0.465	0.517	0.483	30424	31462	24961	29898	0	0	0	0	0	0	0	0	0	0	0	0	0	21117	0
S5279.4_exon	220	1086	238920	83409	34.911	615	0.566	490	0.451	0.522	0.478	46466	34765	39535	34745	0	0	0	0	0	0	0	0	0	0	0	498	0	82911	0
S5280.1_exon	226	3775	853150	515359	60.407	1475	0.391	1147	0.304	0.584	0.416	88899	66543	74118	108231	0	0	0	0	0	0	0	0	0	0	0	2166	0	513193	0
S5302.4_exon	210	713	149730	82149	54.865	288	0.404	220	0.309	0.577	0.423	21556	12825	15750	17450	0	0	0	0	0	0	0	0	0	0	0	15	0	82134	0
S5324.13_exon	202	662	133724	65471	48.96	439	0.663	291	0.44	0.582	0.418	21835	14132	14654	17632	0	0	0	0	0	0	0	0	0	0	0	1542	0	63929	0
S5337.1_exon	226	1207	272782	127717	46.82	558	0.462	437	0.362	0.577	0.423	42255	23506	37908	41396	0	0	0	0	0	0	0	0	0	0	0	15	0	127702	0
S5375.4_exon	221	333	73593	2919	3.966	200	0.601	147	0.441	0.518	0.482	21680	14156	19934	14904	0	0	0	0	0	0	0	0	0	0	0	0	0	2919	0
S5384.1_exon	209	474	99066	14154	14.287	385	0.812	321	0.677	0.549	0.451	25186	16619	21584	21523	0	0	0	0	0	0	0	0	0	0	0	0	0	14154	0
S5385.4_exon	224	1349	302176	52165	17.263	1025	0.76	841	0.623	0.514	0.486	64321	57411	64036	64243	0	0	0	0	0	0	0	0	0	0	0	978	0	51187	0
S5409.6_exon	223	1431	319113	165588	51.89	548	0.383	390	0.273	0.52	0.48	45577	44615	29056	34277	0	0	0	0	0	0	0	0	0	0	0	0	0	165588	0
S5422.9_exon	222	679	150738	33576	22.274	539	0.794	434	0.639	0.515	0.485	30580	19327	37517	29738	0	0	0	0	0	0	0	0	0	0	0	0	0	33576	0
S5470.2_exon	217	438	95046	14040	14.772	303	0.692	198	0.452	0.621	0.379	25462	15446	15231	24867	0	0	0	0	0	0	0	0	0	0	0	0	0	14040	0
S5530.10_exon	219	497	108843	19758	18.153	357	0.718	297	0.598	0.446	0.554	20294	28315	21033	19443	0	0	0	0	0	0	0	0	0	0	0	0	0	19758	0
S5566.1_exon	221	3197	706537	602119	85.221	848	0.265	476	0.149	0.411	0.589	15490	18305	43243	27380	0	0	0	0	0	0	0	0	0	0	0	0	0	602119	0
S5568.8_exon	226	1031	233006	23918	10.265	741	0.719	493	0.478	0.557	0.443	62520	43870	48638	54060	0	0	0	0	0	0	0	0	0	0	0	2757	0	21161	0
S5626.1_exon	223	390	86970	18264	21	226	0.579	147	0.377	0.533	0.467	18863	14463	17579	17801	0	0	0	0	0	0	0	0	0	0	0	39	0	18225	0
S5644.11_exon	218	1137	247866	110469	44.568	489	0.43	306	0.269	0.557	0.443	36617	34655	26094	40031	0	0	0	0	0	0	0	0	0	0	0	255	0	110214	0
S5697.9_exon	223	1377	307071	99729	32.478	745	0.541	511	0.371	0.556	0.444	62827	44592	47332	52591	0	0	0	0	0	0	0	0	0	0	0	660	0	99069	0
S5849.2_exon	221	904	199784	3929	1.967	559	0.618	392	0.434	0.555	0.445	47238	43477	43616	61524	0	0	0	0	0	0	0	0	0	0	0	396	0	3533	0
S5857.3_exon	220	448	98560	43549	44.185	260	0.58	185	0.413	0.509	0.491	12333	10355	16515	15808	0	0	0	0	0	0	0	0	0	0	0	315	0	43234	0
S5857.4_exon	222	348	77256	7173	9.285	237	0.681	166	0.477	0.58	0.42	23563	13480	15919	17121	0	0	0	0	0	0	0	0	0	0	0	0	0	7173	0
S5860.4_exon	225	1471	330975	34062	10.291	1024	0.696	766	0.521	0.503	0.497	70720	71158	76454	78581	0	0	0	0	0	0	0	0	0	0	0	138	0	33924	0
S5873.11_exon	222	473	105006	13380	12.742	337	0.712	261	0.552	0.445	0.555	21412	27247	23586	19381	0	0	0	0	0	0	0	0	0	0	0	0	0	13380	0
S5873.5_exon	225	1406	316350	44643	14.112	998	0.71	631	0.449	0.635	0.365	85160	34176	65011	87360	0	0	0	0	0	0	0	0	0	0	0	1365	0	43278	0
S5890.4_exon	219	616	134904	12003	8.897	415	0.674	286	0.464	0.417	0.583	27103	25823	45859	24116	0	0	0	0	0	0	0	0	0	0	0	243	0	11760	0
S5898.2_exon	225	2565	577125	386664	66.998	752	0.293	558	0.218	0.543	0.457	53639	42933	44563	49326	0	0	0	0	0	0	0	0	0	0	0	60162	0	326502	0
S5941.6_exon	224	7137	1598688	1258875	78.744	1996	0.28	1290	0.181	0.538	0.462	102304	111622	45607	80280	0	0	0	0	0	0	0	0	0	0	0	981	0	1257894	0
S5942.2_exon	219	393	86067	5277	6.131	255	0.649	164	0.417	0.539	0.461	24008	19806	17419	19557	0	0	0	0	0	0	0	0	0	0	0	147	0	5130	0
S5953.12_exon	224	570	127680	2772	2.171	352	0.618	246	0.432	0.509	0.491	35162	24616	36760	28370	0	0	0	0	0	0	0	0	0	0	0	0	0	2772	0
S5959.6_exon	212	680	144160	24403	16.928	553	0.813	439	0.646	0.5	0.5	31542	22013	37786	28416	0	0	0	0	0	0	0	0	0	0	0	120	0	24283	0
S5973.6_exon	220	726	159720	46164	28.903	437	0.602	340	0.468	0.547	0.453	34022	24091	27247	28196	0	0	0	0	0	0	0	0	0	0	0	0	0	46164	0
S5991.5_exon	221	1065	235365	120897	51.366	447	0.42	340	0.319	0.426	0.574	22846	36226	29456	25940	0	0	0	0	0	0	0	0	0	0	0	0	0	120897	0
S6003.8_exon	221	522	115362	23028	19.962	380	0.728	296	0.567	0.505	0.495	20344	21302	24342	26346	0	0	0	0	0	0	0	0	0	0	0	9891	0	13137	0
S6037.2_exon	224	1953	437472	33747	7.714	1268	0.649	859	0.44	0.59	0.41	120427	71193	94442	117663	0	0	0	0	0	0	0	0	0	0	0	78	0	33669	0
S6043.2_exon	215	397	85355	9785	11.464	234	0.589	187	0.471	0.534	0.466	18999	19932	15308	21331	0	0	0	0	0	0	0	0	0	0	0	0	0	9785	0
S6067.5_exon	222	1069	237318	116637	49.148	542	0.507	393	0.368	0.569	0.431	37047	18433	33592	31609	0	0	0	0	0	0	0	0	0	0	0	207	0	116430	0
S6098.9_exon	222	829	184038	50718	27.558	603	0.727	430	0.519	0.568	0.432	45189	29705	27903	30523	0	0	0	0	0	0	0	0	0	0	0	1182	0	49536	0
S6148.4_exon	222	441	97902	16056	16.4	301	0.683	206	0.467	0.391	0.609	18554	10075	39758	13459	0	0	0	0	0	0	0	0	0	0	0	0	0	16056	0
S6162.15_exon	206	539	111034	46939	42.274	379	0.703	267	0.495	0.52	0.48	23637	12923	17992	9543	0	0	0	0	0	0	0	0	0	0	0	273	0	46666	0
S6185.6_exon	220	325	71500	3439	4.81	216	0.665	166	0.511	0.545	0.455	18536	14644	16309	18572	0	0	0	0	0	0	0	0	0	0	0	0	0	3439	0
S6246.3_exon	226	482	108932	12575	11.544	316	0.656	218	0.452	0.517	0.483	26742	17484	29083	23048	0	0	0	0	0	0	0	0	0	0	0	0	0	12575	0
S6262.2_exon	225	1568	352800	177228	50.235	694	0.443	506	0.323	0.592	0.408	46141	34427	37311	57693	0	0	0	0	0	0	0	0	0	0	0	4371	0	172857	0
S6269.3_exon	202	2156	435512	283298	65.049	871	0.404	654	0.303	0.595	0.405	39164	25437	36340	51273	0	0	0	0	0	0	0	0	0	0	0	5691	0	277607	0
S6278.1_exon	217	543	117831	14259	12.101	381	0.702	299	0.551	0.435	0.565	19877	25473	32976	25246	0	0	0	0	0	0	0	0	0	0	0	108	0	14151	0
S6315.4_exon	216	457	98712	14487	14.676	347	0.759	261	0.571	0.592	0.408	25588	15864	18523	24250	0	0	0	0	0	0	0	0	0	0	0	0	0	14487	0
S6323.3_exon	227	1978	449006	147971	32.955	1182	0.598	822	0.416	0.59	0.41	98940	61659	61774	78662	0	0	0	0	0	0	0	0	0	0	0	3819	0	144152	0
S6332.1_exon	214	335	71690	8465	11.808	233	0.696	164	0.49	0.553	0.447	21002	11574	16664	13985	0	0	0	0	0	0	0	0	0	0	0	0	0	8465	0
S6332.2_exon	222	361	80142	12381	15.449	225	0.623	161	0.446	0.51	0.49	16367	14388	18813	18193	0	0	0	0	0	0	0	0	0	0	0	0	0	12381	0
S6364.3_exon	221	858	189618	13395	7.064	611	0.712	414	0.483	0.585	0.415	50855	32208	41022	52138	0	0	0	0	0	0	0	0	0	0	0	519	0	12876	0
S6377.6_exon	213	1766	376158	258621	68.753	668	0.378	490	0.277	0.595	0.405	36847	20234	27448	33008	0	0	0	0	0	0	0	0	0	0	0	0	0	258621	0
S6448.2_exon	223	555	123765	19035	15.38	298	0.537	183	0.33	0.581	0.419	29188	16136	27770	31636	0	0	0	0	0	0	0	0	0	0	0	708	0	18327	0
S6468.12_exon	222	1092	242424	5520	2.277	744	0.681	500	0.458	0.577	0.423	62366	33453	66643	74442	0	0	0	0	0	0	0	0	0	0	0	0	0	5520	0
S6471.12_exon	222	2955	656010	309744	47.216	1276	0.432	994	0.336	0.524	0.476	93496	72120	92685	87965	0	0	0	0	0	0	0	0	0	0	0	45	0	309699	0
S6575.4_exon	221	355	78455	9779	12.464	256	0.721	181	0.51	0.568	0.432	18148	11304	18453	20771	0	0	0	0	0	0	0	0	0	0	0	90	0	9689	0
S6588.4_exon	223	937	208951	12241	5.858	606	0.647	394	0.42	0.572	0.428	41986	41704	42540	70480	0	0	0	0	0	0	0	0	0	0	0	0	0	12241	0
S6615.4_exon	212	660	139920	76104	54.391	237	0.359	159	0.241	0.549	0.451	19385	13223	15578	15630	0	0	0	0	0	0	0	0	0	0	0	0	0	76104	0
S6685.1_exon	214	1292	276488	76952	27.832	676	0.523	518	0.401	0.565	0.435	57915	30781	56023	54817	0	0	0	0	0	0	0	0	0	0	0	216	0	76736	0
S6723.1_exon	224	791	177184	14194	8.011	550	0.695	362	0.458	0.582	0.418	52513	30457	37740	42280	0	0	0	0	0	0	0	0	0	0	0	162	0	14032	0
S6801.1_exon	221	468	103428	16512	15.965	306	0.654	207	0.442	0.595	0.405	27179	13880	21324	24533	0	0	0	0	0	0	0	0	0	0	0	0	0	16512	0
S6806.1_exon	220	1492	328240	113857	34.687	820	0.55	528	0.354	0.572	0.428	61169	41508	50319	61387	0	0	0	0	0	0	0	0	0	0	0	1296	0	112561	0
S6814.4_exon	224	4560	1021440	713217	69.825	1122	0.246	674	0.148	0.542	0.458	82381	70759	70422	84661	0	0	0	0	0	0	0	0	0	0	0	741	0	712476	0
S6814.5_exon	225	567	127575	6798	5.329	309	0.545	238	0.42	0.527	0.473	34288	23391	33652	29446	0	0	0	0	0	0	0	0	0	0	0	42	0	6756	0
S6843.1_exon	224	744	166656	6003	3.602	454	0.61	327	0.44	0.53	0.47	37129	34744	40759	48021	0	0	0	0	0	0	0	0	0	0	0	84	0	5919	0
S6867.6_exon	223	687	153201	6603	4.31	422	0.614	280	0.408	0.502	0.498	28360	43233	29788	45217	0	0	0	0	0	0	0	0	0	0	0	78	0	6525	0
S6874.2_exon	223	532	118636	30544	25.746	313	0.588	213	0.4	0.58	0.42	23350	14804	22170	27768	0	0	0	0	0	0	0	0	0	0	0	57	0	30487	0
S6880.3_exon	217	714	154938	86628	55.911	277	0.388	193	0.27	0.597	0.403	24121	14247	13301	16641	0	0	0	0	0	0	0	0	0	0	0	0	0	86628	0
S6912.3_exon	221	3058	675818	379322	56.128	1214	0.397	858	0.281	0.598	0.402	87673	52810	66145	89868	0	0	0	0	0	0	0	0	0	0	0	8760	0	370562	0
S6941.10_exon	219	576	126144	4314	3.42	309	0.536	192	0.333	0.527	0.473	34649	25385	32268	29528	0	0	0	0	0	0	0	0	0	0	0	66	0	4248	0
S6950.2_exon	220	1093	240460	100009	41.591	569	0.521	431	0.394	0.551	0.449	33750	31638	31377	43686	0	0	0	0	0	0	0	0	0	0	0	1791	0	98218	0
S7069.1_exon	216	900	194400	113907	58.594	485	0.539	334	0.371	0.435	0.565	15858	30512	15160	18963	0	0	0	0	0	0	0	0	0	0	0	72	0	113835	0
S7092.3_exon	226	1815	410190	51507	12.557	1038	0.572	735	0.405	0.562	0.438	87284	80809	76434	114156	0	0	0	0	0	0	0	0	0	0	0	840	0	50667	0
S7092.4_exon	226	582	131532	864	0.657	333	0.572	237	0.407	0.51	0.49	27710	29008	35070	38880	0	0	0	0	0	0	0	0	0	0	0	0	0	864	0
S7113.4_exon	218	578	126004	58984	46.811	286	0.495	190	0.329	0.505	0.495	17725	17135	16009	16151	0	0	0	0	0	0	0	0	0	0	0	0	0	58984	0
S7146.1_exon	216	1986	428976	244332	56.957	938	0.472	711	0.358	0.578	0.422	56958	29649	48247	49790	0	0	0	0	0	0	0	0	0	0	0	2589	0	241743	0
S7148.3_exon	224	969	217056	116412	53.632	403	0.416	336	0.347	0.607	0.393	29548	19236	20379	31481	0	0	0	0	0	0	0	0	0	0	0	0	0	116412	0
S7193.2_exon	224	603	135072	38631	28.6	276	0.458	208	0.345	0.562	0.438	26379	17483	24775	27804	0	0	0	0	0	0	0	0	0	0	0	0	0	38631	0
S7224.1_exon	222	605	134310	32790	24.414	406	0.671	289	0.478	0.531	0.469	25847	22021	25553	28099	0	0	0	0	0	0	0	0	0	0	0	0	0	32790	0
S7233.3_exon	218	935	203830	13087	6.421	562	0.601	402	0.43	0.517	0.483	54967	50600	41660	43516	0	0	0	0	0	0	0	0	0	0	0	0	0	13087	0
S7243.3_exon	224	837	187488	11052	5.895	564	0.674	365	0.436	0.567	0.433	43494	26724	49723	56495	0	0	0	0	0	0	0	0	0	0	0	126	0	10926	0
S7272.5_exon	156	447	69732	15279	21.911	302	0.676	200	0.447	0.36	0.64	9132	22012	12827	10482	0	0	0	0	0	0	0	0	0	0	0	0	0	15279	0
S7345.1_exon	222	279	61938	4266	6.888	191	0.685	136	0.487	0.508	0.492	15587	14083	14274	13728	0	0	0	0	0	0	0	0	0	0	0	0	0	4266	0
S7376.8_exon	226	1277	288602	143012	49.553	532	0.417	353	0.276	0.557	0.443	42283	25769	38787	38751	0	0	0	0	0	0	0	0	0	0	0	441	0	142571	0
S7397.5_exon	224	1807	404768	134147	33.142	1014	0.561	687	0.38	0.557	0.443	76112	59578	60402	74529	0	0	0	0	0	0	0	0	0	0	0	1284	0	132863	0
S7454.1_exon	227	658	149366	17690	11.843	455	0.691	342	0.52	0.577	0.423	34866	23703	31933	41174	0	0	0	0	0	0	0	0	0	0	0	2244	0	15446	0
S7466.3_exon	95	779	74005	24424	33.003	642	0.824	501	0.643	0.568	0.432	15409	8381	13052	12739	0	0	0	0	0	0	0	0	0	0	0	222	0	24202	0
S7548.1_exon	205	2152	441160	167632	37.998	1101	0.512	724	0.336	0.565	0.435	83965	52078	66220	71265	0	0	0	0	0	0	0	0	0	0	0	1530	0	166102	0
S7686.1_exon	220	376	82720	16237	19.629	247	0.657	175	0.465	0.584	0.416	22240	9889	17755	16599	0	0	0	0	0	0	0	0	0	0	0	0	0	16237	0
S7701.1_exon	222	480	106560	18195	17.075	320	0.667	221	0.46	0.577	0.423	26007	17390	20030	24938	0	0	0	0	0	0	0	0	0	0	0	15	0	18180	0
S7708.8_exon	221	1632	360672	265737	73.678	544	0.333	359	0.22	0.544	0.456	24690	18622	24652	26971	0	0	0	0	0	0	0	0	0	0	0	0	0	265737	0
S7753.4_exon	225	2091	470475	247578	52.623	881	0.421	640	0.306	0.599	0.401	72727	48189	41031	60950	0	0	0	0	0	0	0	0	0	0	0	429	0	247149	0
S7791.5_exon	225	1493	335925	174978	52.088	793	0.531	595	0.399	0.545	0.455	50825	30911	42447	36764	0	0	0	0	0	0	0	0	0	0	0	1605	0	173373	0
S7799.5_exon	222	624	138528	27678	19.98	426	0.683	332	0.532	0.586	0.414	25596	19588	26320	39346	0	0	0	0	0	0	0	0	0	0	0	132	0	27546	0
S7829.1_exon	219	484	105996	33879	31.963	318	0.657	241	0.498	0.467	0.533	17346	12884	24944	16943	0	0	0	0	0	0	0	0	0	0	0	15	0	33864	0
S7894.3_exon	223	561	125103	12525	10.012	393	0.701	286	0.51	0.551	0.449	31803	22799	27809	30167	0	0	0	0	0	0	0	0	0	0	0	1440	0	11085	0
S7932.1_exon	222	1463	324786	26280	8.091	859	0.587	604	0.413	0.537	0.463	84385	66681	71532	75908	0	0	0	0	0	0	0	0	0	0	0	4683	0	21597	0
S7992.2_exon	159	468	74412	5343	7.18	308	0.658	218	0.466	0.593	0.407	22928	8693	19413	18035	0	0	0	0	0	0	0	0	0	0	0	0	0	5343	0
S8140.6_exon	222	384	85248	3810	4.469	165	0.43	127	0.331	0.453	0.547	21110	22173	22409	15746	0	0	0	0	0	0	0	0	0	0	0	0	0	3810	0
S8145.1_exon	218	487	106166	16574	15.611	374	0.768	286	0.587	0.575	0.425	26652	18359	19768	24813	0	0	0	0	0	0	0	0	0	0	0	0	0	16574	0
S8252.1_exon	222	345	76590	3777	4.931	215	0.623	148	0.429	0.56	0.44	20199	13219	18829	20566	0	0	0	0	0	0	0	0	0	0	0	0	0	3777	0
S8289.2_exon	217	492	106764	19620	18.377	348	0.707	275	0.559	0.559	0.441	30092	15179	23258	18615	0	0	0	0	0	0	0	0	0	0	0	0	0	19620	0
S8307.2_exon	224	1497	335328	161040	48.025	810	0.541	519	0.347	0.537	0.463	45152	38394	44197	46545	0	0	0	0	0	0	0	0	0	0	0	258	0	160782	0
S8333.3_exon	221	522	115362	27573	23.901	250	0.479	180	0.345	0.521	0.479	26185	18057	23993	19554	0	0	0	0	0	0	0	0	0	0	0	0	0	27573	0
S8333.4_exon	217	426	92442	6291	6.805	313	0.735	210	0.493	0.558	0.442	26546	15294	22776	21535	0	0	0	0	0	0	0	0	0	0	0	0	0	6291	0
S8401.1_exon	219	486	106434	23733	22.298	353	0.726	265	0.545	0.604	0.396	28650	16115	16624	21312	0	0	0	0	0	0	0	0	0	0	0	111	0	23622	0
S8444.4_exon	220	369	81180	5379	6.626	266	0.721	203	0.55	0.501	0.499	16434	19501	18317	21549	0	0	0	0	0	0	0	0	0	0	0	0	0	5379	0
S8774.2_exon	222	540	119880	30795	25.688	356	0.659	276	0.511	0.495	0.505	19149	31392	13581	24963	0	0	0	0	0	0	0	0	0	0	0	0	0	30795	0
S9006.1_exon	215	328	70520	4514	6.401	236	0.72	177	0.54	0.511	0.489	13685	14417	17888	20016	0	0	0	0	0	0	0	0	0	0	0	30	0	4484	0
S9070.1_exon	223	1192	265816	139897	52.629	595	0.499	416	0.349	0.553	0.447	34913	26372	29198	35436	0	0	0	0	0	0	0	0	0	0	0	39	0	139858	0
S9763.1_exon	221	753	166413	66717	40.091	381	0.506	301	0.4	0.595	0.405	30704	15085	25375	28532	0	0	0	0	0	0	0	0	0	0	0	0	0	66717	0
01596_introns	8	59	472	340	72.034	10	0.169	1	0.017	0.431	0.569	43	31	27	31	0	0	0	0	0	0	0	0	0	0	0	16	0	324	0
03523_introns	84	2847	239148	233131	97.484	804	0.282	174	0.061	0.595	0.405	1990	1007	1096	1924	0	0	0	0	0	0	0	0	0	0	0	200	0	232931	0
03860_introns	11	50	550	483	87.818	5	0.1	1	0.02	0.464	0.536	23	13	14	17	0	0	0	0	0	0	0	0	0	0	0	60	0	423	0
03891_introns	47	2008	94376	70124	74.303	1143	0.569	757	0.377	0.726	0.274	9193	2856	3191	9012	0	0	0	0	0	0	0	0	0	0	0	410	0	69714	0
04675_introns	19	587	11153	8495	76.168	220	0.375	44	0.075	0.718	0.282	758	306	454	1140	0	0	0	0	0	0	0	0	0	0	0	104	0	8391	0
08530_introns	27	726	19602	14732	75.156	114	0.157	34	0.047	0.493	0.507	1755	917	683	1515	0	0	0	0	0	0	0	0	0	0	0	232	0	14500	0
09893_introns	15	932	13980	10096	72.217	478	0.513	168	0.18	0.581	0.419	1422	471	502	1489	0	0	0	0	0	0	0	0	0	0	0	88	0	10008	0
12027_introns	10	745	7450	5485	73.624	87	0.117	5	0.007	0.428	0.572	892	224	272	577	0	0	0	0	0	0	0	0	0	0	0	78	0	5407	0
13115_introns	47	1394	65518	51665	78.856	627	0.45	306	0.22	0.681	0.319	4109	2065	1815	5864	0	0	0	0	0	0	0	0	0	0	0	312	0	51353	0
13836_introns	19	729	13851	12297	88.781	284	0.39	29	0.04	0.481	0.519	548	243	264	499	0	0	0	0	0	0	0	0	0	0	0	104	0	12193	0
14607_introns	9	34	306	261	85.294	9	0.265	0	0	0.396	0.604	6	6	15	18	0	0	0	0	0	0	0	0	0	0	0	46	0	215	0
15623_introns	11	361	3971	2545	64.09	36	0.1	9	0.025	0.481	0.519	407	398	249	372	0	0	0	0	0	0	0	0	0	0	0	56	0	2489	0
16936_introns	9	293	2637	2256	85.552	48	0.164	0	0	0.414	0.586	122	66	64	129	0	0	0	0	0	0	0	0	0	0	0	64	0	2192	0
17848_introns	9	34	306	267	87.255	2	0.059	1	0.029	0.681	0.319	15	6	7	11	0	0	0	0	0	0	0	0	0	0	0	17	0	250	0
18925_introns	11	507	5577	4080	73.158	105	0.207	19	0.037	0.724	0.276	512	235	226	524	0	0	0	0	0	0	0	0	0	0	0	71	0	4009	0
2001430_introns	43	1510	64930	48663	74.947	643	0.426	288	0.191	0.693	0.307	4270	2024	2697	7276	0	0	0	0	0	0	0	0	0	0	0	305	0	48358	0
2001696_introns	6	306	1836	1483	80.773	13	0.042	0	0	0.511	0.489	133	51	50	119	0	0	0	0	0	0	0	0	0	0	0	38	0	1445	0
2002346_introns	192	3587	688704	546079	79.291	1732	0.483	1161	0.324	0.706	0.294	41517	16583	24107	60418	0	0	0	0	0	0	0	0	0	0	0	2029	0	544050	0
2003133_introns	180	2767	498060	399802	80.272	1300	0.47	987	0.357	0.677	0.323	31639	13057	17786	35776	0	0	0	0	0	0	0	0	0	0	0	1490	0	398312	0
2003148_introns	214	535	114490	95029	83.002	210	0.393	109	0.204	0.631	0.369	4902	4739	2465	7355	0	0	0	0	0	0	0	0	0	0	0	64	0	94965	0
2003160_introns	15	1364	20460	16630	81.281	602	0.441	51	0.037	0.59	0.41	1035	565	785	1445	0	0	0	0	0	0	0	0	0	0	0	103	0	16527	0
2004019_introns	84	1565	131460	103103	78.429	635	0.406	415	0.265	0.697	0.303	8391	3652	3987	12327	0	0	0	0	0	0	0	0	0	0	0	338	0	102765	0
2004691_introns	193	4613	890309	754320	84.726	2107	0.457	1326	0.287	0.711	0.289	36838	18872	20579	59700	0	0	0	0	0	0	0	0	0	0	0	1885	0	752435	0
2005908_introns	214	3437	735518	586240	79.704	1680	0.489	1108	0.322	0.665	0.335	40334	26090	22891	59963	0	0	0	0	0	0	0	0	0	0	0	2156	0	584084	0
2006213_introns	212	4165	882980	720943	81.649	1501	0.36	961	0.231	0.672	0.328	42438	24562	28683	66354	0	0	0	0	0	0	0	0	0	0	0	1803	0	719140	0
2006634_introns	178	1364	242792	212304	87.443	669	0.49	329	0.241	0.698	0.302	8658	3938	5406	12486	0	0	0	0	0	0	0	0	0	0	0	287	0	212017	0
2006882_introns	70	563	39410	32987	83.702	217	0.385	83	0.147	0.706	0.294	1560	1278	656	2929	0	0	0	0	0	0	0	0	0	0	0	65	0	32922	0
2007126_introns	8	143	1144	454	39.685	22	0.154	4	0.028	0.746	0.254	259	62	137	232	0	0	0	0	0	0	0	0	0	0	0	32	0	422	0
2007397_introns	46	246	11316	7037	62.186	104	0.423	47	0.191	0.699	0.301	1192	553	473	2061	0	0	0	0	0	0	0	0	0	0	0	52	0	6985	0
2008968_introns	135	1069	144315	109860	76.125	551	0.515	284	0.266	0.672	0.328	11114	4858	6319	12164	0	0	0	0	0	0	0	0	0	0	0	263	0	109597	0
2009217_introns	44	1395	61380	44866	73.095	316	0.227	127	0.091	0.695	0.305	5274	2355	2800	6085	0	0	0	0	0	0	0	0	0	0	0	330	0	44536	0
2010056_introns	117	2045	239265	204566	85.498	1149	0.562	695	0.34	0.672	0.328	11646	5404	5491	12158	0	0	0	0	0	0	0	0	0	0	0	765	0	203801	0
2010329_introns	158	3573	564534	494813	87.65	1228	0.344	766	0.214	0.69	0.31	20428	11655	10243	27395	0	0	0	0	0	0	0	0	0	0	0	1452	0	493361	0
2011521_introns	209	4177	872993	735976	84.305	1740	0.417	1087	0.26	0.692	0.308	39926	18675	23926	54490	0	0	0	0	0	0	0	0	0	0	0	2085	0	733891	0
2012010_introns	190	2882	547580	435130	79.464	930	0.323	533	0.185	0.68	0.32	32632	16803	18942	44073	0	0	0	0	0	0	0	0	0	0	0	1496	0	433634	0
2012030_introns	205	1066	218530	190446	87.149	438	0.411	246	0.231	0.724	0.276	8953	3174	4684	11273	0	0	0	0	0	0	0	0	0	0	0	213	0	190233	0
2012557_introns	156	1812	282672	210820	74.581	903	0.498	570	0.315	0.658	0.342	20927	11498	12290	27137	0	0	0	0	0	0	0	0	0	0	0	1286	0	209534	0
2012568_introns	21	613	12873	10119	78.606	129	0.21	51	0.083	0.681	0.319	924	544	398	888	0	0	0	0	0	0	0	0	0	0	0	181	0	9938	0
2013294_introns	12	161	1932	974	50.414	39	0.242	5	0.031	0.608	0.392	269	134	201	354	0	0	0	0	0	0	0	0	0	0	0	69	0	905	0
2013606_introns	14	93	1302	1130	86.79	22	0.237	7	0.075	0.387	0.613	44	36	32	60	0	0	0	0	0	0	0	0	0	0	0	82	0	1048	0
2014121_introns	23	354	8142	7657	94.043	47	0.133	2	0.006	0.406	0.594	143	90	83	169	0	0	0	0	0	0	0	0	0	0	0	169	0	7488	0
2014423_introns	219	651	142569	123280	86.47	184	0.283	91	0.14	0.703	0.297	5206	2461	3074	8548	0	0	0	0	0	0	0	0	0	0	0	37	0	123243	0
2014630_introns	12	271	3252	1682	51.722	35	0.129	11	0.041	0.636	0.364	327	314	256	673	0	0	0	0	0	0	0	0	0	0	0	21	0	1661	0
2015233_introns	186	2537	471882	404063	85.628	994	0.392	572	0.225	0.705	0.295	18471	11069	10968	27311	0	0	0	0	0	0	0	0	0	0	0	888	0	403175	0
2016435_introns	100	1454	145400	115808	79.648	618	0.425	374	0.257	0.668	0.332	10121	3918	5875	9678	0	0	0	0	0	0	0	0	0	0	0	573	0	115235	0
2016590_introns	167	2325	388275	330440	85.105	1184	0.509	737	0.317	0.645	0.355	17808	9787	10540	19700	0	0	0	0	0	0	0	0	0	0	0	1587	0	328853	0
2016875_introns	32	1032	33024	29825	90.313	131	0.127	38	0.037	0.509	0.491	562	975	520	1142	0	0	0	0	0	0	0	0	0	0	0	147	0	29678	0
2017136_introns	218	256	55808	37553	67.29	145	0.566	113	0.441	0.716	0.284	4100	3037	2055	9063	0	0	0	0	0	0	0	0	0	0	0	18	0	37535	0
2017224_introns	191	3817	729047	613714	84.18	1494	0.391	879	0.23	0.664	0.336	32489	16495	22602	43747	0	0	0	0	0	0	0	0	0	0	0	1636	0	612078	0
2017497_introns	171	1386	237006	204354	86.223	435	0.314	278	0.201	0.668	0.332	7907	5874	5036	13835	0	0	0	0	0	0	0	0	0	0	0	823	0	203531	0
2018167_introns	217	1099	238483	214450	89.923	284	0.258	171	0.156	0.675	0.325	7148	2584	5013	9288	0	0	0	0	0	0	0	0	0	0	0	135	0	214315	0
2018404_introns	179	4237	758423	649031	85.576	1956	0.462	1212	0.286	0.67	0.33	33935	14710	21375	39372	0	0	0	0	0	0	0	0	0	0	0	1722	0	647309	0
2019189_introns	144	2349	338256	257331	76.076	1076	0.458	644	0.274	0.695	0.305	23714	10923	13738	32550	0	0	0	0	0	0	0	0	0	0	0	1420	0	255911	0
2019768_introns	220	744	163680	136711	83.523	229	0.308	112	0.151	0.72	0.28	8339	3086	4351	11193	0	0	0	0	0	0	0	0	0	0	0	74	0	136637	0
2019892_introns	206	2443	503258	350191	69.585	1370	0.561	892	0.365	0.668	0.332	40363	25581	23827	63296	0	0	0	0	0	0	0	0	0	0	0	2008	0	348183	0
2020560_introns	10	273	2730	2335	85.531	61	0.223	1	0.004	0.285	0.715	117	59	69	150	0	0	0	0	0	0	0	0	0	0	0	49	0	2286	0
2021289_introns	199	1064	211736	188441	88.998	531	0.499	245	0.23	0.753	0.247	6167	3724	1899	11505	0	0	0	0	0	0	0	0	0	0	0	206	0	188235	0
2021911_introns	11	511	5621	4609	81.996	38	0.074	6	0.012	0.499	0.501	271	150	176	415	0	0	0	0	0	0	0	0	0	0	0	37	0	4572	0
2022028_introns	212	738	156456	135245	86.443	194	0.263	85	0.115	0.679	0.321	3684	2872	4040	10615	0	0	0	0	0	0	0	0	0	0	0	70	0	135175	0
2022194_introns	221	2129	470509	364275	77.421	1021	0.48	712	0.334	0.71	0.29	31512	12013	19591	43118	0	0	0	0	0	0	0	0	0	0	0	1164	0	363111	0
2023024_introns	8	404	3232	2298	71.101	96	0.238	27	0.067	0.772	0.228	267	134	143	390	0	0	0	0	0	0	0	0	0	0	0	68	0	2230	0
2023522_introns	10	70	700	626	89.429	6	0.086	0	0	0.208	0.792	13	12	22	27	0	0	0	0	0	0	0	0	0	0	0	64	0	562	0
2024361_introns	145	4298	623210	536215	86.041	1449	0.337	789	0.184	0.696	0.304	27665	12945	14006	32379	0	0	0	0	0	0	0	0	0	0	0	1361	0	534854	0
2024631_introns	222	1872	415584	330094	79.429	971	0.519	608	0.325	0.672	0.328	26485	13387	14457	31161	0	0	0	0	0	0	0	0	0	0	0	1524	0	328570	0
2025065_introns	206	2612	538072	451144	83.845	1321	0.506	685	0.262	0.718	0.282	25802	11586	13041	36499	0	0	0	0	0	0	0	0	0	0	0	1923	0	449221	0
20263_introns	25	428	10700	9811	91.692	153	0.357	15	0.035	0.292	0.708	261	172	193	263	0	0	0	0	0	0	0	0	0	0	0	111	0	9700	0
2026649_introns	216	1987	429192	390998	91.101	666	0.335	323	0.163	0.691	0.309	9933	5471	6227	16563	0	0	0	0	0	0	0	0	0	0	0	373	0	390625	0
2027037_introns	55	888	48840	39370	80.61	444	0.5	170	0.191	0.597	0.403	3352	1401	1806	2911	0	0	0	0	0	0	0	0	0	0	0	469	0	38901	0
2027271_introns	216	3804	821664	724911	88.225	1599	0.42	1003	0.264	0.664	0.336	26709	14819	16792	38433	0	0	0	0	0	0	0	0	0	0	0	2012	0	722899	0
2027493_introns	16	177	2832	1224	43.22	57	0.322	16	0.09	0.603	0.397	354	273	299	682	0	0	0	0	0	0	0	0	0	0	0	51	0	1173	0
2027601_introns	4	35	140	94	67.143	0	0	0	0	0.273	0.727	13	12	9	12	0	0	0	0	0	0	0	0	0	0	0	23	0	71	0
2027980_introns	223	2327	518921	408702	78.76	1144	0.492	765	0.329	0.686	0.314	37150	12209	20177	40683	0	0	0	0	0	0	0	0	0	0	0	831	0	407871	0
2027989_introns	218	1986	432948	360038	83.16	815	0.41	475	0.239	0.66	0.34	23614	10993	12772	25531	0	0	0	0	0	0	0	0	0	0	0	1809	0	358229	0
2028210_introns	220	4007	881540	726623	82.427	2018	0.504	1491	0.372	0.66	0.34	45070	22988	27777	59082	0	0	0	0	0	0	0	0	0	0	0	2164	0	724459	0
2028743_introns	205	497	101885	81611	80.101	185	0.372	84	0.169	0.688	0.312	3488	1926	4239	10621	0	0	0	0	0	0	0	0	0	0	0	100	0	81511	0
2029506_introns	195	791	154245	136963	88.796	146	0.185	95	0.12	0.713	0.287	4071	3040	1958	8213	0	0	0	0	0	0	0	0	0	0	0	70	0	136893	0
2030551_introns	184	2817	518328	392967	75.814	1343	0.477	922	0.327	0.632	0.368	34236	22084	21916	47125	0	0	0	0	0	0	0	0	0	0	0	1539	0	391428	0
2030718_introns	8	83	664	531	79.97	23	0.277	0	0	0.268	0.732	44	38	32	19	0	0	0	0	0	0	0	0	0	0	0	66	0	465	0
2031050_introns	211	1551	327261	227160	69.412	739	0.476	539	0.348	0.689	0.311	27043	12061	18611	42386	0	0	0	0	0	0	0	0	0	0	0	480	0	226680	0
2031284_introns	149	1305	194445	176528	90.786	279	0.214	139	0.107	0.672	0.328	3993	3053	2604	8267	0	0	0	0	0	0	0	0	0	0	0	62	0	176466	0
2031489_introns	199	2626	522574	444716	85.101	1104	0.42	691	0.263	0.654	0.346	19944	10133	17089	30692	0	0	0	0	0	0	0	0	0	0	0	747	0	443969	0
2031550_introns	219	4200	919800	833761	90.646	1121	0.267	716	0.17	0.674	0.326	24012	12579	13986	35462	0	0	0	0	0	0	0	0	0	0	0	1665	0	832096	0
2031755_introns	127	889	112903	89493	79.265	383	0.431	225	0.253	0.714	0.286	6174	3452	3265	10519	0	0	0	0	0	0	0	0	0	0	0	140	0	89353	0
2031876_introns	222	4654	1033188	928703	89.887	1747	0.375	979	0.21	0.677	0.323	30163	12361	20812	41149	0	0	0	0	0	0	0	0	0	0	0	2487	0	926216	0
2032401_introns	200	2204	440800	335954	76.215	698	0.317	431	0.196	0.662	0.338	29941	17174	18554	39177	0	0	0	0	0	0	0	0	0	0	0	571	0	335383	0
2032596_introns	158	2308	364664	280443	76.904	1060	0.459	721	0.312	0.662	0.338	25216	12671	15376	30958	0	0	0	0	0	0	0	0	0	0	0	1096	0	279347	0
2032741_introns	25	307	7675	7319	95.362	26	0.085	1	0.003	0.167	0.833	106	58	56	136	0	0	0	0	0	0	0	0	0	0	0	139	0	7180	0
2033668_introns	215	4161	894615	742326	82.977	2262	0.544	1453	0.349	0.669	0.331	44218	19183	27813	61075	0	0	0	0	0	0	0	0	0	0	0	2042	0	740284	0
2033674_introns	205	3410	699050	598805	85.66	1043	0.306	690	0.202	0.64	0.36	26193	15555	21141	37356	0	0	0	0	0	0	0	0	0	0	0	1571	0	597234	0
2034046_introns	11	479	5269	4448	84.418	105	0.219	0	0	0.333	0.667	272	190	91	268	0	0	0	0	0	0	0	0	0	0	0	59	0	4389	0
2034124_introns	2	5	10	9	90	0	0	0	0	0.5	0.5	1	0	0	0	0	0	0	0	0	0	0	0	0	0	0	8	0	1	0
2035042_introns	70	1350	94500	81891	86.657	248	0.184	118	0.087	0.678	0.322	3708	1880	2201	4820	0	0	0	0	0	0	0	0	0	0	0	298	0	81593	0
2035261_introns	15	879	13185	9039	68.555	329	0.374	44	0.05	0.414	0.586	1262	820	790	1274	0	0	0	0	0	0	0	0	0	0	0	124	0	8915	0
2035416_introns	212	3094	655928	553007	84.309	1630	0.527	1110	0.359	0.693	0.307	33191	15667	15003	39060	0	0	0	0	0	0	0	0	0	0	0	1754	0	551253	0
2035495_introns	180	1938	348840	272318	78.064	1054	0.544	667	0.344	0.648	0.352	21800	12569	12588	29565	0	0	0	0	0	0	0	0	0	0	0	1091	0	271227	0
2035545_introns	213	1144	243672	208171	85.431	288	0.252	140	0.122	0.724	0.276	8199	5512	4036	17754	0	0	0	0	0	0	0	0	0	0	0	126	0	208045	0
2035802_introns	131	1929	252699	199088	78.785	878	0.455	560	0.29	0.617	0.383	15279	8250	9365	20717	0	0	0	0	0	0	0	0	0	0	0	1001	0	198087	0
2036894_introns	220	772	169840	144128	84.861	297	0.385	181	0.234	0.73	0.27	7254	4963	1852	11643	0	0	0	0	0	0	0	0	0	0	0	122	0	144006	0
2037317_introns	208	1197	248976	221829	89.097	467	0.39	259	0.216	0.703	0.297	7741	2486	4920	12000	0	0	0	0	0	0	0	0	0	0	0	195	0	221634	0
2037717_introns	149	3478	518222	429925	82.962	1059	0.304	649	0.187	0.675	0.325	26506	15952	13007	32832	0	0	0	0	0	0	0	0	0	0	0	1455	0	428470	0
2037773_introns	178	2231	397118	370171	93.214	512	0.229	259	0.116	0.691	0.309	7199	4461	3947	11340	0	0	0	0	0	0	0	0	0	0	0	213	0	369958	0
2037989_introns	36	451	16236	15170	93.434	131	0.29	21	0.047	0.367	0.633	328	197	190	351	0	0	0	0	0	0	0	0	0	0	0	184	0	14986	0
2038272_introns	221	2665	588965	484176	82.208	1222	0.459	796	0.299	0.634	0.366	30513	16696	18657	38923	0	0	0	0	0	0	0	0	0	0	0	1871	0	482305	0
2038306_introns	6	625	3750	2957	78.853	83	0.133	0	0	0.463	0.537	261	127	162	243	0	0	0	0	0	0	0	0	0	0	0	37	0	2920	0
2038418_introns	189	749	141561	123341	87.129	154	0.206	86	0.115	0.708	0.292	5621	2664	2676	7259	0	0	0	0	0	0	0	0	0	0	0	9	0	123332	0
2038482_introns	172	1889	324908	296577	91.28	784	0.415	273	0.145	0.725	0.275	7925	3561	4025	12820	0	0	0	0	0	0	0	0	0	0	0	287	0	296290	0
2038617_introns	159	4114	654126	577147	88.232	1513	0.368	787	0.191	0.693	0.307	24458	10592	12520	29409	0	0	0	0	0	0	0	0	0	0	0	1561	0	575586	0
2038621_introns	217	3301	716317	591200	82.533	1650	0.5	1205	0.365	0.682	0.318	33891	17024	21237	52965	0	0	0	0	0	0	0	0	0	0	0	2087	0	589113	0
2039035_introns	205	927	190035	169462	89.174	626	0.675	304	0.328	0.593	0.407	5657	3889	2834	8193	0	0	0	0	0	0	0	0	0	0	0	321	0	169141	0
2039080_introns	171	968	165528	142464	86.066	375	0.387	187	0.193	0.725	0.275	6294	3381	3071	10318	0	0	0	0	0	0	0	0	0	0	0	100	0	142364	0
2039205_introns	71	1393	98903	80602	81.496	466	0.335	215	0.154	0.595	0.405	5337	2996	3114	6854	0	0	0	0	0	0	0	0	0	0	0	565	0	80037	0
2039233_introns	212	2996	635152	506315	79.716	865	0.289	597	0.199	0.66	0.34	34443	21318	22824	50252	0	0	0	0	0	0	0	0	0	0	0	1245	0	505070	0
2039277_introns	173	1673	289429	234558	81.042	817	0.488	415	0.248	0.71	0.29	16987	5400	10543	21941	0	0	0	0	0	0	0	0	0	0	0	508	0	234050	0
2039623_introns	216	1669	360504	335326	93.016	532	0.319	241	0.144	0.694	0.306	7409	4122	3733	9914	0	0	0	0	0	0	0	0	0	0	0	174	0	335152	0
2039655_introns	24	531	12744	8897	69.813	215	0.405	55	0.104	0.596	0.404	1108	568	671	1500	0	0	0	0	0	0	0	0	0	0	0	161	0	8736	0
2039805_introns	210	3542	743820	656312	88.235	1538	0.434	1033	0.292	0.685	0.315	26822	14331	13676	32679	0	0	0	0	0	0	0	0	0	0	0	1858	0	654454	0
2040226_introns	172	956	164432	149028	90.632	309	0.323	106	0.111	0.7	0.3	5000	2424	2219	5761	0	0	0	0	0	0	0	0	0	0	0	124	0	148904	0
2040282_introns	222	622	138084	135110	97.846	282	0.453	128	0.206	0.701	0.299	1254	522	364	834	0	0	0	0	0	0	0	0	0	0	0	125	0	134985	0
2040620_introns	149	1960	292040	199445	68.294	1104	0.563	662	0.338	0.629	0.371	26335	15512	16720	34028	0	0	0	0	0	0	0	0	0	0	0	1385	0	198060	0
2040875_introns	3	5	15	14	93.333	0	0	0	0	0	1	0	0	1	0	0	0	0	0	0	0	0	0	0	0	0	12	0	2	0
2040913_introns	179	561	100419	83798	83.448	215	0.383	99	0.176	0.677	0.323	3338	2917	2416	7950	0	0	0	0	0	0	0	0	0	0	0	74	0	83724	0
2041006_introns	1	31	31	20	64.516	0	0	0	0	0.364	0.636	1	4	3	3	0	0	0	0	0	0	0	0	0	0	0	20	0	0	0
2041230_introns	215	2727	586305	510413	87.056	1160	0.425	839	0.308	0.667	0.333	23971	11453	13409	27059	0	0	0	0	0	0	0	0	0	0	0	1582	0	508831	0
2041382_introns	10	822	8220	7385	89.842	8	0.01	0	0	0.119	0.881	233	139	197	266	0	0	0	0	0	0	0	0	0	0	0	52	0	7333	0
2041914_introns	222	976	216672	182235	84.106	420	0.43	199	0.204	0.705	0.295	7815	3482	6376	16764	0	0	0	0	0	0	0	0	0	0	0	106	0	182129	0
2041956_introns	50	2731	136550	112652	82.499	1065	0.39	529	0.194	0.626	0.374	7694	4089	3531	8584	0	0	0	0	0	0	0	0	0	0	0	384	0	112268	0
2042240_introns	198	4875	965250	836008	86.611	1674	0.343	1049	0.215	0.67	0.33	40852	18934	22403	47053	0	0	0	0	0	0	0	0	0	0	0	1920	0	834088	0
2042517_introns	219	705	154395	137069	88.778	274	0.389	95	0.135	0.688	0.312	4862	1753	3406	7305	0	0	0	0	0	0	0	0	0	0	0	54	0	137015	0
2042742_introns	215	532	114380	91488	79.986	289	0.543	195	0.367	0.682	0.318	7271	3921	3401	8299	0	0	0	0	0	0	0	0	0	0	0	81	0	91407	0
2042763_introns	198	1247	246906	182996	74.116	549	0.44	336	0.269	0.686	0.314	20335	10092	9957	23526	0	0	0	0	0	0	0	0	0	0	0	464	0	182532	0
2042930_introns	214	3530	755420	618401	81.862	1050	0.297	713	0.202	0.687	0.313	38106	19859	20788	58266	0	0	0	0	0	0	0	0	0	0	0	1143	0	617258	0
2042948_introns	201	3497	702897	590312	83.983	1513	0.433	983	0.281	0.701	0.299	35284	14965	18658	43678	0	0	0	0	0	0	0	0	0	0	0	1465	0	588847	0
2043077_introns	14	140	1960	1699	86.684	60	0.429	0	0	0.535	0.465	76	57	63	65	0	0	0	0	0	0	0	0	0	0	0	64	0	1635	0
2043400_introns	203	634	128702	111026	86.266	256	0.404	91	0.144	0.736	0.264	4381	2199	2441	8655	0	0	0	0	0	0	0	0	0	0	0	77	0	110949	0
2043453_introns	95	1153	109535	69412	63.37	595	0.516	324	0.281	0.673	0.327	11363	5141	7789	15830	0	0	0	0	0	0	0	0	0	0	0	925	0	68487	0
2043487_introns	179	1825	326675	293484	89.84	789	0.432	531	0.291	0.676	0.324	8711	6314	4326	13840	0	0	0	0	0	0	0	0	0	0	0	399	0	293085	0
2043537_introns	179	3535	632765	518756	81.982	1350	0.382	784	0.222	0.661	0.339	31000	17139	20737	45133	0	0	0	0	0	0	0	0	0	0	0	1695	0	517061	0
2043751_introns	166	2021	335486	283361	84.463	997	0.493	578	0.286	0.656	0.344	15018	7731	8566	20810	0	0	0	0	0	0	0	0	0	0	0	1136	0	282225	0
2043950_introns	215	5080	1092200	945289	86.549	2005	0.395	1392	0.274	0.645	0.355	44908	24507	24952	52544	0	0	0	0	0	0	0	0	0	0	0	2068	0	943221	0
2043980_introns	210	3761	789810	670570	84.903	1125	0.299	621	0.165	0.691	0.309	39452	14153	21191	44444	0	0	0	0	0	0	0	0	0	0	0	1242	0	669328	0
2044019_introns	218	1264	275552	236276	85.746	262	0.207	158	0.125	0.676	0.324	9705	8071	4309	17191	0	0	0	0	0	0	0	0	0	0	0	136	0	236140	0
2044210_introns	171	1964	335844	277325	82.576	849	0.432	477	0.243	0.693	0.307	19278	7975	10092	21174	0	0	0	0	0	0	0	0	0	0	0	1288	0	276037	0
2044520_introns	198	3341	661518	520532	78.688	1543	0.462	982	0.294	0.665	0.335	39411	20853	25780	54942	0	0	0	0	0	0	0	0	0	0	0	1949	0	518583	0
2044661_introns	197	3558	700926	555989	79.322	1906	0.536	1242	0.349	0.68	0.32	41951	24670	22706	55610	0	0	0	0	0	0	0	0	0	0	0	1938	0	554051	0
2044675_introns	12	58	696	601	86.351	18	0.31	0	0	0.545	0.455	36	20	7	32	0	0	0	0	0	0	0	0	0	0	0	60	0	541	0
2045014_introns	194	3788	734872	615768	83.793	1167	0.308	839	0.221	0.709	0.291	34189	16815	18536	49564	0	0	0	0	0	0	0	0	0	0	0	1759	0	614009	0
2045030_introns	158	891	140778	125755	89.329	298	0.334	154	0.173	0.723	0.277	3989	1633	2407	6994	0	0	0	0	0	0	0	0	0	0	0	116	0	125639	0
2045042_introns	217	3446	747782	632736	84.615	1515	0.44	973	0.282	0.66	0.34	32436	18144	20859	43607	0	0	0	0	0	0	0	0	0	0	0	2149	0	630587	0
2045189_introns	222	5624	1248528	1075278	86.124	1869	0.332	1260	0.224	0.633	0.367	55222	36363	27024	54641	0	0	0	0	0	0	0	0	0	0	0	2041	0	1073237	0
2045201_introns	6	42	252	218	86.508	1	0.024	0	0	0.271	0.729	10	4	9	11	0	0	0	0	0	0	0	0	0	0	0	30	0	188	0
2045337_introns	25	68	1700	1638	96.353	10	0.147	1	0.015	0.089	0.911	18	5	19	20	0	0	0	0	0	0	0	0	0	0	0	138	0	1500	0
2045451_introns	216	2289	494424	410992	83.125	673	0.294	461	0.201	0.699	0.301	24043	13451	11575	34363	0	0	0	0	0	0	0	0	0	0	0	430	0	410562	0
2045482_introns	152	3587	545224	476596	87.413	1103	0.307	659	0.184	0.695	0.305	20872	7829	11091	28836	0	0	0	0	0	0	0	0	0	0	0	880	0	475716	0
2045564_introns	34	606	20604	18712	90.817	290	0.479	54	0.089	0.394	0.606	614	397	310	571	0	0	0	0	0	0	0	0	0	0	0	181	0	18531	0
2045589_introns	213	2383	507579	356624	70.26	1297	0.544	785	0.329	0.679	0.321	48476	23478	24677	54324	0	0	0	0	0	0	0	0	0	0	0	2075	0	354549	0
2045619_introns	214	1726	369364	258639	70.023	1017	0.589	701	0.406	0.673	0.327	34979	16682	19273	39791	0	0	0	0	0	0	0	0	0	0	0	1538	0	257101	0
2045674_introns	218	1346	293428	260700	88.846	703	0.522	477	0.354	0.699	0.301	9127	4617	5332	13652	0	0	0	0	0	0	0	0	0	0	0	225	0	260475	0
2045683_introns	202	1568	316736	227236	71.743	729	0.465	485	0.309	0.687	0.313	27592	12980	14935	33993	0	0	0	0	0	0	0	0	0	0	0	739	0	226497	0
2045782_introns	212	2694	571128	501605	87.827	932	0.346	544	0.202	0.73	0.27	21208	8942	9831	29542	0	0	0	0	0	0	0	0	0	0	0	903	0	500702	0
2045916_introns	222	1536	340992	264473	77.56	854	0.556	561	0.365	0.673	0.327	21693	11319	13693	29814	0	0	0	0	0	0	0	0	0	0	0	2099	0	262374	0
2045923_introns	201	2357	473757	341401	72.062	945	0.401	674	0.286	0.647	0.353	38436	21574	24818	47528	0	0	0	0	0	0	0	0	0	0	0	1278	0	340123	0
2046144_introns	221	1256	277576	252706	91.04	479	0.381	249	0.198	0.678	0.322	6702	5631	2403	10134	0	0	0	0	0	0	0	0	0	0	0	120	0	252586	0
2046146_introns	221	849	187629	160894	85.751	363	0.428	171	0.201	0.683	0.317	7190	2950	5539	11056	0	0	0	0	0	0	0	0	0	0	0	103	0	160791	0
2046151_introns	218	751	163718	134003	81.85	314	0.418	177	0.236	0.746	0.254	9105	2955	4264	13391	0	0	0	0	0	0	0	0	0	0	0	116	0	133887	0
2046160_introns	218	2373	517314	455537	88.058	933	0.393	395	0.166	0.744	0.256	20854	3745	10694	26484	0	0	0	0	0	0	0	0	0	0	0	410	0	455127	0
2046168_introns	222	568	126096	85719	67.979	227	0.4	163	0.287	0.694	0.306	9329	3839	8504	18705	0	0	0	0	0	0	0	0	0	0	0	113	0	85606	0
2046323_introns	181	129	23349	7572	32.43	77	0.597	59	0.457	0.625	0.375	4013	3701	2216	5847	0	0	0	0	0	0	0	0	0	0	0	15	0	7557	0
2046331_introns	215	823	176945	158091	89.345	294	0.357	107	0.13	0.673	0.327	4442	4162	1947	8303	0	0	0	0	0	0	0	0	0	0	0	89	0	158002	0
2046398_introns	172	1663	286036	228327	79.825	1021	0.614	543	0.327	0.65	0.35	16274	9092	10454	21889	0	0	0	0	0	0	0	0	0	0	0	1476	0	226851	0
2046419_introns	223	4092	912516	769575	84.336	2044	0.5	1464	0.358	0.668	0.332	40780	23319	22778	56064	0	0	0	0	0	0	0	0	0	0	0	1991	0	767584	0
2046496_introns	34	658	22372	21345	95.409	113	0.172	14	0.021	0.381	0.619	274	169	260	324	0	0	0	0	0	0	0	0	0	0	0	178	0	21167	0
2046500_introns	217	2976	645792	545815	84.519	1307	0.439	785	0.264	0.653	0.347	27361	15279	16303	41034	0	0	0	0	0	0	0	0	0	0	0	1146	0	544669	0
2046503_introns	175	1775	310625	250421	80.618	1014	0.571	736	0.415	0.667	0.333	17341	9197	10248	23418	0	0	0	0	0	0	0	0	0	0	0	1519	0	248902	0
2046540_introns	221	2601	574821	488575	84.996	799	0.307	557	0.214	0.704	0.296	22798	9772	16796	36880	0	0	0	0	0	0	0	0	0	0	0	535	0	488040	0
2046574_introns	217	1071	232407	210913	90.752	195	0.182	123	0.115	0.69	0.31	6127	3900	2924	8543	0	0	0	0	0	0	0	0	0	0	0	94	0	210819	0
2046630_introns	216	1268	273888	252749	92.282	501	0.395	240	0.189	0.575	0.425	4693	4334	4104	8008	0	0	0	0	0	0	0	0	0	0	0	167	0	252582	0
2046654_introns	158	1915	302570	249748	82.542	823	0.43	541	0.283	0.671	0.329	14279	7790	9448	21305	0	0	0	0	0	0	0	0	0	0	0	664	0	249084	0
2046772_introns	220	3169	697180	514501	73.797	1943	0.613	1243	0.392	0.689	0.311	56176	29209	24678	72616	0	0	0	0	0	0	0	0	0	0	0	2154	0	512347	0
2046796_introns	220	2472	543840	474699	87.287	1067	0.432	744	0.301	0.627	0.373	17507	12055	11701	27878	0	0	0	0	0	0	0	0	0	0	0	1153	0	473546	0
2046812_introns	219	4498	985062	819461	83.189	2081	0.463	1461	0.325	0.686	0.314	46349	22505	30226	66521	0	0	0	0	0	0	0	0	0	0	0	2106	0	817355	0
2046838_introns	170	3134	532780	459596	86.264	1186	0.378	791	0.252	0.676	0.324	21940	10266	12775	28203	0	0	0	0	0	0	0	0	0	0	0	1176	0	458420	0
2046887_introns	175	610	106750	82821	77.584	229	0.375	139	0.228	0.715	0.285	7596	2675	3987	9671	0	0	0	0	0	0	0	0	0	0	0	98	0	82723	0
2046930_introns	156	1600	249600	206696	82.811	844	0.527	544	0.34	0.647	0.353	13652	7906	6537	14809	0	0	0	0	0	0	0	0	0	0	0	1250	0	205446	0
2046981_introns	223	4107	915861	781078	85.283	1664	0.405	1030	0.251	0.654	0.346	35873	19626	23080	56204	0	0	0	0	0	0	0	0	0	0	0	1582	0	779496	0
2046992_introns	221	788	174148	146679	84.227	205	0.26	128	0.162	0.741	0.259	8580	3891	3200	11798	0	0	0	0	0	0	0	0	0	0	0	42	0	146637	0
2047047_introns	219	2922	639918	566557	88.536	960	0.329	479	0.164	0.69	0.31	21898	12566	11460	27437	0	0	0	0	0	0	0	0	0	0	0	247	0	566310	0
2047080_introns	28	612	17136	16229	94.707	119	0.194	0	0	0.281	0.719	285	128	163	331	0	0	0	0	0	0	0	0	0	0	0	112	0	16117	0
2047094_introns	221	1229	271609	203353	74.87	537	0.437	363	0.295	0.653	0.347	20506	12223	10831	24696	0	0	0	0	0	0	0	0	0	0	0	235	0	203118	0
2047102_introns	203	3521	714763	624348	87.35	1354	0.385	728	0.207	0.706	0.294	29376	12223	13845	34971	0	0	0	0	0	0	0	0	0	0	0	1039	0	623309	0
2047186_introns	189	3817	721413	596124	82.633	1702	0.446	1164	0.305	0.669	0.331	37264	19043	19575	49407	0	0	0	0	0	0	0	0	0	0	0	1808	0	594316	0
2047245_introns	36	950	34200	25831	75.529	335	0.353	177	0.186	0.589	0.411	2784	1149	1320	3116	0	0	0	0	0	0	0	0	0	0	0	239	0	25592	0
2047264_introns	200	620	124000	89760	72.387	349	0.563	164	0.265	0.7	0.3	9552	3766	6175	14747	0	0	0	0	0	0	0	0	0	0	0	117	0	89643	0
2047291_introns	20	89	1780	1666	93.596	10	0.112	0	0	0.057	0.943	26	31	26	31	0	0	0	0	0	0	0	0	0	0	0	88	0	1578	0
2047332_introns	198	3657	724086	647058	89.362	1478	0.404	1043	0.285	0.666	0.334	24681	11640	11547	29160	0	0	0	0	0	0	0	0	0	0	0	1729	0	645329	0
2047359_introns	193	3273	631689	551422	87.293	965	0.295	528	0.161	0.691	0.309	24247	8289	13425	34306	0	0	0	0	0	0	0	0	0	0	0	688	0	550734	0
2047475_introns	139	1128	156792	105055	67.003	518	0.459	329	0.292	0.61	0.39	14045	6296	10499	20897	0	0	0	0	0	0	0	0	0	0	0	832	0	104223	0
2047520_introns	164	2249	368836	295275	80.056	1100	0.489	655	0.291	0.656	0.344	21784	10220	13996	27561	0	0	0	0	0	0	0	0	0	0	0	1362	0	293913	0
2192976_introns	24	636	15264	9584	62.788	374	0.588	170	0.267	0.696	0.304	1709	814	922	2235	0	0	0	0	0	0	0	0	0	0	0	170	0	9414	0
2195025_introns	204	725	147900	118870	80.372	345	0.476	226	0.312	0.673	0.327	7279	4688	4714	12349	0	0	0	0	0	0	0	0	0	0	0	100	0	118770	0
2200157_introns	2	4	8	8	100	0	0	0	0	0	1	0	0	0	0	0	0	0	0	0	0	0	0	0	0	0	8	0	0	0
2200361_introns	214	3290	704060	542751	77.089	1466	0.446	878	0.267	0.678	0.322	43948	24608	26847	65906	0	0	0	0	0	0	0	0	0	0	0	2144	0	540607	0
2202725_introns	1	4	4	4	100	0	0	0	0	0	1	0	0	0	0	0	0	0	0	0	0	0	0	0	0	0	4	0	0	0
2202729_introns	99	206	20394	11479	56.286	104	0.505	72	0.35	0.71	0.29	2171	1145	1380	4219	0	0	0	0	0	0	0	0	0	0	0	14	0	11465	0
2203058_introns	8	47	376	299	79.521	12	0.255	0	0	0.256	0.744	21	11	26	19	0	0	0	0	0	0	0	0	0	0	0	45	0	254	0
2203614_introns	9	557	5013	4422	88.211	14	0.025	0	0	0.555	0.445	185	99	96	211	0	0	0	0	0	0	0	0	0	0	0	51	0	4371	0
2204136_introns	2	5	10	9	90	0	0	0	0	0	1	0	0	1	0	0	0	0	0	0	0	0	0	0	0	0	8	0	1	0
2204688_introns	15	73	1095	986	90.046	16	0.219	1	0.014	0.553	0.447	36	17	30	26	0	0	0	0	0	0	0	0	0	0	0	113	0	873	0
2204843_introns	214	3668	784952	624083	79.506	1783	0.486	1120	0.305	0.66	0.34	46037	24834	29432	60566	0	0	0	0	0	0	0	0	0	0	0	2017	0	622066	0
2205050_introns	121	697	84337	57121	67.729	335	0.481	238	0.341	0.73	0.27	7421	3713	3700	12382	0	0	0	0	0	0	0	0	0	0	0	235	0	56886	0
2205051_introns	98	115	11270	3625	32.165	83	0.722	49	0.426	0.615	0.385	1735	1878	1055	2977	0	0	0	0	0	0	0	0	0	0	0	0	0	3625	0
2205210_introns	3	368	1104	730	66.123	2	0.005	0	0	0.709	0.291	93	56	69	156	0	0	0	0	0	0	0	0	0	0	0	30	0	700	0
2205927_introns	126	2190	275940	241555	87.539	789	0.36	466	0.213	0.673	0.327	9880	5985	5347	13173	0	0	0	0	0	0	0	0	0	0	0	997	0	240558	0
2206196_introns	8	463	3704	2674	72.192	18	0.039	0	0	0.574	0.426	375	137	72	446	0	0	0	0	0	0	0	0	0	0	0	33	0	2641	0
2206269_introns	212	3036	643632	483037	75.049	1745	0.575	1176	0.387	0.676	0.324	49735	26395	26730	57735	0	0	0	0	0	0	0	0	0	0	0	2053	0	480984	0
2206351_introns	107	1785	190995	150287	78.686	986	0.552	572	0.32	0.698	0.302	12954	6183	5691	15880	0	0	0	0	0	0	0	0	0	0	0	883	0	149404	0
2206458_introns	19	221	4199	2356	56.109	55	0.249	26	0.118	0.704	0.296	472	176	214	981	0	0	0	0	0	0	0	0	0	0	0	18	0	2338	0
2206511_introns	7	207	1449	1237	85.369	4	0.019	0	0	0.173	0.827	71	33	32	76	0	0	0	0	0	0	0	0	0	0	0	48	0	1189	0
2206587_introns	211	499	105289	66582	63.237	265	0.531	166	0.333	0.654	0.346	10268	6429	6783	15227	0	0	0	0	0	0	0	0	0	0	0	129	0	66453	0
2206624_introns	3	5	15	13	86.667	0	0	0	0	0.667	0.333	0	0	0	2	0	0	0	0	0	0	0	0	0	0	0	12	0	1	0
2206758_introns	8	5	40	39	97.5	0	0	0	0	0.125	0.875	1	0	0	0	0	0	0	0	0	0	0	0	0	0	0	34	0	5	0
2206797_introns	10	346	3460	3123	90.26	0	0	0	0	0.063	0.937	147	68	57	65	0	0	0	0	0	0	0	0	0	0	0	46	0	3077	0
2207054_introns	11	701	7711	5954	77.214	300	0.428	14	0.02	0.568	0.432	573	353	413	418	0	0	0	0	0	0	0	0	0	0	0	88	0	5866	0
2207067_introns	17	174	2958	2743	92.732	22	0.126	0	0	0.189	0.811	52	22	59	82	0	0	0	0	0	0	0	0	0	0	0	80	0	2663	0
2207092_introns	209	1515	316635	270996	85.586	748	0.494	525	0.347	0.686	0.314	13645	6578	8394	17022	0	0	0	0	0	0	0	0	0	0	0	1951	0	269045	0
2207162_introns	126	263	33138	22976	69.334	100	0.38	45	0.171	0.677	0.323	2913	1819	1452	3978	0	0	0	0	0	0	0	0	0	0	0	34	0	22942	0
2207207_introns	8	32	256	239	93.359	2	0.062	0	0	0.134	0.866	3	6	2	6	0	0	0	0	0	0	0	0	0	0	0	45	0	194	0
2207294_introns	163	458	74654	58986	79.013	189	0.413	111	0.242	0.646	0.354	4329	3218	2357	5764	0	0	0	0	0	0	0	0	0	0	0	28	0	58958	0
2207309_introns	109	223	24307	14432	59.374	113	0.507	81	0.363	0.695	0.305	2579	1571	1423	4302	0	0	0	0	0	0	0	0	0	0	0	30	0	14402	0
2207356_introns	10	116	1160	1047	90.259	1	0.009	0	0	0.214	0.786	41	18	25	29	0	0	0	0	0	0	0	0	0	0	0	33	0	1014	0
2207362_introns	212	2780	589360	501341	85.065	1281	0.461	749	0.269	0.693	0.307	29800	13775	13573	30871	0	0	0	0	0	0	0	0	0	0	0	2093	0	499248	0
2207380_introns	38	1702	64676	56656	87.6	716	0.421	321	0.189	0.617	0.383	2537	1405	1162	2916	0	0	0	0	0	0	0	0	0	0	0	226	0	56430	0
2207466_introns	53	1510	80030	58604	73.228	440	0.291	212	0.14	0.693	0.307	6672	2940	2845	8969	0	0	0	0	0	0	0	0	0	0	0	492	0	58112	0
2207608_introns	183	3331	609573	510257	83.707	1395	0.419	884	0.265	0.667	0.333	29088	13349	18507	38372	0	0	0	0	0	0	0	0	0	0	0	1675	0	508582	0
2207618_introns	71	1728	122688	97855	79.759	516	0.299	309	0.179	0.665	0.335	6974	4991	3503	9365	0	0	0	0	0	0	0	0	0	0	0	691	0	97164	0
2207622_introns	77	848	65296	48032	73.56	320	0.377	142	0.167	0.602	0.398	4729	2807	2917	6811	0	0	0	0	0	0	0	0	0	0	0	624	0	47408	0
2207653_introns	4	200	800	565	70.625	19	0.095	0	0	0.703	0.297	70	45	50	70	0	0	0	0	0	0	0	0	0	0	0	20	0	545	0
2207656_introns	51	148	7548	2664	35.294	74	0.5	27	0.182	0.708	0.292	1500	860	579	1945	0	0	0	0	0	0	0	0	0	0	0	0	0	2664	0
2207661_introns	210	2141	449610	386215	85.9	701	0.327	450	0.21	0.714	0.286	21610	8494	9579	23712	0	0	0	0	0	0	0	0	0	0	0	500	0	385715	0
2207687_introns	17	693	11781	10208	86.648	358	0.517	4	0.006	0.321	0.679	470	250	347	506	0	0	0	0	0	0	0	0	0	0	0	103	0	10105	0
2207771_introns	203	2179	442337	385769	87.212	1143	0.525	794	0.364	0.639	0.361	16054	9882	10482	20150	0	0	0	0	0	0	0	0	0	0	0	1700	0	384069	0
2207786_introns	5	5	25	19	76	2	0.4	0	0	0.2	0.8	2	4	0	0	0	0	0	0	0	0	0	0	0	0	0	12	0	7	0
2207865_introns	210	815	171150	140450	82.063	231	0.283	144	0.177	0.669	0.331	5649	5566	4526	14959	0	0	0	0	0	0	0	0	0	0	0	130	0	140320	0
2207952_introns	139	2327	323453	274052	84.727	1112	0.478	720	0.309	0.671	0.329	15708	8065	7812	17816	0	0	0	0	0	0	0	0	0	0	0	640	0	273412	0
2207987_introns	89	1595	141955	102192	71.989	639	0.401	339	0.213	0.665	0.335	12196	6086	6382	15099	0	0	0	0	0	0	0	0	0	0	0	856	0	101336	0
2208027_introns	153	1123	171819	157176	91.478	313	0.279	134	0.119	0.652	0.348	3518	2209	2741	6175	0	0	0	0	0	0	0	0	0	0	0	101	0	157075	0
2208139_introns	206	3374	695044	608720	87.58	1437	0.426	903	0.268	0.653	0.347	24907	16060	13160	32197	0	0	0	0	0	0	0	0	0	0	0	1990	0	606730	0
2208159_introns	210	2425	509250	376310	73.895	1053	0.434	712	0.294	0.633	0.367	38682	22406	20160	51692	0	0	0	0	0	0	0	0	0	0	0	1173	0	375137	0
2208206_introns	161	4840	779240	685351	87.951	1224	0.253	720	0.149	0.657	0.343	26198	17954	15383	34354	0	0	0	0	0	0	0	0	0	0	0	1572	0	683779	0
2208260_introns	207	1964	406548	304746	74.959	1118	0.569	821	0.418	0.672	0.328	28220	16331	15616	41635	0	0	0	0	0	0	0	0	0	0	0	1383	0	303363	0
2208309_introns	143	1106	158158	124317	78.603	380	0.344	235	0.212	0.734	0.266	12025	5254	3796	12766	0	0	0	0	0	0	0	0	0	0	0	150	0	124167	0
2208354_introns	66	1232	81312	64456	79.27	357	0.29	164	0.133	0.625	0.375	5243	2715	3019	5879	0	0	0	0	0	0	0	0	0	0	0	397	0	64059	0
2208395_introns	173	2868	496164	412522	83.142	873	0.304	565	0.197	0.688	0.312	25857	14255	12136	31394	0	0	0	0	0	0	0	0	0	0	0	1127	0	411395	0
2208403_introns	213	4608	981504	837872	85.366	1794	0.389	1102	0.239	0.693	0.307	42090	19618	24768	57156	0	0	0	0	0	0	0	0	0	0	0	1689	0	836183	0
2208414_introns	39	912	35568	33627	94.543	371	0.407	34	0.037	0.422	0.578	591	368	369	613	0	0	0	0	0	0	0	0	0	0	0	320	0	33307	0
2208485_introns	146	1212	176952	145259	82.089	447	0.369	190	0.157	0.711	0.289	7801	3718	4676	15498	0	0	0	0	0	0	0	0	0	0	0	206	0	145053	0
2208509_introns	26	681	17706	13370	75.511	241	0.354	141	0.207	0.648	0.352	1369	680	702	1585	0	0	0	0	0	0	0	0	0	0	0	138	0	13232	0
2208552_introns	216	856	184896	162183	87.716	220	0.257	144	0.168	0.703	0.297	5816	3436	3134	10327	0	0	0	0	0	0	0	0	0	0	0	81	0	162102	0
2208599_introns	193	1375	265375	246534	92.9	615	0.447	196	0.143	0.691	0.309	4847	1754	3853	8387	0	0	0	0	0	0	0	0	0	0	0	103	0	246431	0
2208665_introns	19	565	10735	9177	85.487	202	0.358	54	0.096	0.399	0.601	534	341	245	438	0	0	0	0	0	0	0	0	0	0	0	138	0	9039	0
2208673_introns	18	937	16866	12031	71.333	323	0.345	218	0.233	0.621	0.379	1399	778	726	1932	0	0	0	0	0	0	0	0	0	0	0	101	0	11930	0
2208841_introns	213	3824	814512	703459	86.366	1113	0.291	579	0.151	0.683	0.317	32471	15354	19481	43747	0	0	0	0	0	0	0	0	0	0	0	793	0	702666	0
2208859_introns	220	3585	788700	653903	82.909	1683	0.469	1076	0.3	0.642	0.358	42861	18500	27719	45717	0	0	0	0	0	0	0	0	0	0	0	2125	0	651778	0
2208900_introns	115	1376	158240	145683	92.065	520	0.378	144	0.105	0.68	0.32	3346	2152	1813	5246	0	0	0	0	0	0	0	0	0	0	0	152	0	145531	0
2208916_introns	167	3631	606377	540222	89.09	1309	0.361	818	0.225	0.683	0.317	17809	10314	11199	26833	0	0	0	0	0	0	0	0	0	0	0	1367	0	538855	0
2208924_introns	143	1432	204776	183369	89.546	504	0.352	216	0.151	0.676	0.324	6422	3528	3322	8135	0	0	0	0	0	0	0	0	0	0	0	216	0	183153	0
2209062_introns	63	1293	81459	68448	84.028	462	0.357	243	0.188	0.745	0.255	4136	1673	1693	5509	0	0	0	0	0	0	0	0	0	0	0	332	0	68116	0
2209079_introns	82	1275	104550	76201	72.885	605	0.475	293	0.23	0.736	0.264	9495	3470	4009	11375	0	0	0	0	0	0	0	0	0	0	0	742	0	75459	0
2209086_introns	207	5416	1121112	967213	86.273	1433	0.265	917	0.169	0.681	0.319	41177	25094	25240	62388	0	0	0	0	0	0	0	0	0	0	0	1690	0	965523	0
2209120_introns	215	2688	577920	483641	83.686	950	0.353	555	0.206	0.738	0.262	28945	8001	15687	41646	0	0	0	0	0	0	0	0	0	0	0	803	0	482838	0
2209138_introns	214	5328	1140192	971097	85.17	2303	0.432	1444	0.271	0.675	0.325	54002	20789	33920	60384	0	0	0	0	0	0	0	0	0	0	0	2147	0	968950	0
2209147_introns	26	643	16718	14533	86.93	275	0.428	69	0.107	0.604	0.396	699	386	366	734	0	0	0	0	0	0	0	0	0	0	0	180	0	14353	0
2209174_introns	215	1704	366360	291704	79.622	823	0.483	530	0.311	0.722	0.278	21103	10000	10701	32852	0	0	0	0	0	0	0	0	0	0	0	526	0	291178	0
2209195_introns	214	4944	1058016	895550	84.644	1772	0.358	1177	0.238	0.684	0.316	41695	20217	30851	69703	0	0	0	0	0	0	0	0	0	0	0	2255	0	893295	0
2209205_introns	215	4888	1050920	924750	87.994	1695	0.347	1099	0.225	0.694	0.306	36136	19346	19050	51638	0	0	0	0	0	0	0	0	0	0	0	1509	0	923241	0
2209210_introns	100	815	81500	59179	72.612	461	0.566	338	0.415	0.635	0.365	7379	4125	3420	7397	0	0	0	0	0	0	0	0	0	0	0	782	0	58397	0
2209222_introns	212	2632	557984	430543	77.16	907	0.345	666	0.253	0.686	0.314	37836	11874	25866	51865	0	0	0	0	0	0	0	0	0	0	0	1055	0	429488	0
2209241_introns	209	206	43054	26521	61.599	84	0.408	61	0.296	0.702	0.298	4082	2643	2250	7558	0	0	0	0	0	0	0	0	0	0	0	25	0	26496	0
2209312_introns	218	3000	654000	536691	82.063	981	0.327	657	0.219	0.694	0.306	31879	18065	17852	49513	0	0	0	0	0	0	0	0	0	0	0	1169	0	535522	0
2209361_introns	30	1300	39000	33614	86.19	207	0.159	82	0.063	0.711	0.289	1599	842	829	2116	0	0	0	0	0	0	0	0	0	0	0	89	0	33525	0
2209369_introns	220	4427	973940	824698	84.676	2190	0.495	1354	0.306	0.705	0.295	44233	19029	25244	60736	0	0	0	0	0	0	0	0	0	0	0	2101	0	822597	0
2209388_introns	195	2441	475995	357515	75.109	1301	0.533	938	0.384	0.665	0.335	32737	18440	20751	46552	0	0	0	0	0	0	0	0	0	0	0	1841	0	355674	0
2209407_introns	221	2970	656370	566242	86.269	1393	0.469	905	0.305	0.672	0.328	26401	14796	14171	34760	0	0	0	0	0	0	0	0	0	0	0	2139	0	564103	0
2209422_introns	12	309	3708	3009	81.149	98	0.317	7	0.023	0.358	0.642	170	118	138	273	0	0	0	0	0	0	0	0	0	0	0	79	0	2930	0
2209439_introns	184	4164	766176	682110	89.028	1873	0.45	1145	0.275	0.693	0.307	25880	11547	13827	32812	0	0	0	0	0	0	0	0	0	0	0	1772	0	680338	0
2209489_introns	218	3229	703922	559514	79.485	900	0.279	581	0.18	0.647	0.353	40473	22811	27016	54108	0	0	0	0	0	0	0	0	0	0	0	1395	0	558119	0
2209509_introns	219	3921	858699	733608	85.432	1651	0.421	1140	0.291	0.69	0.31	38983	18011	20975	47122	0	0	0	0	0	0	0	0	0	0	0	1999	0	731609	0
2209656_introns	215	1959	421185	399188	94.777	640	0.327	151	0.077	0.701	0.299	5899	2349	3761	9988	0	0	0	0	0	0	0	0	0	0	0	115	0	399073	0
2209725_introns	221	353	78013	50897	65.242	227	0.643	145	0.411	0.76	0.24	8027	2083	3976	13030	0	0	0	0	0	0	0	0	0	0	0	109	0	50788	0
2209730_introns	207	2788	577116	432400	74.924	1692	0.607	1124	0.403	0.69	0.31	42563	21641	24234	56278	0	0	0	0	0	0	0	0	0	0	0	1961	0	430439	0
2209769_introns	148	1909	282532	248180	87.841	834	0.437	495	0.259	0.647	0.353	9900	4942	5743	13767	0	0	0	0	0	0	0	0	0	0	0	1106	0	247074	0
2209812_introns	166	3468	575688	492656	85.577	1154	0.333	720	0.208	0.623	0.377	24090	13112	15987	29843	0	0	0	0	0	0	0	0	0	0	0	1542	0	491114	0
2209846_introns	179	4168	746072	659562	88.405	1271	0.305	690	0.166	0.719	0.281	28663	10390	12709	34748	0	0	0	0	0	0	0	0	0	0	0	1089	0	658473	0
2209899_introns	21	656	13776	11574	84.016	151	0.23	31	0.047	0.392	0.608	779	421	266	736	0	0	0	0	0	0	0	0	0	0	0	195	0	11379	0
2209910_introns	179	2935	525365	416381	79.256	1096	0.373	657	0.224	0.687	0.313	30767	17966	15593	44658	0	0	0	0	0	0	0	0	0	0	0	1094	0	415287	0
2209914_introns	220	2895	636900	546440	85.797	1671	0.577	1172	0.405	0.647	0.353	26819	19678	12592	31371	0	0	0	0	0	0	0	0	0	0	0	1962	0	544478	0
2209947_introns	212	2735	579820	516102	89.011	1427	0.522	983	0.359	0.646	0.354	18392	11153	10593	23580	0	0	0	0	0	0	0	0	0	0	0	1415	0	514687	0
2210130_introns	218	3268	712424	632609	88.797	982	0.3	616	0.188	0.661	0.339	23785	12271	14612	29147	0	0	0	0	0	0	0	0	0	0	0	482	0	632127	0
2210222_introns	189	1879	355131	278473	78.414	1027	0.547	623	0.332	0.673	0.327	21313	11087	12858	31400	0	0	0	0	0	0	0	0	0	0	0	1751	0	276722	0
2210259_introns	218	2226	485268	384542	79.243	939	0.422	675	0.303	0.682	0.318	26386	13923	17808	42609	0	0	0	0	0	0	0	0	0	0	0	865	0	383677	0
2210324_introns	150	992	148800	134461	90.364	316	0.319	121	0.122	0.667	0.333	4147	2135	2305	5752	0	0	0	0	0	0	0	0	0	0	0	178	0	134283	0
2210332_introns	223	2097	467631	363351	77.7	1080	0.515	736	0.351	0.696	0.304	30195	15149	16474	42462	0	0	0	0	0	0	0	0	0	0	0	1135	0	362216	0
2210412_introns	222	1554	344988	243267	70.515	791	0.509	553	0.356	0.637	0.363	30783	12806	16404	41728	0	0	0	0	0	0	0	0	0	0	0	851	0	242416	0
2210431_introns	221	4774	1055054	882663	83.66	2060	0.432	1362	0.285	0.691	0.309	49665	22915	28850	70961	0	0	0	0	0	0	0	0	0	0	0	2141	0	880522	0
2210480_introns	82	1478	121196	102560	84.623	502	0.34	242	0.164	0.531	0.469	5141	2743	3116	7636	0	0	0	0	0	0	0	0	0	0	0	702	0	101858	0
2210486_introns	222	3159	701298	552410	78.77	1621	0.513	1064	0.337	0.674	0.326	43119	22095	25640	58034	0	0	0	0	0	0	0	0	0	0	0	1924	0	550486	0
22376_introns	6	338	2028	1675	82.594	10	0.03	0	0	0.548	0.452	116	76	52	109	0	0	0	0	0	0	0	0	0	0	0	34	0	1641	0
24264_introns	21	395	8295	6774	81.664	151	0.382	65	0.165	0.578	0.422	567	270	357	327	0	0	0	0	0	0	0	0	0	0	0	160	0	6614	0
24595_introns	22	1175	25850	20181	78.07	564	0.48	303	0.258	0.565	0.435	1991	866	853	1959	0	0	0	0	0	0	0	0	0	0	0	136	0	20045	0
25256_introns	26	410	10660	9132	85.666	216	0.527	77	0.188	0.365	0.635	597	228	282	421	0	0	0	0	0	0	0	0	0	0	0	141	0	8991	0
27181_introns	8	533	4264	3354	78.659	108	0.203	12	0.023	0.536	0.464	309	172	159	270	0	0	0	0	0	0	0	0	0	0	0	67	0	3287	0
28332_introns	2	347	694	350	50.432	0	0	0	0	0.304	0.696	73	60	75	136	0	0	0	0	0	0	0	0	0	0	0	8	0	342	0
28614_introns	1	32	32	9	28.125	0	0	0	0	0.609	0.391	5	3	6	9	0	0	0	0	0	0	0	0	0	0	0	9	0	0	0
30485_introns	3	5	15	7	46.667	2	0.4	0	0	0.267	0.733	3	3	1	1	0	0	0	0	0	0	0	0	0	0	0	4	0	3	0
30696_introns	4	31	124	104	83.871	1	0.032	0	0	0.333	0.667	4	10	3	3	0	0	0	0	0	0	0	0	0	0	0	25	0	79	0
32804_introns	26	1259	32734	28458	86.937	418	0.332	210	0.167	0.491	0.509	1520	603	683	1470	0	0	0	0	0	0	0	0	0	0	0	131	0	28327	0
S0008.36_introns	58	1229	71282	57643	80.866	582	0.474	405	0.33	0.672	0.328	4295	2286	2017	5041	0	0	0	0	0	0	0	0	0	0	0	464	0	57179	0
S0012.15_introns	31	1061	32891	27719	84.275	425	0.401	202	0.19	0.614	0.386	1914	746	988	1524	0	0	0	0	0	0	0	0	0	0	0	251	0	27468	0
S0012.1_introns	9	48	432	343	79.398	11	0.229	2	0.042	0.408	0.592	21	23	18	27	0	0	0	0	0	0	0	0	0	0	0	38	0	305	0
S0022.39_introns	6	736	4416	3626	82.111	38	0.052	0	0	0.379	0.621	281	144	94	271	0	0	0	0	0	0	0	0	0	0	0	34	0	3592	0
S0030.7_introns	7	47	329	257	78.116	14	0.298	0	0	0.347	0.653	15	20	18	19	0	0	0	0	0	0	0	0	0	0	0	44	0	213	0
S0031.6_introns	137	3714	508818	433919	85.28	1226	0.33	791	0.213	0.67	0.33	21273	11025	13543	29058	0	0	0	0	0	0	0	0	0	0	0	1307	0	432612	0
S0034.13_introns	46	1569	72174	55349	76.688	739	0.471	372	0.237	0.732	0.268	5284	2110	2397	7034	0	0	0	0	0	0	0	0	0	0	0	449	0	54900	0
S0034.32_introns	51	424	21624	20695	95.704	131	0.309	31	0.073	0.367	0.633	359	176	132	262	0	0	0	0	0	0	0	0	0	0	0	234	0	20461	0
S0036.21_introns	13	530	6890	5958	86.473	167	0.315	6	0.011	0.323	0.677	281	182	155	314	0	0	0	0	0	0	0	0	0	0	0	105	0	5853	0
S0051.19_introns	8	38	304	252	82.895	3	0.079	1	0.026	0.521	0.479	19	7	12	14	0	0	0	0	0	0	0	0	0	0	0	39	0	213	0
S0058.7_introns	16	453	7248	6730	92.853	21	0.046	0	0	0.357	0.643	132	103	121	162	0	0	0	0	0	0	0	0	0	0	0	88	0	6642	0
S0059.17_introns	9	570	5130	3187	62.125	97	0.17	13	0.023	0.506	0.494	488	421	300	734	0	0	0	0	0	0	0	0	0	0	0	93	0	3094	0
S0061.21_introns	30	797	23910	18911	79.092	172	0.216	84	0.105	0.544	0.456	1795	1073	689	1442	0	0	0	0	0	0	0	0	0	0	0	227	0	18684	0
S0061.84_introns	15	1411	21165	17850	84.337	669	0.474	33	0.023	0.626	0.374	1011	512	755	1037	0	0	0	0	0	0	0	0	0	0	0	162	0	17688	0
S0073.15_introns	12	229	2748	2289	83.297	75	0.328	10	0.044	0.349	0.651	150	95	88	126	0	0	0	0	0	0	0	0	0	0	0	65	0	2224	0
S0077.41_introns	12	738	8856	6605	74.582	198	0.268	47	0.064	0.704	0.296	737	442	247	825	0	0	0	0	0	0	0	0	0	0	0	80	0	6525	0
S0096.13_introns	49	1053	51597	38669	74.944	259	0.246	93	0.088	0.582	0.418	3789	2006	2941	4192	0	0	0	0	0	0	0	0	0	0	0	395	0	38274	0
S0096.42_introns	65	2268	147420	121869	82.668	834	0.368	441	0.194	0.736	0.264	6258	3692	3373	12228	0	0	0	0	0	0	0	0	0	0	0	645	0	121224	0
S0102.49_introns	16	32	512	481	93.945	3	0.094	0	0	0.075	0.925	6	5	9	11	0	0	0	0	0	0	0	0	0	0	0	91	0	390	0
S0103.3_introns	78	2990	233220	215911	92.578	1257	0.42	565	0.189	0.579	0.421	6128	2624	2528	6029	0	0	0	0	0	0	0	0	0	0	0	395	0	215516	0
S0108.16_introns	140	847	118580	103648	87.408	354	0.418	145	0.171	0.643	0.357	3652	2582	2277	6421	0	0	0	0	0	0	0	0	0	0	0	81	0	103567	0
S0110.7_introns	200	1704	340800	261306	76.674	704	0.413	509	0.299	0.72	0.28	21313	8380	13842	35959	0	0	0	0	0	0	0	0	0	0	0	666	0	260640	0
S0115.2_introns	222	4007	889554	784498	88.19	1133	0.283	725	0.181	0.686	0.314	29404	13016	19693	42943	0	0	0	0	0	0	0	0	0	0	0	1017	0	783481	0
S0121.23_introns	83	1656	137448	97391	70.857	631	0.381	323	0.195	0.617	0.383	10587	7907	6886	14677	0	0	0	0	0	0	0	0	0	0	0	768	0	96623	0
S0121.2_introns	18	1044	18792	14847	79.007	96	0.092	37	0.035	0.614	0.386	1292	549	579	1525	0	0	0	0	0	0	0	0	0	0	0	78	0	14769	0
S0125.12_introns	60	1394	83640	63487	75.905	645	0.463	334	0.24	0.699	0.301	6548	3118	2312	8175	0	0	0	0	0	0	0	0	0	0	0	504	0	62983	0
S0145.1_introns	215	2372	509980	438596	86.003	724	0.305	394	0.166	0.696	0.304	19590	6069	15149	30576	0	0	0	0	0	0	0	0	0	0	0	431	0	438165	0
S0145.3_introns	21	211	4431	4066	91.763	52	0.246	9	0.043	0.195	0.805	133	73	42	117	0	0	0	0	0	0	0	0	0	0	0	142	0	3924	0
S0146.4_introns	218	2795	609310	458697	75.281	1803	0.645	1333	0.477	0.65	0.35	44402	22516	30702	52993	0	0	0	0	0	0	0	0	0	0	0	2167	0	456530	0
S0159.45_introns	21	751	15771	14047	89.069	298	0.397	22	0.029	0.502	0.498	544	245	295	640	0	0	0	0	0	0	0	0	0	0	0	120	0	13927	0
S0174.2_introns	79	752	59408	55399	93.252	285	0.379	144	0.191	0.611	0.389	1478	1010	607	914	0	0	0	0	0	0	0	0	0	0	0	294	0	55105	0
S0175.22_introns	13	478	6214	4741	76.295	103	0.215	12	0.025	0.54	0.46	534	283	186	470	0	0	0	0	0	0	0	0	0	0	0	72	0	4669	0
S0182.2_introns	216	760	164160	133097	81.078	213	0.28	115	0.151	0.656	0.344	8684	4501	6047	11831	0	0	0	0	0	0	0	0	0	0	0	70	0	133027	0
S0193.10_introns	27	2008	54216	43902	80.976	657	0.327	425	0.212	0.651	0.349	3781	1525	1607	3401	0	0	0	0	0	0	0	0	0	0	0	258	0	43644	0
S0204.20_introns	26	1589	41314	36626	88.653	557	0.351	142	0.089	0.614	0.386	1419	679	841	1749	0	0	0	0	0	0	0	0	0	0	0	93	0	36533	0
S0204.37_introns	11	676	7436	5687	76.479	241	0.357	52	0.077	0.549	0.451	588	345	309	507	0	0	0	0	0	0	0	0	0	0	0	73	0	5614	0
S0204.60_introns	22	1015	22330	16443	73.636	382	0.376	161	0.159	0.604	0.396	2174	952	883	1878	0	0	0	0	0	0	0	0	0	0	0	155	0	16288	0
S0204.80_introns	10	553	5530	4499	81.356	69	0.125	8	0.014	0.499	0.501	353	268	121	289	0	0	0	0	0	0	0	0	0	0	0	89	0	4410	0
S0213.90_introns	39	710	27690	20823	75.2	297	0.418	153	0.215	0.727	0.273	2469	834	785	2779	0	0	0	0	0	0	0	0	0	0	0	221	0	20602	0
S0216.15_introns	13	377	4901	4131	84.289	98	0.26	28	0.074	0.384	0.616	239	123	163	245	0	0	0	0	0	0	0	0	0	0	0	73	0	4058	0
S0222.34_introns	20	495	9900	7347	74.212	127	0.257	50	0.101	0.637	0.363	789	507	355	902	0	0	0	0	0	0	0	0	0	0	0	165	0	7182	0
S0222.55_introns	3	99	297	184	61.953	13	0.131	0	0	0.739	0.261	33	24	17	39	0	0	0	0	0	0	0	0	0	0	0	31	0	153	0
S0227.17_introns	9	5	45	44	97.778	0	0	0	0	0	1	0	0	1	0	0	0	0	0	0	0	0	0	0	0	0	36	0	8	0
S0231.1_introns	9	189	1701	1403	82.481	15	0.079	0	0	0.146	0.854	80	95	66	57	0	0	0	0	0	0	0	0	0	0	0	56	0	1347	0
S0234.32_introns	8	77	616	529	85.877	8	0.104	0	0	0.261	0.739	28	23	17	19	0	0	0	0	0	0	0	0	0	0	0	46	0	483	0
S0234.35_introns	23	819	18837	16847	89.436	246	0.3	74	0.09	0.365	0.635	582	393	362	653	0	0	0	0	0	0	0	0	0	0	0	119	0	16728	0
S0247.32_introns	23	645	14835	10789	72.727	366	0.567	201	0.312	0.536	0.464	1589	669	609	1179	0	0	0	0	0	0	0	0	0	0	0	164	0	10625	0
S0247.49_introns	144	3333	479952	432377	90.088	1262	0.379	562	0.169	0.689	0.311	14314	7267	7491	18503	0	0	0	0	0	0	0	0	0	0	0	1012	0	431365	0
S0247.50_introns	11	243	2673	2245	83.988	97	0.399	2	0.008	0.352	0.648	135	114	55	124	0	0	0	0	0	0	0	0	0	0	0	70	0	2175	0
S0252.24_introns	217	997	216349	161703	74.742	430	0.431	256	0.257	0.645	0.355	12674	8356	10905	22711	0	0	0	0	0	0	0	0	0	0	0	143	0	161560	0
S0253.4_introns	156	4800	748800	686422	91.67	1811	0.377	1136	0.237	0.681	0.319	21590	8070	9351	23367	0	0	0	0	0	0	0	0	0	0	0	1306	0	685116	0
S0254.2_introns	116	2314	268424	248030	92.402	986	0.426	494	0.213	0.707	0.293	5759	3517	3418	7700	0	0	0	0	0	0	0	0	0	0	0	218	0	247812	0
S0258.1_introns	3	46	138	114	82.609	0	0	0	0	0.222	0.778	3	5	11	5	0	0	0	0	0	0	0	0	0	0	0	42	0	72	0
S0260.5_introns	6	48	288	243	84.375	3	0.062	0	0	0.162	0.838	12	12	12	9	0	0	0	0	0	0	0	0	0	0	0	51	0	192	0
S0262.6_introns	19	1304	24776	20719	83.625	627	0.481	116	0.089	0.727	0.273	1496	697	683	1181	0	0	0	0	0	0	0	0	0	0	0	100	0	20619	0
S0262.7_introns	14	523	7322	6644	90.74	48	0.092	3	0.006	0.5	0.5	228	101	91	258	0	0	0	0	0	0	0	0	0	0	0	66	0	6578	0
S0269.2_introns	48	214	10272	5911	57.545	116	0.542	44	0.206	0.626	0.374	1021	520	1012	1808	0	0	0	0	0	0	0	0	0	0	0	50	0	5861	0
S0274.27_introns	79	1686	133194	118461	88.939	731	0.434	305	0.181	0.698	0.302	5025	1992	2767	4949	0	0	0	0	0	0	0	0	0	0	0	496	0	117965	0
S0274.4_introns	210	6687	1404270	1309619	93.26	1850	0.277	947	0.142	0.743	0.257	33822	12024	13106	35699	0	0	0	0	0	0	0	0	0	0	0	883	0	1308736	0
S0274.6_introns	14	360	5040	4633	91.925	18	0.05	1	0.003	0.174	0.826	101	90	86	130	0	0	0	0	0	0	0	0	0	0	0	88	0	4545	0
S0280.28_introns	34	550	18700	15142	80.973	298	0.542	148	0.269	0.584	0.416	1032	563	584	1379	0	0	0	0	0	0	0	0	0	0	0	234	0	14908	0
S0280.40_introns	164	3620	593680	513583	86.508	1407	0.389	874	0.241	0.633	0.367	22864	13673	12921	30639	0	0	0	0	0	0	0	0	0	0	0	1388	0	512195	0
S0289.2_introns	205	2891	592655	457805	77.246	1695	0.586	1214	0.42	0.674	0.326	39375	19501	23730	52244	0	0	0	0	0	0	0	0	0	0	0	2027	0	455778	0
S0302.12_introns	130	1614	209820	194029	92.474	581	0.36	323	0.2	0.675	0.325	4623	2551	2213	6404	0	0	0	0	0	0	0	0	0	0	0	242	0	193787	0
S0318.31_introns	23	209	4807	4032	83.878	121	0.579	51	0.244	0.419	0.581	236	148	163	228	0	0	0	0	0	0	0	0	0	0	0	100	0	3932	0
S0318.49_introns	35	826	28910	18249	63.123	226	0.274	57	0.069	0.517	0.483	3316	2428	1454	3463	0	0	0	0	0	0	0	0	0	0	0	305	0	17944	0
S0325.6_introns	17	356	6052	5648	93.325	12	0.034	0	0	0.434	0.566	143	71	51	139	0	0	0	0	0	0	0	0	0	0	0	104	0	5544	0
S0327.39_introns	27	265	7155	6713	93.823	55	0.208	5	0.019	0.296	0.704	143	127	76	96	0	0	0	0	0	0	0	0	0	0	0	107	0	6606	0
S0328.10_introns	6	502	3012	2163	71.813	147	0.293	0	0	0.346	0.654	299	120	152	278	0	0	0	0	0	0	0	0	0	0	0	56	0	2107	0
S0328.3_introns	212	2074	439688	391711	89.088	1141	0.55	622	0.3	0.718	0.282	14966	7001	7108	18902	0	0	0	0	0	0	0	0	0	0	0	760	0	390951	0
S0340.3_introns	6	35	210	190	90.476	1	0.029	0	0	0.392	0.608	7	3	4	6	0	0	0	0	0	0	0	0	0	0	0	36	0	154	0
S0358.22_introns	64	1534	98176	88365	90.007	556	0.362	227	0.148	0.714	0.286	3118	1514	1409	3770	0	0	0	0	0	0	0	0	0	0	0	223	0	88142	0
S0367.37_introns	97	889	86233	59947	69.517	630	0.709	387	0.435	0.72	0.28	8462	3067	4136	10621	0	0	0	0	0	0	0	0	0	0	0	622	0	59325	0
S0382.7_introns	213	563	119919	100644	83.927	90	0.16	62	0.11	0.696	0.304	4956	3315	2396	8608	0	0	0	0	0	0	0	0	0	0	0	53	0	100591	0
S0384.11_introns	174	3210	558540	517486	92.65	1496	0.466	1000	0.312	0.638	0.362	11286	6384	7418	15966	0	0	0	0	0	0	0	0	0	0	0	1091	0	516395	0
S0384.26_introns	50	1043	52150	47934	91.916	240	0.23	76	0.073	0.309	0.691	1219	768	801	1428	0	0	0	0	0	0	0	0	0	0	0	318	0	47616	0
S0384.35_introns	15	702	10530	9445	89.696	46	0.066	1	0.001	0.212	0.788	265	289	172	359	0	0	0	0	0	0	0	0	0	0	0	70	0	9375	0
S0402.12_introns	3	30	90	64	71.111	1	0.033	0	0	0.514	0.486	6	8	4	8	0	0	0	0	0	0	0	0	0	0	0	10	0	54	0
S0408.48_introns	38	620	23560	20902	88.718	346	0.558	132	0.213	0.466	0.534	889	454	452	863	0	0	0	0	0	0	0	0	0	0	0	299	0	20603	0
S0420.8_introns	151	3640	549640	493108	89.715	1353	0.372	788	0.216	0.723	0.277	19755	7913	7481	21383	0	0	0	0	0	0	0	0	0	0	0	682	0	492426	0
S0426.1_introns	14	313	4382	3942	89.959	51	0.163	0	0	0.172	0.828	120	98	79	143	0	0	0	0	0	0	0	0	0	0	0	82	0	3860	0
S0428.3_introns	12	707	8484	6522	76.874	410	0.58	63	0.089	0.497	0.503	588	390	344	640	0	0	0	0	0	0	0	0	0	0	0	76	0	6446	0
S0431.70_introns	195	2517	490815	430631	87.738	1279	0.508	771	0.306	0.684	0.316	23124	9241	8293	19526	0	0	0	0	0	0	0	0	0	0	0	1453	0	429178	0
S0434.2_introns	10	612	6120	5029	82.173	196	0.32	2	0.003	0.591	0.409	309	185	198	399	0	0	0	0	0	0	0	0	0	0	0	74	0	4955	0
S0435.2_introns	1	31	31	10	32.258	0	0	0	0	0.524	0.476	9	4	6	2	0	0	0	0	0	0	0	0	0	0	0	10	0	0	0
S0439.60_introns	64	1098	70272	67340	95.828	362	0.33	53	0.048	0.379	0.621	873	522	570	967	0	0	0	0	0	0	0	0	0	0	0	353	0	66987	0
S0442.20_introns	29	736	21344	19969	93.558	235	0.319	5	0.007	0.18	0.82	435	196	198	546	0	0	0	0	0	0	0	0	0	0	0	144	0	19825	0
S0450.5_introns	10	42	420	373	88.81	4	0.095	0	0	0.524	0.476	15	7	9	16	0	0	0	0	0	0	0	0	0	0	0	33	0	340	0
S0472.26_introns	6	103	618	424	68.608	21	0.204	1	0.01	0.571	0.429	58	21	58	57	0	0	0	0	0	0	0	0	0	0	0	23	0	401	0
S0488.44_introns	34	996	33864	28993	85.616	495	0.497	257	0.258	0.626	0.374	1931	502	526	1912	0	0	0	0	0	0	0	0	0	0	0	141	0	28852	0
S0520.6_introns	2	32	64	35	54.688	1	0.031	0	0	0.161	0.839	3	12	8	6	0	0	0	0	0	0	0	0	0	0	0	8	0	27	0
S0522.4_introns	215	2881	619415	535809	86.502	983	0.341	628	0.218	0.653	0.347	25407	14065	13600	30534	0	0	0	0	0	0	0	0	0	0	0	1691	0	534118	0
S0528.2_introns	212	2009	425908	384528	90.284	464	0.231	324	0.161	0.679	0.321	11002	6165	7255	16958	0	0	0	0	0	0	0	0	0	0	0	115	0	384413	0
S0564.16_introns	200	4306	861200	775330	90.029	940	0.218	609	0.141	0.683	0.317	26569	12157	13588	33556	0	0	0	0	0	0	0	0	0	0	0	483	0	774847	0
S0564.21_introns	25	572	14300	12888	90.126	247	0.432	31	0.054	0.221	0.779	403	308	272	429	0	0	0	0	0	0	0	0	0	0	0	75	0	12813	0
S0564.6_introns	108	3639	393012	340353	86.601	1225	0.337	667	0.183	0.744	0.256	18311	6211	7168	20969	0	0	0	0	0	0	0	0	0	0	0	1027	0	339326	0
S0575.45_introns	9	515	4635	2369	51.111	195	0.379	128	0.249	0.707	0.293	685	299	333	949	0	0	0	0	0	0	0	0	0	0	0	70	0	2299	0
S0582.7_introns	30	589	17670	15582	88.183	256	0.435	66	0.112	0.409	0.591	780	339	359	610	0	0	0	0	0	0	0	0	0	0	0	229	0	15353	0
S0614.34_introns	202	4121	832442	744989	89.494	1191	0.289	854	0.207	0.678	0.322	22528	13488	15156	36281	0	0	0	0	0	0	0	0	0	0	0	773	0	744216	0
S0614.44_introns	80	1709	136720	121397	88.792	994	0.582	699	0.409	0.57	0.43	5249	2878	2053	5143	0	0	0	0	0	0	0	0	0	0	0	372	0	121025	0
S0615.19_introns	12	338	4056	3281	80.893	151	0.447	15	0.044	0.444	0.556	229	199	126	221	0	0	0	0	0	0	0	0	0	0	0	88	0	3193	0
S0625.3_introns	86	3758	323188	289531	89.586	1165	0.31	505	0.134	0.669	0.331	10980	3513	6114	13050	0	0	0	0	0	0	0	0	0	0	0	721	0	288810	0
S0640.21_introns	97	2140	207580	176156	84.862	719	0.336	405	0.189	0.715	0.285	9736	4715	4031	12942	0	0	0	0	0	0	0	0	0	0	0	906	0	175250	0
S0652.7_introns	4	34	136	96	70.588	3	0.088	0	0	0.572	0.428	9	6	8	17	0	0	0	0	0	0	0	0	0	0	0	35	0	61	0
S0659.42_introns	202	4430	894860	756128	84.497	2075	0.468	1372	0.31	0.711	0.289	48995	20076	19120	50541	0	0	0	0	0	0	0	0	0	0	0	1936	0	754192	0
S0662.6_introns	6	645	3870	2993	77.339	97	0.15	0	0	0.379	0.621	243	192	148	294	0	0	0	0	0	0	0	0	0	0	0	38	0	2955	0
S0666.6_introns	64	877	56128	44454	79.201	405	0.462	305	0.348	0.529	0.471	4199	1719	1841	3915	0	0	0	0	0	0	0	0	0	0	0	409	0	44045	0
S0675.6_introns	213	3376	719088	630666	87.704	1298	0.384	863	0.256	0.665	0.335	24382	14652	15778	33610	0	0	0	0	0	0	0	0	0	0	0	2119	0	628547	0
S0682.52_introns	149	2104	313496	263147	83.94	1107	0.526	704	0.335	0.697	0.303	16936	6864	8289	18260	0	0	0	0	0	0	0	0	0	0	0	1501	0	261646	0
S0693.24_introns	48	1027	49296	43000	87.228	721	0.702	464	0.452	0.471	0.529	1969	1023	1037	2267	0	0	0	0	0	0	0	0	0	0	0	363	0	42637	0
S0701.16_introns	115	2424	278760	229972	82.498	1183	0.488	685	0.283	0.626	0.374	15556	8169	7319	17744	0	0	0	0	0	0	0	0	0	0	0	866	0	229106	0
S0718.11_introns	197	1031	203107	184846	91.009	587	0.569	291	0.282	0.695	0.305	4436	3120	2578	8127	0	0	0	0	0	0	0	0	0	0	0	89	0	184757	0
S0719.4_introns	38	1374	52212	39585	75.816	409	0.298	163	0.119	0.641	0.359	4272	2783	1793	3779	0	0	0	0	0	0	0	0	0	0	0	239	0	39346	0
S0724.21_introns	187	2752	514624	442207	85.928	1220	0.443	733	0.266	0.645	0.355	20942	11269	13603	26603	0	0	0	0	0	0	0	0	0	0	0	1852	0	440355	0
S0724.61_introns	25	181	4525	3513	77.635	119	0.657	45	0.249	0.487	0.513	294	200	215	303	0	0	0	0	0	0	0	0	0	0	0	119	0	3394	0
S0724.66_introns	89	525	46725	36227	77.532	269	0.512	127	0.242	0.652	0.348	2679	1965	1661	4193	0	0	0	0	0	0	0	0	0	0	0	85	0	36142	0
S0727.18_introns	5	5	25	22	88	1	0.2	0	0	0.2	0.8	1	1	1	0	0	0	0	0	0	0	0	0	0	0	0	20	0	2	0
S0730.2_introns	9	48	432	351	81.25	21	0.438	0	0	0.419	0.581	19	9	22	31	0	0	0	0	0	0	0	0	0	0	0	71	0	280	0
S0732.1_introns	214	3464	741296	575860	77.683	1797	0.519	1206	0.348	0.66	0.34	51689	27111	29055	57581	0	0	0	0	0	0	0	0	0	0	0	2141	0	573719	0
S0734.12_introns	1	5	5	4	80	0	0	0	0	0	1	0	0	1	0	0	0	0	0	0	0	0	0	0	0	0	4	0	0	0
S0740.27_introns	2	4	8	8	100	0	0	0	0	0	1	0	0	0	0	0	0	0	0	0	0	0	0	0	0	0	8	0	0	0
S0740.52_introns	121	1662	201102	169265	84.169	590	0.355	264	0.159	0.689	0.311	8735	4725	4742	13635	0	0	0	0	0	0	0	0	0	0	0	569	0	168696	0
S0743.8_introns	67	493	33031	26631	80.624	166	0.337	76	0.154	0.77	0.23	2125	867	629	2779	0	0	0	0	0	0	0	0	0	0	0	83	0	26548	0
S0748.4_introns	20	37	740	682	92.162	8	0.216	1	0.027	0.236	0.764	8	9	23	18	0	0	0	0	0	0	0	0	0	0	0	86	0	596	0
S0748.8_introns	10	1309	13090	11629	88.839	52	0.04	0	0	0.4	0.6	484	244	214	519	0	0	0	0	0	0	0	0	0	0	0	56	0	11573	0
S0753.4_introns	41	1334	54694	45861	83.85	542	0.406	189	0.142	0.634	0.366	2859	1292	1442	3240	0	0	0	0	0	0	0	0	0	0	0	143	0	45718	0
S0760.10_introns	158	438	69204	53614	77.472	172	0.393	81	0.185	0.741	0.259	3880	1462	2569	7679	0	0	0	0	0	0	0	0	0	0	0	76	0	53538	0
S0760.27_introns	139	2467	342913	302036	88.079	1036	0.42	625	0.253	0.573	0.427	11676	7866	9554	11781	0	0	0	0	0	0	0	0	0	0	0	1521	0	300515	0
S0765.25_introns	82	1081	88642	74585	84.142	433	0.401	221	0.204	0.768	0.232	4450	1568	1626	6413	0	0	0	0	0	0	0	0	0	0	0	253	0	74332	0
S0785.32_introns	12	146	1752	1581	90.24	9	0.062	1	0.007	0.17	0.83	52	44	23	52	0	0	0	0	0	0	0	0	0	0	0	29	0	1552	0
S0804.9_introns	15	388	5820	5148	88.454	73	0.188	13	0.034	0.37	0.63	252	152	72	196	0	0	0	0	0	0	0	0	0	0	0	133	0	5015	0
S0809.7_introns	8	406	3248	2395	73.738	41	0.101	13	0.032	0.608	0.392	274	112	144	323	0	0	0	0	0	0	0	0	0	0	0	70	0	2325	0
S0810.3_introns	38	817	31046	20063	64.623	333	0.408	145	0.177	0.661	0.339	3811	1792	1875	3505	0	0	0	0	0	0	0	0	0	0	0	294	0	19769	0
S0846.22_introns	9	32	288	252	87.5	11	0.344	1	0.031	0.455	0.545	10	6	12	8	0	0	0	0	0	0	0	0	0	0	0	61	0	191	0
S0857.3_introns	22	1066	23452	20587	87.784	425	0.399	58	0.054	0.451	0.549	923	587	538	817	0	0	0	0	0	0	0	0	0	0	0	121	0	20466	0
S0857.49_introns	22	748	16456	14259	86.649	221	0.295	18	0.024	0.453	0.547	778	437	282	700	0	0	0	0	0	0	0	0	0	0	0	130	0	14129	0
[truncated: 483 more rows]

[truncated: 1 more sheets: CpAlign]
